# Supplementary material for: Restricting SLC7A5-mediated Leucine uptake in T cells prevents acute GVHD and maintains GVT response
Source: EMBO Mol Med. 2025 May 21;17(7):1631–65. doi: 10.1038/s44321-025-00250-2 (PMC12254332; doi:10.1038/s44321-025-00250-2)
Supplement: Supplementary file 3 — Source data Fig. 1 [file 44321_2025_250_MOESM3_ESM.zip]

Archive with 37 entries (27 files):
- Figure 1/
- Figure 1/1D/
- Figure 1/1D/1D_ColonKO3_5X.tif
- Figure 1/1D/1D_ColonWT6_5X.tif
- Figure 1/1D/Thumbs.db
- Figure 1/1D/1D_ColonWT6_2.5X.tif
- Figure 1/1D/1D_ColonKO3_2.5X.tif
- Figure 1/1H/
- Figure 1/1H/1H T cell in spleen.xlsx
- Figure 1/1H/1H T cell in spleen.pzfx
- Figure 1/1A/
- Figure 1/1A/1A Survival curve.xlsx
- Figure 1/1A/1A Survival curve.pzfx
- Figure 1/1C/
- Figure 1/1C/Thumbs.db
- Figure 1/1C/1C colon lenght.xlsx
- Figure 1/1C/1C colon lenght.pzfx
- Figure 1/1C/IMG_5459_RAWIMAGE.jpg
- Figure 1/1F/
- Figure 1/1F/1F Myeloidcells.xlsx
- Figure 1/1F/1F Myeloidcells.pzfx
- Figure 1/1E/
- Figure 1/1E/1E_ColonKO2_2.5x.jpg
- Figure 1/1E/1E_ColonWT1_2.5x.jpg
- Figure 1/1E/1E_ColonKO2_10x.jpg
- Figure 1/1E/Thumbs.db
- Figure 1/1E/Fig1E_ColonWT1_10x.jpg
- Figure 1/1B/
- Figure 1/1B/1B body weight.pzfx
- Figure 1/1B/1B body weight.xlsx
- Figure 1/1G/
- Figure 1/1G/1G T cell in mLN.xlsx
- Figure 1/1G/1G T cell in mLN.pzfx
- Figure 1/1I/
- Figure 1/1I/1I_Spleen_Composite-KO.tif
- Figure 1/1I/1I_Spleen_Composite-WT.tif
- Figure 1/1I/README_FIGURE 1I.txt
