# Supplementary material for: Restricting SLC7A5-mediated Leucine uptake in T cells prevents acute GVHD and maintains GVT response
Source: EMBO Mol Med. 2025 May 21;17(7):1631–65. doi: 10.1038/s44321-025-00250-2 (PMC12254332; doi:10.1038/s44321-025-00250-2)
Supplement: Supplementary file 3 — Source data Fig. 1 [file 44321_2025_250_MOESM3_ESM.zip › Figure 1/1H/1H T cell in spleen.xlsx]

## Sheet: Hoja1
	Number CD4+Tmt+ in SPLEEN			Number CD8+Tmt+ in SPLEEN
	SLC7A5WT	SLC7A5ΔCD4		SLC7A5WT	SLC7A5ΔCD4
		251909			158281
	590529	140714		1.28989e+06	155879
	853961	248709		2.14784e+06	172914
	1.16232e+06	307216		2.35272e+06	247647
	564244	346913		1.2339e+06	196027
%CD4
	Tmt+ (from STC)	Tmt+ (from STC)	Tmt+ (from STC)	Tmt+ (from STC)	Tmt+ (from STC)	GFP+ (from TCDBM)	GFP+ (from TCDBM)	GFP+ (from TCDBM)	GFP+ (from TCDBM)	GFP+ (from TCDBM)	Host	Host	Host	Host	Host
SLC7A5WT	84.2	87.7	82.8	79.3	86	0.92	0.71	0.52	0.38	0.81	14.7	11.3	16.6	20.2	12.8
SLC7A5ΔCD4	29.4	19.7	23.6	31	31.8	28	21.9	20.5	17.5	16.9	42.3	58.3	56	51.5	51.3
%CD8
	Tmt+ (from STC)	Tmt+ (from STC)	Tmt+ (from STC)	Tmt+ (from STC)	Tmt+ (from STC)	GFP+ (from TCDBM)	GFP+ (from TCDBM)	GFP+ (from TCDBM)	GFP+ (from TCDBM)	GFP+ (from TCDBM)	Host	Host	Host	Host	Host
SLC7A5WT	54.8	71.4	78.7	78.6	70.3	2.5	1.83	2.19	1.56	2.27	42.6	26.5	19	19.7	27.2
SLC7A5ΔCD4	6.87	8.63	7.87	11.6	8.82	57	52.5	53	56.7	49.6	36.1	38.8	39.2	31.7	41.6
