# Supplementary material for: Restricting SLC7A5-mediated Leucine uptake in T cells prevents acute GVHD and maintains GVT response
Source: EMBO Mol Med. 2025 May 21;17(7):1631–65. doi: 10.1038/s44321-025-00250-2 (PMC12254332; doi:10.1038/s44321-025-00250-2)
Supplement: Supplementary file 3 — Source data Fig. 1 [file 44321_2025_250_MOESM3_ESM.zip › Figure 1/1A/1A Survival curve.xlsx]

## Sheet: Hoja1
						Kaplan Meier/survival curve
Experiment	ID Mouse	Group	Dead date	Nº days survive			Days	Irradiation Control	SLC7A5WT	SLC7A5ΔCD4
1	DJM367	Irradiation control	16.12.19	13		1	11	1
1	DJM383	Irradiation control	16.12.19	13		2	13	1
1	DJM327	SLC7A5-WT	30.12.19	30		3	13	1
1	DJM328	SLC7A5-WT	05.02.2020	62		4	14	1
1	DJM365	SLC7A5-WT	26.12.19	26		1	9		1
1	DJM366	SLC7A5-WT	09.01.2020	40		2	23		1
1	DJM386	SLC7A5-KO	13.02.2020	70		3	45		1
1	DJM387	SLC7A5-KO	13.02.2021	70		4	46		1
1	DJM388	SLC7A5-KO	13.02.2022	70		5	46		1
1	DJM389	SLC7A5-KO	13.02.2023	70		6	26		1
1	DJM382	SLC7A5-KO	13.02.2024	70		7	30		1
2	DJM428	Irradiation control	24/01/2020	11		8	40		1
2	DJM429	Irradiation control	27/01/2020	14		9	62		1
2	DJM432	SLC7A5-WT	2020-05-02	23		1	70			0
2	DJM433	SLC7A5-WT	27/2/2020	45		2	70			0
2	DJM434	SLC7A5-WT	28/2/2020	46		3	70			0
2	DJM435	SLC7A5-WT	28/2/2020	46		4	70			0
2	DJM392	SLC7A5-WT	22/01/2020	9		5	70			0
2	DJM397	SLC7A5-KO	2020-03-23	70		6	70			0
2	DJM398	SLC7A5-KO	2020-03-23	70		7	70			0
2	DJM399	SLC7A5-KO	2020-03-23	70		8	70			0
2	DJM400	SLC7A5-KO	2020-03-23	70		9	70			0
2	DJM427	SLC7A5-KO	2020-03-23	70		10	70			0
