# Supplementary material for: Restricting SLC7A5-mediated Leucine uptake in T cells prevents acute GVHD and maintains GVT response
Source: EMBO Mol Med. 2025 May 21;17(7):1631–65. doi: 10.1038/s44321-025-00250-2 (PMC12254332; doi:10.1038/s44321-025-00250-2)
Supplement: Supplementary file 3 — Source data Fig. 1 [file 44321_2025_250_MOESM3_ESM.zip › Figure 1/1C/1C colon lenght.xlsx]

## Sheet: Hoja1
	Control	SLC7A5WT	SLC7A5ΔCD4
	7.6	5.8	7.6
	7.2	7	7.5
	7.7	6.2	7.5
	8.9	5.6	7.5
		7.1	7.7
		6.1
