# Supplementary material for: Restricting SLC7A5-mediated Leucine uptake in T cells prevents acute GVHD and maintains GVT response
Source: EMBO Mol Med. 2025 May 21;17(7):1631–65. doi: 10.1038/s44321-025-00250-2 (PMC12254332; doi:10.1038/s44321-025-00250-2)
Supplement: Supplementary file 3 — Source data Fig. 1 [file 44321_2025_250_MOESM3_ESM.zip › Figure 1/1F/1F Myeloidcells.xlsx]

## Sheet: Hoja1
	CD11b+Ly6G+Ly6C+ Neutrophils				CD11b+Ly6G-Ly6C+ Monocytes
	SLC7A5WT	SLC7A5ΔCD4			SLC7A5WT	SLC7A5ΔCD4
	30460.7	664.983			21016.3	3451.18
	22125.9	711.864			14744.9	720.339
	18304.8	416.667			6660.96	195.578
	12097.6	976.027			13125	1977.74
	31326.5				17057.8
	31709.6				24510.3
