# Supplementary material for: Restricting SLC7A5-mediated Leucine uptake in T cells prevents acute GVHD and maintains GVT response
Source: EMBO Mol Med. 2025 May 21;17(7):1631–65. doi: 10.1038/s44321-025-00250-2 (PMC12254332; doi:10.1038/s44321-025-00250-2)
Supplement: Supplementary file 3 — Source data Fig. 1 [file 44321_2025_250_MOESM3_ESM.zip › Figure 1/1B/1B body weight.xlsx]

## Sheet: Hoja1
	Control	SLC7A5WT	SLC7A5ΔCD4
	12.51	31.93	21.73
	13.07	31.02	6.18
	7.64	29.93	7.73
	8.73	25.94	10.59
		33.36	15.63
		32.08
