# Supplementary material for: Restricting SLC7A5-mediated Leucine uptake in T cells prevents acute GVHD and maintains GVT response
Source: EMBO Mol Med. 2025 May 21;17(7):1631–65. doi: 10.1038/s44321-025-00250-2 (PMC12254332; doi:10.1038/s44321-025-00250-2)
Supplement: Supplementary file 3 — Source data Fig. 1 [file 44321_2025_250_MOESM3_ESM.zip › Figure 1/1G/1G T cell in mLN.xlsx]

## Sheet: Hoja1
	Number CD4+Tmt+ in mLN			Number CD8+Tmt+ in mLN
	SLC7A5WT	SLC7A5ΔCD4		SLC7A5WT	SLC7A5ΔCD4
	247435	15770.2		446852	10135.4
	229253	9638.4		459715	10717.7
	214603	18177.4		408607	11897.4
	193167	14513.7		300839	20114.2
	127114	17232.8		348050	10361.8
%CD4
	Tmt+ (from STC)	Tmt+ (from STC)	Tmt+ (from STC)	Tmt+ (from STC)	Tmt+ (from STC)	GFP+ (from TCDBM)	GFP+ (from TCDBM)	GFP+ (from TCDBM)	GFP+ (from TCDBM)	GFP+ (from TCDBM)	Host	Host	Host	Host	Host
SLC7A5WT	84.6	84.4	78.7	76.2	83.6	0.38	0.36	0.24	0.18	0.47	14.9	14.9	20.9	23.5	15.8
SLC7A5ΔCD4	25.6	12.2	20.7	26.7	14.4	12.4	13.1	7.67	14.7	8.36	61.7	74.5	71.5	58.2	77.1
%CD8
	Tmt+ (from STC)	Tmt+ (from STC)	Tmt+ (from STC)	Tmt+ (from STC)	Tmt+ (from STC)	GFP+ (from TCDBM)	GFP+ (from TCDBM)	GFP+ (from TCDBM)	GFP+ (from TCDBM)	GFP+ (from TCDBM)	Host	Host	Host	Host	Host
SLC7A5WT		78.9	74.5	77.9	80.5	2.67	1.79	1.96	1.2	1.78	20.1	19.1	23.5	20.8	17.7
SLC7A5ΔCD4	20	13	12.3	29.9	12.5	47.3	50	50.5	36.2	41.9	32.6	36.9	37.2	33.7	45.6
