# Supplementary material for: Restricting SLC7A5-mediated Leucine uptake in T cells prevents acute GVHD and maintains GVT response
Source: EMBO Mol Med. 2025 May 21;17(7):1631–65. doi: 10.1038/s44321-025-00250-2 (PMC12254332; doi:10.1038/s44321-025-00250-2)
Supplement: Supplementary file 3 — Source data Fig. 1 [file 44321_2025_250_MOESM3_ESM.zip › Figure 1/1I/README_FIGURE 1I.txt]

For all images, maximum intensity projection was obtained
channel 1: DAPI, channel 2: CD3_488 (Removed from the final image), channel 3: Tmto_568, channel 4: GFP_647.
