# Supplementary material for: Restricting SLC7A5-mediated Leucine uptake in T cells prevents acute GVHD and maintains GVT response
Source: EMBO Mol Med. 2025 May 21;17(7):1631–65. doi: 10.1038/s44321-025-00250-2 (PMC12254332; doi:10.1038/s44321-025-00250-2)
Supplement: Supplementary file 4 — Source data Fig. 2 [file 44321_2025_250_MOESM4_ESM.zip]

Archive with 13 entries (8 files):
- Figure 2/
- Figure 2/2A/
- Figure 2/2A/2A T cell in colon.pzfx
- Figure 2/2A/2A T cell in colon.xlsx
- Figure 2/2C/
- Figure 2/2C/2C T cell in skin.pzfx
- Figure 2/2C/2C T cell in skin.xlsx
- Figure 2/2D/
- Figure 2/2D/2D T cell in lung.pzfx
- Figure 2/2D/2D T cell in lung.xlsx
- Figure 2/2E/
- Figure 2/2E/2E Migration.pzfx
- Figure 2/2E/2E Migration.xlsx
