# Supplementary material for: Restricting SLC7A5-mediated Leucine uptake in T cells prevents acute GVHD and maintains GVT response
Source: EMBO Mol Med. 2025 May 21;17(7):1631–65. doi: 10.1038/s44321-025-00250-2 (PMC12254332; doi:10.1038/s44321-025-00250-2)
Supplement: Supplementary file 4 — Source data Fig. 2 [file 44321_2025_250_MOESM4_ESM.zip › Figure 2/2A/2A T cell in colon.xlsx]

## Sheet: Hoja1
	Number CD4+Tmt+ in colon			Number CD8+Tmt+ in colon.
	SLC7A5WT	SLC7A5ΔCD4		SLC7A5WT	SLC7A5ΔCD4
	711598	23311.7		1.21725e+06	7370.13
	367797	7144.01		617966	2742.72
	392574	543.831		512689	324.675
	297049	4229.51		460791	1418.03
	413184			581221
	313405			451907
%CD4
	Tmt+ (from STC)	Tmt+ (from STC)	Tmt+ (from STC)	Tmt+ (from STC)	Tmt+ (from STC)	Tmt+ (from STC)	GFP+ (from TCDBM)	GFP+ (from TCDBM)	GFP+ (from TCDBM)	GFP+ (from TCDBM)	GFP+ (from TCDBM)	GFP+ (from TCDBM)	Host	Host	Host	Host	Host	Host
SLC7A5WT	88.3	93.3	93.1	90.4	81.7	86.4	0.24	0.13	0.13	0.12	0.23	0.23	11.4	6.52	6.71	9.42	18	13.3
SLC7A5ΔCD4	36.1	33	9.54	19.5			17.1	24.5	15.4	25.3			46.7	42.5	75.1	55.2
%CD8
	Tmt+ (from STC)	Tmt+ (from STC)	Tmt+ (from STC)	Tmt+ (from STC)	Tmt+ (from STC)	Tmt+ (from STC)	GFP+ (from TCDBM)	GFP+ (from TCDBM)	GFP+ (from TCDBM)	GFP+ (from TCDBM)	GFP+ (from TCDBM)	GFP+ (from TCDBM)	Host	Host	Host	Host	Host	Host
SLC7A5WT	79.4	84.4	86.2	82.5	72	75.7	4.31	4.42	3.73	3.89	3.9	6.19	16.2	11.1	9.99	13.5	23.9	17.6
SLC7A5ΔCD4	5.37	4.11	1.74	1.91			31.8	36.7	9.03	25.1			62.7	59	89.2	72.9
