# Supplementary material for: Restricting SLC7A5-mediated Leucine uptake in T cells prevents acute GVHD and maintains GVT response
Source: EMBO Mol Med. 2025 May 21;17(7):1631–65. doi: 10.1038/s44321-025-00250-2 (PMC12254332; doi:10.1038/s44321-025-00250-2)
Supplement: Supplementary file 4 — Source data Fig. 2 [file 44321_2025_250_MOESM4_ESM.zip › Figure 2/2C/2C T cell in skin.xlsx]

## Sheet: Hoja1
	Number CD4+Tmt+ in skin			Number CD8+Tmt+ in skin
	SLC7A5WT	SLC7A5ΔCD4		SLC7A5WT	SLC7A5ΔCD4
	11294.3	182.233		7935.75	100.228
	17280.3	58.4985		10934.8	25.9994
	7834.01	85.2161		5720.67	11.1151
	7586.34	85.4202		4833.96	55.7088
	7621.87	65.0131		6107.24	26.7701
%CD4
	Tmt+ (from STC)	Tmt+ (from STC)	Tmt+ (from STC)	Tmt+ (from STC)	Tmt+ (from STC)	GFP+ (from TCDBM)	GFP+ (from TCDBM)	GFP+ (from TCDBM)	GFP+ (from TCDBM)	GFP+ (from TCDBM)	Host	Host	Host	Host	Host
SLC7A5WT	83	85.9	83.5	81	80.5	0.55	0.32	0.31	0.33	0.26	16.2	13.4	16.1	18.5	18.9
SLC7A5ΔCD4	14.5	8.33	14.6	6.85	5.88	15.6	10.6	27.2	23.2	17	69.8	80.6	58.2	69	76.8
%CD8
	Tmt+ (from STC)	Tmt+ (from STC)	Tmt+ (from STC)	Tmt+ (from STC)	Tmt+ (from STC)	GFP+ (from TCDBM)	GFP+ (from TCDBM)	GFP+ (from TCDBM)	GFP+ (from TCDBM)	GFP+ (from TCDBM)	Host	Host	Host	Host	Host
SLC7A5WT	84.1	84.5	84.8	83.7	83.1	1.73	1.39	1.8	1.6	1.4	13.7	13.6	13.2	14.2	15.2
SLC7A5ΔCD4	20.8	16	4.41	8.98	6.09	51.9	52	57.4	65.9	65.2	26.4	30	36.8	24	28.7
