# Supplementary material for: Restricting SLC7A5-mediated Leucine uptake in T cells prevents acute GVHD and maintains GVT response
Source: EMBO Mol Med. 2025 May 21;17(7):1631–65. doi: 10.1038/s44321-025-00250-2 (PMC12254332; doi:10.1038/s44321-025-00250-2)
Supplement: Supplementary file 4 — Source data Fig. 2 [file 44321_2025_250_MOESM4_ESM.zip › Figure 2/2D/2D T cell in lung.xlsx]

## Sheet: Hoja1
	Number CD4+Tmt+ in Lung			Number CD8+Tmt+ in Lung
	SLC7A5WT	SLC7A5ΔCD4		SLC7A5WT	SLC7A5ΔCD4
	44191.2	4204.73		56190.1	1858.49
	32529.2	856.249		38587.6	492.343
	46200.2	2155.66		47185.9	722.438
	27979.5	2657.72		27749.6	1187.43
	56980.6	2430.43		84690.1	964.704
%CD4
	Tmt+ (from STC)	Tmt+ (from STC)	Tmt+ (from STC)	Tmt+ (from STC)	Tmt+ (from STC)	GFP+ (from TCDBM)	GFP+ (from TCDBM)	GFP+ (from TCDBM)	GFP+ (from TCDBM)	GFP+ (from TCDBM)	Host	Host	Host	Host	Host
SLC7A5WT	95.2	96.6	95.9	92.4	95.4	0.6	0.32	0.33	0.28	0.4	3.97	2.1	3.53	7.05	3.61
SLC7A5ΔCD4	28.6	17.5	20.8	30.1	26.9	43.4	53.3	63.7	50.4	54.9	27.8	28.5	14.1	19.2	16.9
%CD8
	Tmt+ (from STC)	Tmt+ (from STC)	Tmt+ (from STC)	Tmt+ (from STC)	Tmt+ (from STC)	GFP+ (from TCDBM)	GFP+ (from TCDBM)	GFP+ (from TCDBM)	GFP+ (from TCDBM)	GFP+ (from TCDBM)	Host	Host	Host	Host	Host
SLC7A5WT	93.5	92.9	89.6	87.4	93	2.65	2.51	2.45	1.64	1.93	3.46	3.45	7.54	10.6	4.07
SLC7A5ΔCD4	5.47	2.7	2.36	4.96	3.43	78.9	84.7	89.5	85.8	86.5	15.5	12.4	7.92	9.08	9.32
