# Supplementary material for: Restricting SLC7A5-mediated Leucine uptake in T cells prevents acute GVHD and maintains GVT response
Source: EMBO Mol Med. 2025 May 21;17(7):1631–65. doi: 10.1038/s44321-025-00250-2 (PMC12254332; doi:10.1038/s44321-025-00250-2)
Supplement: Supplementary file 4 — Source data Fig. 2 [file 44321_2025_250_MOESM4_ESM.zip › Figure 2/2E/2E Migration.xlsx]

## Sheet: Hoja1
	Colon
		Control	Control	Control	GVHD	GVHD	GVHD	GVHD	GVHD
	Tmt+	0	0.011	0	0.22	0.2	0.27	0.47	0.16
	CD45.1+	0.084	0.39	0.43	92.8	97.5	91	96.7	98.6
	GFP+	0	0	0	0.27	0.29	0.41	0.47	0.34
	Skin
		Control	Control	Control	GVHD	GVHD	GVHD	GVHD	GVHD
	Tmt+	0	0.043	0.066	0.13	0.14	0.18	0.14	0.083
	CD45.1+	0.28	9.74	0.75	91.5	93.9	89.7	92.1	83.2
	GFP+	0.012	0.021	0.022	0.17	0.22	0.28	0.27	0.14
	Lung
		Control	Control	Control	GVHD	GVHD	GVHD	GVHD	GVHD
	Tmt+	0	0.02	0.039	0.5	0.27	0.2	0.39	0.31
	CD45.1+	0.33	0.11	0.072	96.6	97.8	85.4	97.9	97.9
	GFP+	0.00624	0.03	0.019	0.7	0.49	0.51	0.61	0.61
