# Supplementary material for: Restricting SLC7A5-mediated Leucine uptake in T cells prevents acute GVHD and maintains GVT response
Source: EMBO Mol Med. 2025 May 21;17(7):1631–65. doi: 10.1038/s44321-025-00250-2 (PMC12254332; doi:10.1038/s44321-025-00250-2)
Supplement: Supplementary file 5 — Source data Fig. 3 [file 44321_2025_250_MOESM5_ESM.zip]

Archive with 23 entries (15 files):
- Figure 3/
- Figure 3/3D/
- Figure 3/3D/3D CD69 expression.prism
- Figure 3/3D/3D CD69 expression.xlsx
- Figure 3/3C/
- Figure 3/3C/3C Memory markers spleen.xlsx
- Figure 3/3C/3C Memory markers spleen.prism
- Figure 3/3B/
- Figure 3/3B/3B T cell in spleen.xlsx
- Figure 3/3B/3B T cell in spleen.prism
- Figure 3/3F/
- Figure 3/3F/3F CV proliferation.prism
- Figure 3/3F/3F CV proliferation.xlsx
- Figure 3/3A/
- Figure 3/3A/3A Survival curve.xlsx
- Figure 3/3A/3A Survival curve.prism
- Figure 3/3E/
- Figure 3/3E/Plots FJ.pdf
- Figure 3/3E/3E CV proliferation.xlsx
- Figure 3/3E/3E CV proliferation.prism
- Figure 3/3G/
- Figure 3/3G/3G Apoptosis.prism
- Figure 3/3G/3G Apoptosis.xlsx
