# Supplementary material for: Restricting SLC7A5-mediated Leucine uptake in T cells prevents acute GVHD and maintains GVT response
Source: EMBO Mol Med. 2025 May 21;17(7):1631–65. doi: 10.1038/s44321-025-00250-2 (PMC12254332; doi:10.1038/s44321-025-00250-2)
Supplement: Supplementary file 5 — Source data Fig. 3 [file 44321_2025_250_MOESM5_ESM.zip › Figure 3/3D/3D CD69 expression.xlsx]

## Sheet: Hoja1
	%CD4+CD69						%CD8+CD69
	SLC7A5WT	SLC7A5ΔCD4	(-)Leu diet				SLC7A5WT	SLC7A5ΔCD4	(-)Leu diet
	13.7	20.7	30.5				10.5	28.3	20.6
	16.4	16.4	30.4				11.6	32.8	25
	13.3	24.5	15.9				13.8	36.2	12.4
	15.5	25.6	36.8				16	45.4	26.4
	10.6	23.1	29.7				7.85	31.7	26.8
	MFI CD4+CD69						MFI CD8+CD69
	SLC7A5WT	SLC7A5ΔCD4	(-)Leu diet				SLC7A5WT	SLC7A5ΔCD4	(-)Leu diet
	3121	2683	2810				2443	2641	2190
	2931	2497	2871				2276	2635	2312
	2634	2124	2392				2041	2624	2205
	2886	2841	2580				2089	2717	2146
	2491	2502	2597				2187	2606	2200
