# Supplementary material for: Restricting SLC7A5-mediated Leucine uptake in T cells prevents acute GVHD and maintains GVT response
Source: EMBO Mol Med. 2025 May 21;17(7):1631–65. doi: 10.1038/s44321-025-00250-2 (PMC12254332; doi:10.1038/s44321-025-00250-2)
Supplement: Supplementary file 5 — Source data Fig. 3 [file 44321_2025_250_MOESM5_ESM.zip › Figure 3/3C/3C Memory markers spleen.xlsx]

## Sheet: Hoja1
	%CD4+CD44-CD62L+ Naive in spleen						%CD4+CD44+CD62L- TEFF in spleen
	SLC7A5WT	SLC7A5ΔCD4	(-)Leu diet				SLC7A5WT	SLC7A5ΔCD4	(-)Leu diet
	12.7	34.2	3.05				83.1	48.3	91.6
	6.52	39.3	4.42				90.6	42.4	91.5
	2.21	28	2.49				94.8	47.6	93.4
	2.95	29.6	2.67				93.1	44.8	93.6
	2.89	22.4	2.84				92.3	53.5	94
	%CD8+CD44-CD62L+ Naive in spleen						%CD8+CD44+CD62L- TEFF in spleen
	SLC7A5WT	SLC7A5ΔCD4	(-)Leu diet				SLC7A5WT	SLC7A5ΔCD4	(-)Leu diet
	4.35	34.6	1.19				93.1	52.9	92.4
	1	24.6	1.66				97.4	61.7	92.7
	0.91	16.4	0.5				93.7	65.4	95
	1.1	18.2	1.2				95	64.9	93.3
	1.2	16.6	0.97				92.5	67.2	94
