# Supplementary material for: Restricting SLC7A5-mediated Leucine uptake in T cells prevents acute GVHD and maintains GVT response
Source: EMBO Mol Med. 2025 May 21;17(7):1631–65. doi: 10.1038/s44321-025-00250-2 (PMC12254332; doi:10.1038/s44321-025-00250-2)
Supplement: Supplementary file 5 — Source data Fig. 3 [file 44321_2025_250_MOESM5_ESM.zip › Figure 3/3B/3B T cell in spleen.xlsx]

## Sheet: Hoja1
	Number CD4+Tmt+ in SPLEEN				Number CD8+Tmt+ in SPLEEN
	Regular diet	(-)Leu diet			Regular diet	(-)Leu diet
	668340	95353.6			1.37041e+06	194124
	744953	270547			2.69186e+06	454390
	1.12452e+06	191955			3.23013e+06	240675
	556304	129852			896519	321535
	769024	95771.3			2.53544e+06	245038
	349396	219837			934976	462075
	997185				3.95579e+06
