# Supplementary material for: Restricting SLC7A5-mediated Leucine uptake in T cells prevents acute GVHD and maintains GVT response
Source: EMBO Mol Med. 2025 May 21;17(7):1631–65. doi: 10.1038/s44321-025-00250-2 (PMC12254332; doi:10.1038/s44321-025-00250-2)
Supplement: Supplementary file 5 — Source data Fig. 3 [file 44321_2025_250_MOESM5_ESM.zip › Figure 3/3F/3F CV proliferation.xlsx]

## Sheet: Hoja1
	%Tmt+CD4+ CV proliferation in spleen				%Tmt+CD8+ CV proliferation in spleen
	SLC7A5WT	(-)Leu diet			SLC7A5WT	(-)Leu diet
	68.7	13.4			62.5	9.48
	56.8	8.24			58.3	6.38
	59.6	30.7			65.4	27.8
	64	28.9			58.5	23.1
	80.5	12.8			74.7	11.6
	69.4				63.1
	78.6				67
