# Supplementary material for: Restricting SLC7A5-mediated Leucine uptake in T cells prevents acute GVHD and maintains GVT response
Source: EMBO Mol Med. 2025 May 21;17(7):1631–65. doi: 10.1038/s44321-025-00250-2 (PMC12254332; doi:10.1038/s44321-025-00250-2)
Supplement: Supplementary file 5 — Source data Fig. 3 [file 44321_2025_250_MOESM5_ESM.zip › Figure 3/3A/3A Survival curve.xlsx]

## Sheet: Hoja1
						Kaplan Meier/survival curve
Experiment	ID Mouse	Group	Dead date	Nº days survive			Days	Irradiation Control	Regular diet	(-)Leu diet
1	DJM1578	Irradiation control	2023-02-03	15		1	15	1
1	DJM1605	Irradiation control	2023-02-06	18		2	18	1
1	DJM1576	Regular diet	2023-01-27	8		1	7		1
1	DJM1577	Regular diet	2023-03-30	70		2	7		1
1	DJM1579	Regular diet	2023-03-30	70		3	7		1
1	DJM1580	Regular diet	2023-01-27	8		4	8		1
1	DJM1593	Regular diet	2023-01-26	7		5	8		1
1	DJM1594	Regular diet	2023-01-26	7		6	64		1
1	DJM1595	Regular diet	2023-01-26	7		7	70		0
1	DJM1597	Regular diet	2023-03-24	64		8	70		0
1	DJM1596	(-)Leu diet	2023-03-30	70		9	10		1
1	DJM1606	(-)Leu diet	2023-03-30	70		10	11		1
1	DJM1607	(-)Leu diet	2023-03-30	70		11	17		1
1	DJM1608	(-)Leu diet	2023-01-28	9		12	23		1
1	DJM1609	(-)Leu diet	2023-03-30	70		13	28		1
1	DJM1581	(-)Leu diet	2023-03-30	70		14	70		0
1	DJM1582	(-)Leu diet	2023-03-30	70		15	70		0
1	DJM1604	(-)Leu diet	2023-03-30	70		1	9			1
2	DJM1865	Regular diet	2023-08-11	10		2	70			0
2	DJM1866	Regular diet	2023-08-12	11		3	70			0
2	DJM1879	Regular diet	2023-08-18	17		4	70			0
2	DJM1880	Regular diet	2023-08-22	23		5	70			0
2	DJM1881	Regular diet	2023-10-10	70		6	70			0
2	DJM1882	Regular diet	2023-10-10	70		7	70			0
2	DJM1883	Regular diet	2023-08-29	28		8	70			0
2	DJM1853	(-)Leu diet	2023-10-10	70		9	8			1
2	DJM1854	(-)Leu diet	2023-09-28	57		10	43			1
2	DJM1855	(-)Leu diet	2023-09-13	43		11	57			1
2	DJM1860	(-)Leu diet	2023-08-09	8		12	70			0
2	DJM1867	(-)Leu diet	2023-10-10	70		13	70			0
