# Supplementary material for: Restricting SLC7A5-mediated Leucine uptake in T cells prevents acute GVHD and maintains GVT response
Source: EMBO Mol Med. 2025 May 21;17(7):1631–65. doi: 10.1038/s44321-025-00250-2 (PMC12254332; doi:10.1038/s44321-025-00250-2)
Supplement: Supplementary file 5 — Source data Fig. 3 [file 44321_2025_250_MOESM5_ESM.zip › Figure 3/3E/3E CV proliferation.xlsx]

## Sheet: Hoja1
	%Tmt+CD4+ CV proliferation in spleen				%Tmt+CD8+ CV proliferation in spleen
	SLC7A5WT	SLC7A5ΔCD4			SLC7A5WT	SLC7A5ΔCD4
	65.6	4.22			73.5	26.8
	69	41.2			74.8	37
	56.5	14.5			67.7	36.9
	57.8	13			78.3	25
