# Supplementary material for: Restricting SLC7A5-mediated Leucine uptake in T cells prevents acute GVHD and maintains GVT response
Source: EMBO Mol Med. 2025 May 21;17(7):1631–65. doi: 10.1038/s44321-025-00250-2 (PMC12254332; doi:10.1038/s44321-025-00250-2)
Supplement: Supplementary file 6 — Source data Fig. 4 [file 44321_2025_250_MOESM6_ESM.zip]

Archive with 76 entries (70 files):
- Figure 4/
- Figure 4/4A/
- Figure 4/4A/4A Tbet in spleen.prism
- Figure 4/4A/4A Tbet in spleen.xlsx
- Figure 4/4B/
- Figure 4/4B/4B IFNg in mLN.prism
- Figure 4/4B/4B IFNg in mLN.xlsx
- Figure 4/4B/FJ Analysis.wsp
- Figure 4/4B/st LN Mesentericos paning CD3-CD28_KO1.fcs
- Figure 4/4B/st LN Mesentericos paning CD3-CD28_KO2.fcs
- Figure 4/4B/st LN Mesentericos paning CD3-CD28_KO4.fcs
- Figure 4/4B/st LN Mesentericos paning CD3-CD28_KO5.fcs
- Figure 4/4B/st LN Mesentericos paning CD3-CD28_WT1.fcs
- Figure 4/4B/st LN Mesentericos paning CD3-CD28_WT2.fcs
- Figure 4/4B/st LN Mesentericos paning CD3-CD28_WT3.fcs
- Figure 4/4B/st LN Mesentericos paning CD3-CD28_WT4.fcs
- Figure 4/4B/st LN Mesentericos paning CD3-CD28_WT5.fcs
- Figure 4/4B/st LN Mesentericos PMA-IONO-MON 4h_CONTROL BASAL SIN PMA-IONO.fcs
- Figure 4/4C/
- Figure 4/4C/4C IFNg and Granzyme B in vitro.prism
- Figure 4/4C/4C IFNg and Granzyme B in vitro.xlsx
- Figure 4/4D/
- Figure 4/4D/4D Protein synthesis.prism
- Figure 4/4D/4D_protein synthesis.xls
- Figure 4/4D/FlowJo KIT OPP 28102024.wsp
- Figure 4/4D/KO1+RPMI + INH_Tube_001.fcs
- Figure 4/4D/KO1+RPMI + INH_Tube_002.fcs
- Figure 4/4D/KO1+RPMI + INH_Tube_003.fcs
- Figure 4/4D/KO1+RPMI + INH_Tube_004.fcs
- Figure 4/4D/KO1+RPMI SIN LEU_Tube_001.fcs
- Figure 4/4D/KO1+RPMI SIN LEU_Tube_002.fcs
- Figure 4/4D/KO1+RPMI SIN LEU_Tube_003.fcs
- Figure 4/4D/KO1+RPMI SIN LEU_Tube_004.fcs
- Figure 4/4D/KO1+RPMI_Tube_001.fcs
- Figure 4/4D/KO1+RPMI_Tube_002.fcs
- Figure 4/4D/KO1+RPMI_Tube_003.fcs
- Figure 4/4D/KO1+RPMI_Tube_004.fcs
- Figure 4/4D/KO2+ INH_FMO KO2.fcs
- Figure 4/4D/KO2+ INH_Tube_005.fcs
- Figure 4/4D/KO2+ INH_Tube_006.fcs
- Figure 4/4D/KO2+ INH_Tube_008.fcs
- Figure 4/4D/KO2+RPMI SIN LEU_FMO KO3.fcs
- Figure 4/4D/KO2+RPMI SIN LEU_Tube_005.fcs
- Figure 4/4D/KO2+RPMI SIN LEU_Tube_006.fcs
- Figure 4/4D/KO2+RPMI SIN LEU_Tube_008.fcs
- Figure 4/4D/KO2+RPMI_FMO KO1.fcs
- Figure 4/4D/KO2+RPMI_Tube_005.fcs
- Figure 4/4D/KO2+RPMI_Tube_006.fcs
- Figure 4/4D/KO2+RPMI_Tube_008.fcs
- Figure 4/4D/WT1+RPMI + INH_FMO WT2.fcs
- Figure 4/4D/WT1+RPMI + INH_Tube_001.fcs
- Figure 4/4D/WT1+RPMI + INH_Tube_002.fcs
- Figure 4/4D/WT1+RPMI + INH_Tube_003.fcs
- Figure 4/4D/WT1+RPMI + INH_Tube_004.fcs
- Figure 4/4D/WT1+RPMI SIN LEU_FMO WT3.fcs
- Figure 4/4D/WT1+RPMI SIN LEU_Tube_001.fcs
- Figure 4/4D/WT1+RPMI SIN LEU_Tube_002.fcs
- Figure 4/4D/WT1+RPMI SIN LEU_Tube_003.fcs
- Figure 4/4D/WT1+RPMI SIN LEU_Tube_004.fcs
- Figure 4/4D/WT1+RPMI_FMO WT1.fcs
- Figure 4/4D/WT1+RPMI_Tube_001.fcs
- Figure 4/4D/WT1+RPMI_Tube_002.fcs
- Figure 4/4D/WT1+RPMI_Tube_003.fcs
- Figure 4/4D/WT1+RPMI_Tube_004.fcs
- Figure 4/4D/WT2+ INH_Tube_005.fcs
- Figure 4/4D/WT2+ INH_Tube_006.fcs
- Figure 4/4D/WT2+ INH_Tube_007.fcs
- Figure 4/4D/WT2+RPMI SIN LEU_Tube_005.fcs
- Figure 4/4D/WT2+RPMI SIN LEU_Tube_006.fcs
- Figure 4/4D/WT2+RPMI SIN LEU_Tube_007.fcs
- Figure 4/4D/WT2+RPMI_Tube_005.fcs
- Figure 4/4D/WT2+RPMI_Tube_006.fcs
- Figure 4/4D/WT2+RPMI_Tube_007.fcs
- Figure 4/4E/
- Figure 4/4E/4E pS6 in spleen.prism
- Figure 4/4E/4E pS6 in spleen.xlsx
