# Supplementary material for: Restricting SLC7A5-mediated Leucine uptake in T cells prevents acute GVHD and maintains GVT response
Source: EMBO Mol Med. 2025 May 21;17(7):1631–65. doi: 10.1038/s44321-025-00250-2 (PMC12254332; doi:10.1038/s44321-025-00250-2)
Supplement: Supplementary file 6 — Source data Fig. 4 [file 44321_2025_250_MOESM6_ESM.zip › Figure 4/4A/4A Tbet in spleen.xlsx]

## Sheet: Hoja1
	%Tmt+CD4+Tbet+ in spleen					%Tmt+CD8+Tbet+ in spleen
	SLC7A5WT	SLC7A5ΔCD4				SLC7A5WT	SLC7A5ΔCD4
	88.6	66.9				94.2	63.1
	88.8	81.2				93.7	74.9
	87.4	81.3				91.1	72.6
	85.5	78.1				92.4	68.7
	86.1	78.6				92	72.9
	MFI Tmt+CD4+Tbet+ in spleen					MFI Tmt+CD8+Tbet+ in spleen
	SLC7A5WT	SLC7A5ΔCD4				SLC7A5WT	SLC7A5ΔCD4
	659	518				1025	638
	660	652				985	716
	625	662				919	705
	629	621				975	668
	630	636				952	720
