# Supplementary material for: Restricting SLC7A5-mediated Leucine uptake in T cells prevents acute GVHD and maintains GVT response
Source: EMBO Mol Med. 2025 May 21;17(7):1631–65. doi: 10.1038/s44321-025-00250-2 (PMC12254332; doi:10.1038/s44321-025-00250-2)
Supplement: Supplementary file 6 — Source data Fig. 4 [file 44321_2025_250_MOESM6_ESM.zip › Figure 4/4B/4B IFNg in mLN.xlsx]

## Sheet: Hoja1
	%Tmt+CD4+IFNg+ in mLN					%Tmt+CD8+IFNg+ in mLN
	SLC7A5WT	SLC7A5ΔCD4				SLC7A5WT	SLC7A5ΔCD4
	93.3	3.85				96.8	7.14
	89.1	10.5				94.3	22
	90.1	3.88				95	14.9
	81.9	5.79				92.5	17.9
	86.8					94.2
	nº Tmt+CD4+IFNg+ in mLN					nº Tmt+CD8+IFNg+ in mLN
	SLC7A5WT	SLC7A5ΔCD4				SLC7A5WT	SLC7A5ΔCD4
	42268.3	6.26074				113016	12.5215
	72947.6	266.375				193515	1101.83
	94493.2	57.5369				231325	414.266
	21724.9	87.4536				57756.4	362.308
