# Supplementary material for: Restricting SLC7A5-mediated Leucine uptake in T cells prevents acute GVHD and maintains GVT response
Source: EMBO Mol Med. 2025 May 21;17(7):1631–65. doi: 10.1038/s44321-025-00250-2 (PMC12254332; doi:10.1038/s44321-025-00250-2)
Supplement: Supplementary file 6 — Source data Fig. 4 [file 44321_2025_250_MOESM6_ESM.zip › Figure 4/4B/FJ Analysis.wsp]

<?xml version="1.0" encoding="UTF-8"?>
 <Workspace version="20.0"  modDate="Thu Apr 10 17:38:23 CEST 2025"  clientTimestamp="1744299503437"  flowJoVersion="10.10.0"  drawRowBorders="1"  drawColumnBorders="1"  hideCompNodes="1"  curGroup="All Samples"  groupPaneHeight="268"  xmlns:xsi="http://www.w3.org/2001/XMLSchema-instance"  xmlns:gating="http://www.isac-net.org/std/Gating-ML/v2.0/gating"  xmlns:transforms="http://www.isac-net.org/std/Gating-ML/v2.0/transformations"  xmlns:data-type="http://www.isac-net.org/std/Gating-ML/v2.0/datatypes"  xsi:schemaLocation="http://www.isac-net.org/std/Gating-ML/v2.0/gating http://www.isac-net.org/std/Gating-ML/v2.0/gating/Gating-ML.v2.0.xsd http://www.isac-net.org/std/Gating-ML/v2.0/transformations http://www.isac-net.org/std/Gating-ML/v2.0/gating/Transformations.v2.0.xsd http://www.isac-net.org/std/Gating-ML/v2.0/datatypes http://www.isac-net.org/std/Gating-ML/v2.0/gating/DataTypes.v2.0.xsd "  nonAutoSaveFileName="file:/S:/LAB_FSM/RESULTADOS/NIEVES/GVHD/Manuscrito%20enviado%20a%20revistas/20250217%20NEW%20SUBMISSION%20EMBOMOLMED/ACEPTADO/Source%20Data/Figure%204/4B/20220829%20LN%20paning_v2%20por%20color.wsp" >
   <WindowPosition x="-8"  y="-8"  width="1936"  height="1048"  displayed="1"  panelState="" />
   <TextTraits font="SansSerif"  size="11"  name=""  style="plain"  color="#000000"  background="#00ffffff"  just="left" />
   <Columns>
     <TColumn width="740" >
       <Property key="fj.appnode.prop.name" />
     </TColumn>
     <TColumn width="580" >
       <Property key="fj.appnode.prop.statistic" />
     </TColumn>
     <TColumn width="579" >
       <Property key="fj.appnode.prop.ncells" />
     </TColumn>
   </Columns>
   <Matrices>
     <transforms:spilloverMatrix spectral="0"  weightOptAlgorithmType="OLS"  prefix="Comp-"  name="Acquisition-defined"  editable="0"  color="#c0c0c0"  version="FlowJo-10.10.0"  status="FINALIZED"  transforms:id="6055be8d-0e4e-4f96-9983-b61b035e65f9"  suffix="" >
       <data-type:parameters>
         <data-type:parameter data-type:name="FITC-A"  userProvidedCompInfix="Comp-FITC-A" />
         <data-type:parameter data-type:name="PE-A"  userProvidedCompInfix="Comp-PE-A" />
         <data-type:parameter data-type:name="PE-Cy7-A"  userProvidedCompInfix="Comp-PE-Cy7-A" />
         <data-type:parameter data-type:name="APC-A"  userProvidedCompInfix="Comp-APC-A" />
         <data-type:parameter data-type:name="PerCP-A"  userProvidedCompInfix="Comp-PerCP-A" />
         <data-type:parameter data-type:name="V_450_50-A"  userProvidedCompInfix="Comp-V_450_50-A" />
         <data-type:parameter data-type:name="AmCyan-A"  userProvidedCompInfix="Comp-AmCyan-A" />
         <data-type:parameter data-type:name="APC-Cy7-A"  userProvidedCompInfix="Comp-APC-Cy7-A" />
       </data-type:parameters>
       <transforms:spillover data-type:parameter="FITC-A"  userProvidedCompInfix="Comp-FITC-A" >
         <transforms:coefficient data-type:parameter="FITC-A"  transforms:value="1" />
         <transforms:coefficient data-type:parameter="PE-A"  transforms:value="0.1233999878" />
         <transforms:coefficient data-type:parameter="PE-Cy7-A"  transforms:value="0.003" />
         <transforms:coefficient data-type:parameter="APC-A"  transforms:value="0" />
         <transforms:coefficient data-type:parameter="PerCP-A"  transforms:value="0.0060000001" />
         <transforms:coefficient data-type:parameter="V_450_50-A"  transforms:value="0" />
         <transforms:coefficient data-type:parameter="AmCyan-A"  transforms:value="0.8000295162" />
         <transforms:coefficient data-type:parameter="APC-Cy7-A"  transforms:value="0" />
       </transforms:spillover>
       <transforms:spillover data-type:parameter="PE-A"  userProvidedCompInfix="Comp-PE-A" >
         <transforms:coefficient data-type:parameter="FITC-A"  transforms:value="0.0050586476" />
         <transforms:coefficient data-type:parameter="PE-A"  transforms:value="1" />
         <transforms:coefficient data-type:parameter="PE-Cy7-A"  transforms:value="0.0399999991" />
         <transforms:coefficient data-type:parameter="APC-A"  transforms:value="0.0003534345" />
         <transforms:coefficient data-type:parameter="PerCP-A"  transforms:value="0.4059992433" />
         <transforms:coefficient data-type:parameter="V_450_50-A"  transforms:value="0" />
         <transforms:coefficient data-type:parameter="AmCyan-A"  transforms:value="0" />
         <transforms:coefficient data-type:parameter="APC-Cy7-A"  transforms:value="0" />
       </transforms:spillover>
       <transforms:spillover data-type:parameter="PE-Cy7-A"  userProvidedCompInfix="Comp-PE-Cy7-A" >
         <transforms:coefficient data-type:parameter="FITC-A"  transforms:value="0" />
         <transforms:coefficient data-type:parameter="PE-A"  transforms:value="0.0070000002" />
         <transforms:coefficient data-type:parameter="PE-Cy7-A"  transforms:value="1" />
         <transforms:coefficient data-type:parameter="APC-A"  transforms:value="0" />
         <transforms:coefficient data-type:parameter="PerCP-A"  transforms:value="0.0089999959" />
         <transforms:coefficient data-type:parameter="V_450_50-A"  transforms:value="0.0080000004" />
         <transforms:coefficient data-type:parameter="AmCyan-A"  transforms:value="0" />
         <transforms:coefficient data-type:parameter="APC-Cy7-A"  transforms:value="0.0199999996" />
       </transforms:spillover>
       <transforms:spillover data-type:parameter="APC-A"  userProvidedCompInfix="Comp-APC-A" >
         <transforms:coefficient data-type:parameter="FITC-A"  transforms:value="0" />
         <transforms:coefficient data-type:parameter="PE-A"  transforms:value="0" />
         <transforms:coefficient data-type:parameter="PE-Cy7-A"  transforms:value="0.0080000004" />
         <transforms:coefficient data-type:parameter="APC-A"  transforms:value="1" />
         <transforms:coefficient data-type:parameter="PerCP-A"  transforms:value="0.0299999993" />
         <transforms:coefficient data-type:parameter="V_450_50-A"  transforms:value="0" />
         <transforms:coefficient data-type:parameter="AmCyan-A"  transforms:value="0" />
         <transforms:coefficient data-type:parameter="APC-Cy7-A"  transforms:value="0.4099999964" />
       </transforms:spillover>
       <transforms:spillover data-type:parameter="PerCP-A"  userProvidedCompInfix="Comp-PerCP-A" >
         <transforms:coefficient data-type:parameter="FITC-A"  transforms:value="0" />
         <transforms:coefficient data-type:parameter="PE-A"  transforms:value="0" />
         <transforms:coefficient data-type:parameter="PE-Cy7-A"  transforms:value="0.1513997018" />
         <transforms:coefficient data-type:parameter="APC-A"  transforms:value="0.0024889121" />
         <transforms:coefficient data-type:parameter="PerCP-A"  transforms:value="1" />
         <transforms:coefficient data-type:parameter="V_450_50-A"  transforms:value="0" />
         <transforms:coefficient data-type:parameter="AmCyan-A"  transforms:value="0" />
         <transforms:coefficient data-type:parameter="APC-Cy7-A"  transforms:value="0.0300038848" />
       </transforms:spillover>
       <transforms:spillover data-type:parameter="V_450_50-A"  userProvidedCompInfix="Comp-V_450_50-A" >
         <transforms:coefficient data-type:parameter="FITC-A"  transforms:value="0" />
         <transforms:coefficient data-type:parameter="PE-A"  transforms:value="0" />
         <transforms:coefficient data-type:parameter="PE-Cy7-A"  transforms:value="0" />
         <transforms:coefficient data-type:parameter="APC-A"  transforms:value="0" />
         <transforms:coefficient data-type:parameter="PerCP-A"  transforms:value="0" />
         <transforms:coefficient data-type:parameter="V_450_50-A"  transforms:value="1" />
         <transforms:coefficient data-type:parameter="AmCyan-A"  transforms:value="0.3600000143" />
         <transforms:coefficient data-type:parameter="APC-Cy7-A"  transforms:value="0" />
       </transforms:spillover>
       <transforms:spillover data-type:parameter="AmCyan-A"  userProvidedCompInfix="Comp-AmCyan-A" >
         <transforms:coefficient data-type:parameter="FITC-A"  transforms:value="0" />
         <transforms:coefficient data-type:parameter="PE-A"  transforms:value="0" />
         <transforms:coefficient data-type:parameter="PE-Cy7-A"  transforms:value="0" />
         <transforms:coefficient data-type:parameter="APC-A"  transforms:value="0" />
         <transforms:coefficient data-type:parameter="PerCP-A"  transforms:value="0" />
         <transforms:coefficient data-type:parameter="V_450_50-A"  transforms:value="0" />
         <transforms:coefficient data-type:parameter="AmCyan-A"  transforms:value="1" />
         <transforms:coefficient data-type:parameter="APC-Cy7-A"  transforms:value="0" />
       </transforms:spillover>
       <transforms:spillover data-type:parameter="APC-Cy7-A"  userProvidedCompInfix="Comp-APC-Cy7-A" >
         <transforms:coefficient data-type:parameter="FITC-A"  transforms:value="0.0099999998" />
         <transforms:coefficient data-type:parameter="PE-A"  transforms:value="0" />
         <transforms:coefficient data-type:parameter="PE-Cy7-A"  transforms:value="0" />
         <transforms:coefficient data-type:parameter="APC-A"  transforms:value="0.0100000035" />
         <transforms:coefficient data-type:parameter="PerCP-A"  transforms:value="0" />
         <transforms:coefficient data-type:parameter="V_450_50-A"  transforms:value="0.0250008199" />
         <transforms:coefficient data-type:parameter="AmCyan-A"  transforms:value="0.1000002921" />
         <transforms:coefficient data-type:parameter="APC-Cy7-A"  transforms:value="1" />
       </transforms:spillover>
     </transforms:spilloverMatrix>
     <transforms:spilloverMatrix spectral="0"  weightOptAlgorithmType="OLS"  prefix="Comp-"  name="Acquisition-defined"  editable="0"  color="#c0c0c0"  version="FlowJo-10.10.0"  status="FINALIZED"  transforms:id="d9f2ed70-7062-4c97-ab91-3663f8888c16"  suffix="" >
       <data-type:parameters>
         <data-type:parameter data-type:name="FITC-A"  userProvidedCompInfix="Comp-FITC-A" />
         <data-type:parameter data-type:name="PE-A"  userProvidedCompInfix="Comp-PE-A" />
         <data-type:parameter data-type:name="PE-Cy7-A"  userProvidedCompInfix="Comp-PE-Cy7-A" />
         <data-type:parameter data-type:name="APC-A"  userProvidedCompInfix="Comp-APC-A" />
         <data-type:parameter data-type:name="PerCP-A"  userProvidedCompInfix="Comp-PerCP-A" />
         <data-type:parameter data-type:name="V_450_50-A"  userProvidedCompInfix="Comp-V_450_50-A" />
         <data-type:parameter data-type:name="AmCyan-A"  userProvidedCompInfix="Comp-AmCyan-A" />
         <data-type:parameter data-type:name="APC-Cy7-A"  userProvidedCompInfix="Comp-APC-Cy7-A" />
       </data-type:parameters>
       <transforms:spillover data-type:parameter="FITC-A"  userProvidedCompInfix="Comp-FITC-A" >
         <transforms:coefficient data-type:parameter="FITC-A"  transforms:value="1" />
         <transforms:coefficient data-type:parameter="PE-A"  transforms:value="0.1233999878" />
         <transforms:coefficient data-type:parameter="PE-Cy7-A"  transforms:value="0.0098809712" />
         <transforms:coefficient data-type:parameter="APC-A"  transforms:value="0" />
         <transforms:coefficient data-type:parameter="PerCP-A"  transforms:value="0.086600028" />
         <transforms:coefficient data-type:parameter="V_450_50-A"  transforms:value="0" />
         <transforms:coefficient data-type:parameter="AmCyan-A"  transforms:value="0.200000003" />
         <transforms:coefficient data-type:parameter="APC-Cy7-A"  transforms:value="0" />
       </transforms:spillover>
       <transforms:spillover data-type:parameter="PE-A"  userProvidedCompInfix="Comp-PE-A" >
         <transforms:coefficient data-type:parameter="FITC-A"  transforms:value="0.0050586476" />
         <transforms:coefficient data-type:parameter="PE-A"  transforms:value="1" />
         <transforms:coefficient data-type:parameter="PE-Cy7-A"  transforms:value="0.0400000066" />
         <transforms:coefficient data-type:parameter="APC-A"  transforms:value="0.0003534345" />
         <transforms:coefficient data-type:parameter="PerCP-A"  transforms:value="0.4059992433" />
         <transforms:coefficient data-type:parameter="V_450_50-A"  transforms:value="0" />
         <transforms:coefficient data-type:parameter="AmCyan-A"  transforms:value="0" />
         <transforms:coefficient data-type:parameter="APC-Cy7-A"  transforms:value="0" />
       </transforms:spillover>
       <transforms:spillover data-type:parameter="PE-Cy7-A"  userProvidedCompInfix="Comp-PE-Cy7-A" >
         <transforms:coefficient data-type:parameter="FITC-A"  transforms:value="0" />
         <transforms:coefficient data-type:parameter="PE-A"  transforms:value="0.0020045687" />
         <transforms:coefficient data-type:parameter="PE-Cy7-A"  transforms:value="1" />
         <transforms:coefficient data-type:parameter="APC-A"  transforms:value="0" />
         <transforms:coefficient data-type:parameter="PerCP-A"  transforms:value="0.0200063754" />
         <transforms:coefficient data-type:parameter="V_450_50-A"  transforms:value="0" />
         <transforms:coefficient data-type:parameter="AmCyan-A"  transforms:value="0" />
         <transforms:coefficient data-type:parameter="APC-Cy7-A"  transforms:value="0.0499999933" />
       </transforms:spillover>
       <transforms:spillover data-type:parameter="APC-A"  userProvidedCompInfix="Comp-APC-A" >
         <transforms:coefficient data-type:parameter="FITC-A"  transforms:value="0" />
         <transforms:coefficient data-type:parameter="PE-A"  transforms:value="0" />
         <transforms:coefficient data-type:parameter="PE-Cy7-A"  transforms:value="0.0080569722" />
         <transforms:coefficient data-type:parameter="APC-A"  transforms:value="1" />
         <transforms:coefficient data-type:parameter="PerCP-A"  transforms:value="0.0870878473" />
         <transforms:coefficient data-type:parameter="V_450_50-A"  transforms:value="0" />
         <transforms:coefficient data-type:parameter="AmCyan-A"  transforms:value="0" />
         <transforms:coefficient data-type:parameter="APC-Cy7-A"  transforms:value="0.6000002027" />
       </transforms:spillover>
       <transforms:spillover data-type:parameter="PerCP-A"  userProvidedCompInfix="Comp-PerCP-A" >
         <transforms:coefficient data-type:parameter="FITC-A"  transforms:value="0" />
         <transforms:coefficient data-type:parameter="PE-A"  transforms:value="0" />
         <transforms:coefficient data-type:parameter="PE-Cy7-A"  transforms:value="0.1514000446" />
         <transforms:coefficient data-type:parameter="APC-A"  transforms:value="0.0024889121" />
         <transforms:coefficient data-type:parameter="PerCP-A"  transforms:value="1" />
         <transforms:coefficient data-type:parameter="V_450_50-A"  transforms:value="0" />
         <transforms:coefficient data-type:parameter="AmCyan-A"  transforms:value="0" />
         <transforms:coefficient data-type:parameter="APC-Cy7-A"  transforms:value="0.0300038997" />
       </transforms:spillover>
       <transforms:spillover data-type:parameter="V_450_50-A"  userProvidedCompInfix="Comp-V_450_50-A" >
         <transforms:coefficient data-type:parameter="FITC-A"  transforms:value="0" />
         <transforms:coefficient data-type:parameter="PE-A"  transforms:value="0" />
         <transforms:coefficient data-type:parameter="PE-Cy7-A"  transforms:value="0" />
         <transforms:coefficient data-type:parameter="APC-A"  transforms:value="0" />
         <transforms:coefficient data-type:parameter="PerCP-A"  transforms:value="0" />
         <transforms:coefficient data-type:parameter="V_450_50-A"  transforms:value="1" />
         <transforms:coefficient data-type:parameter="AmCyan-A"  transforms:value="0.3799999952" />
         <transforms:coefficient data-type:parameter="APC-Cy7-A"  transforms:value="0" />
       </transforms:spillover>
       <transforms:spillover data-type:parameter="AmCyan-A"  userProvidedCompInfix="Comp-AmCyan-A" >
         <transforms:coefficient data-type:parameter="FITC-A"  transforms:value="0" />
         <transforms:coefficient data-type:parameter="PE-A"  transforms:value="0" />
         <transforms:coefficient data-type:parameter="PE-Cy7-A"  transforms:value="0" />
         <transforms:coefficient data-type:parameter="APC-A"  transforms:value="0" />
         <transforms:coefficient data-type:parameter="PerCP-A"  transforms:value="0" />
         <transforms:coefficient data-type:parameter="V_450_50-A"  transforms:value="0" />
         <transforms:coefficient data-type:parameter="AmCyan-A"  transforms:value="1" />
         <transforms:coefficient data-type:parameter="APC-Cy7-A"  transforms:value="0" />
       </transforms:spillover>
       <transforms:spillover data-type:parameter="APC-Cy7-A"  userProvidedCompInfix="Comp-APC-Cy7-A" >
         <transforms:coefficient data-type:parameter="FITC-A"  transforms:value="0" />
         <transforms:coefficient data-type:parameter="PE-A"  transforms:value="0" />
         <transforms:coefficient data-type:parameter="PE-Cy7-A"  transforms:value="0" />
         <transforms:coefficient data-type:parameter="APC-A"  transforms:value="0.0100000035" />
         <transforms:coefficient data-type:parameter="PerCP-A"  transforms:value="0" />
         <transforms:coefficient data-type:parameter="V_450_50-A"  transforms:value="0" />
         <transforms:coefficient data-type:parameter="AmCyan-A"  transforms:value="0" />
         <transforms:coefficient data-type:parameter="APC-Cy7-A"  transforms:value="1" />
       </transforms:spillover>
     </transforms:spilloverMatrix>
     <transforms:spilloverMatrix spectral="0"  weightOptAlgorithmType="OLS"  prefix="Comp-"  name="Acquisition-defined-copy"  editable="1"  color="#00ccff"  version="FlowJo-10.10.0"  status="FINALIZED"  transforms:id="097f2982-df83-467a-a3ec-da0339280e45"  suffix="" >
       <data-type:parameters>
         <data-type:parameter data-type:name="FITC-A"  userProvidedCompInfix="Comp-FITC-A" />
         <data-type:parameter data-type:name="PE-A"  userProvidedCompInfix="Comp-PE-A" />
         <data-type:parameter data-type:name="PE-Cy7-A"  userProvidedCompInfix="Comp-PE-Cy7-A" />
         <data-type:parameter data-type:name="APC-A"  userProvidedCompInfix="Comp-APC-A" />
         <data-type:parameter data-type:name="PerCP-A"  userProvidedCompInfix="Comp-PerCP-A" />
         <data-type:parameter data-type:name="V_450_50-A"  userProvidedCompInfix="Comp-V_450_50-A" />
         <data-type:parameter data-type:name="AmCyan-A"  userProvidedCompInfix="Comp-AmCyan-A" />
         <data-type:parameter data-type:name="APC-Cy7-A"  userProvidedCompInfix="Comp-APC-Cy7-A" />
       </data-type:parameters>
       <transforms:spillover data-type:parameter="FITC-A"  userProvidedCompInfix="Comp-FITC-A" >
         <transforms:coefficient data-type:parameter="FITC-A"  transforms:value="1" />
         <transforms:coefficient data-type:parameter="PE-A"  transforms:value="0.135" />
         <transforms:coefficient data-type:parameter="PE-Cy7-A"  transforms:value="0.003" />
         <transforms:coefficient data-type:parameter="APC-A"  transforms:value="0" />
         <transforms:coefficient data-type:parameter="PerCP-A"  transforms:value="0.0060000001" />
         <transforms:coefficient data-type:parameter="V_450_50-A"  transforms:value="0" />
         <transforms:coefficient data-type:parameter="AmCyan-A"  transforms:value="0.8000295162" />
         <transforms:coefficient data-type:parameter="APC-Cy7-A"  transforms:value="0" />
       </transforms:spillover>
       <transforms:spillover data-type:parameter="PE-A"  userProvidedCompInfix="Comp-PE-A" >
         <transforms:coefficient data-type:parameter="FITC-A"  transforms:value="0.009" />
         <transforms:coefficient data-type:parameter="PE-A"  transforms:value="1" />
         <transforms:coefficient data-type:parameter="PE-Cy7-A"  transforms:value="0.0399999991" />
         <transforms:coefficient data-type:parameter="APC-A"  transforms:value="0.0003534345" />
         <transforms:coefficient data-type:parameter="PerCP-A"  transforms:value="0.45" />
         <transforms:coefficient data-type:parameter="V_450_50-A"  transforms:value="0" />
         <transforms:coefficient data-type:parameter="AmCyan-A"  transforms:value="0" />
         <transforms:coefficient data-type:parameter="APC-Cy7-A"  transforms:value="0" />
       </transforms:spillover>
       <transforms:spillover data-type:parameter="PE-Cy7-A"  userProvidedCompInfix="Comp-PE-Cy7-A" >
         <transforms:coefficient data-type:parameter="FITC-A"  transforms:value="0" />
         <transforms:coefficient data-type:parameter="PE-A"  transforms:value="0.005" />
         <transforms:coefficient data-type:parameter="PE-Cy7-A"  transforms:value="1" />
         <transforms:coefficient data-type:parameter="APC-A"  transforms:value="0" />
         <transforms:coefficient data-type:parameter="PerCP-A"  transforms:value="0.009" />
         <transforms:coefficient data-type:parameter="V_450_50-A"  transforms:value="0.005" />
         <transforms:coefficient data-type:parameter="AmCyan-A"  transforms:value="0" />
         <transforms:coefficient data-type:parameter="APC-Cy7-A"  transforms:value="0.025" />
       </transforms:spillover>
       <transforms:spillover data-type:parameter="APC-A"  userProvidedCompInfix="Comp-APC-A" >
         <transforms:coefficient data-type:parameter="FITC-A"  transforms:value="0" />
         <transforms:coefficient data-type:parameter="PE-A"  transforms:value="0" />
         <transforms:coefficient data-type:parameter="PE-Cy7-A"  transforms:value="0.008" />
         <transforms:coefficient data-type:parameter="APC-A"  transforms:value="1" />
         <transforms:coefficient data-type:parameter="PerCP-A"  transforms:value="0.0299999993" />
         <transforms:coefficient data-type:parameter="V_450_50-A"  transforms:value="0" />
         <transforms:coefficient data-type:parameter="AmCyan-A"  transforms:value="0" />
         <transforms:coefficient data-type:parameter="APC-Cy7-A"  transforms:value="0.41" />
       </transforms:spillover>
       <transforms:spillover data-type:parameter="PerCP-A"  userProvidedCompInfix="Comp-PerCP-A" >
         <transforms:coefficient data-type:parameter="FITC-A"  transforms:value="0" />
         <transforms:coefficient data-type:parameter="PE-A"  transforms:value="0" />
         <transforms:coefficient data-type:parameter="PE-Cy7-A"  transforms:value="0.1513997018" />
         <transforms:coefficient data-type:parameter="APC-A"  transforms:value="0.0024889121" />
         <transforms:coefficient data-type:parameter="PerCP-A"  transforms:value="1" />
         <transforms:coefficient data-type:parameter="V_450_50-A"  transforms:value="0" />
         <transforms:coefficient data-type:parameter="AmCyan-A"  transforms:value="0" />
         <transforms:coefficient data-type:parameter="APC-Cy7-A"  transforms:value="0.030004" />
       </transforms:spillover>
       <transforms:spillover data-type:parameter="V_450_50-A"  userProvidedCompInfix="Comp-V_450_50-A" >
         <transforms:coefficient data-type:parameter="FITC-A"  transforms:value="0" />
         <transforms:coefficient data-type:parameter="PE-A"  transforms:value="0" />
         <transforms:coefficient data-type:parameter="PE-Cy7-A"  transforms:value="0" />
         <transforms:coefficient data-type:parameter="APC-A"  transforms:value="0" />
         <transforms:coefficient data-type:parameter="PerCP-A"  transforms:value="0" />
         <transforms:coefficient data-type:parameter="V_450_50-A"  transforms:value="1" />
         <transforms:coefficient data-type:parameter="AmCyan-A"  transforms:value="0.3600000143" />
         <transforms:coefficient data-type:parameter="APC-Cy7-A"  transforms:value="0" />
       </transforms:spillover>
       <transforms:spillover data-type:parameter="AmCyan-A"  userProvidedCompInfix="Comp-AmCyan-A" >
         <transforms:coefficient data-type:parameter="FITC-A"  transforms:value="0" />
         <transforms:coefficient data-type:parameter="PE-A"  transforms:value="0" />
         <transforms:coefficient data-type:parameter="PE-Cy7-A"  transforms:value="0" />
         <transforms:coefficient data-type:parameter="APC-A"  transforms:value="0" />
         <transforms:coefficient data-type:parameter="PerCP-A"  transforms:value="0" />
         <transforms:coefficient data-type:parameter="V_450_50-A"  transforms:value="0" />
         <transforms:coefficient data-type:parameter="AmCyan-A"  transforms:value="1" />
         <transforms:coefficient data-type:parameter="APC-Cy7-A"  transforms:value="0" />
       </transforms:spillover>
       <transforms:spillover data-type:parameter="APC-Cy7-A"  userProvidedCompInfix="Comp-APC-Cy7-A" >
         <transforms:coefficient data-type:parameter="FITC-A"  transforms:value="0.0099999998" />
         <transforms:coefficient data-type:parameter="PE-A"  transforms:value="0" />
         <transforms:coefficient data-type:parameter="PE-Cy7-A"  transforms:value="0" />
         <transforms:coefficient data-type:parameter="APC-A"  transforms:value="0.0100000035" />
         <transforms:coefficient data-type:parameter="PerCP-A"  transforms:value="0" />
         <transforms:coefficient data-type:parameter="V_450_50-A"  transforms:value="0.0250008199" />
         <transforms:coefficient data-type:parameter="AmCyan-A"  transforms:value="0.1000002921" />
         <transforms:coefficient data-type:parameter="APC-Cy7-A"  transforms:value="1" />
       </transforms:spillover>
     </transforms:spilloverMatrix>
   </Matrices>
   <Cytometers>
     <Cytometer name="DIVA"  cyt="FACSCantoII"  useFCS3="1"  extraNegs="0"  widthBasis="-100"  linMin="0"  logMin="3"  linMax="262144"  logMax="262144"  linearRescale="1"  logRescale="1"  linFromKW="1"  logFromKW="1"  useGain="0"  useTransform="1"  transformType="BIEX"  manufacturer=""  serialnumber=""  homepage="workspaces-and-samples/flowjo-and-your-cytometer/ws-cytometer-bd/"  icon="bd.PNG" >
       <LinParams>
         <Param>time</Param>
       </LinParams>
       <LogParams/>
       <FilterParams/>
       <TransformStore>
         <MatrixID matrixId="097f2982-df83-467a-a3ec-da0339280e45" >
           <Transforms>
             <transforms:linear transforms:minRange="0"  transforms:maxRange="262144"  gain="1" >
               <data-type:parameter data-type:name="FSC-W" />
             </transforms:linear>
             <transforms:biex transforms:length="256"  transforms:maxRange="262144"  transforms:neg="0"  transforms:width="-100"  transforms:pos="4.55" >
               <data-type:parameter data-type:name="PE-Cy7-A" />
             </transforms:biex>
             <transforms:linear transforms:minRange="0"  transforms:maxRange="262144"  gain="1" >
               <data-type:parameter data-type:name="SSC-H" />
             </transforms:linear>
             <transforms:linear transforms:minRange="0"  transforms:maxRange="262144"  gain="1" >
               <data-type:parameter data-type:name="FSC-A" />
             </transforms:linear>
             <transforms:biex transforms:length="256"  transforms:maxRange="262144"  transforms:neg="0"  transforms:width="-100"  transforms:pos="5.05" >
               <data-type:parameter data-type:name="PE-A" />
             </transforms:biex>
             <transforms:biex transforms:length="256"  transforms:maxRange="262144"  transforms:neg="0"  transforms:width="-100"  transforms:pos="4.8" >
               <data-type:parameter data-type:name="PerCP-A" />
             </transforms:biex>
             <transforms:biex transforms:length="256"  transforms:maxRange="262144"  transforms:neg="0"  transforms:width="-100"  transforms:pos="4.55" >
               <data-type:parameter data-type:name="APC-Cy7-A" />
             </transforms:biex>
             <transforms:linear transforms:minRange="0"  transforms:maxRange="262144"  gain="1" >
               <data-type:parameter data-type:name="SSC-A" />
             </transforms:linear>
             <transforms:linear transforms:minRange="0"  transforms:maxRange="262144"  gain="1" >
               <data-type:parameter data-type:name="FSC-H" />
             </transforms:linear>
             <transforms:biex transforms:length="256"  transforms:maxRange="262144"  transforms:neg="0"  transforms:width="-31.6227766017"  transforms:pos="4.9" >
               <data-type:parameter data-type:name="APC-A" />
             </transforms:biex>
             <transforms:linear transforms:minRange="0"  transforms:maxRange="262144"  gain="1" >
               <data-type:parameter data-type:name="SSC-W" />
             </transforms:linear>
             <transforms:biex transforms:length="256"  transforms:maxRange="262144"  transforms:neg="0"  transforms:width="-100"  transforms:pos="5.15" >
               <data-type:parameter data-type:name="FITC-A" />
             </transforms:biex>
             <transforms:biex transforms:length="256"  transforms:maxRange="262144"  transforms:neg="0"  transforms:width="-100"  transforms:pos="4.2" >
               <data-type:parameter data-type:name="V_450_50-A" />
             </transforms:biex>
             <transforms:biex transforms:length="256"  transforms:maxRange="262144"  transforms:neg="0"  transforms:width="-100"  transforms:pos="4.418539922" >
               <data-type:parameter data-type:name="AmCyan-A" />
             </transforms:biex>
           </Transforms>
         </MatrixID>
         <MatrixID matrixId="d9f2ed70-7062-4c97-ab91-3663f8888c16" >
           <Transforms>
             <transforms:linear transforms:minRange="0"  transforms:maxRange="262144"  gain="1" >
               <data-type:parameter data-type:name="FSC-W" />
             </transforms:linear>
             <transforms:biex transforms:length="256"  transforms:maxRange="262144"  transforms:neg="0"  transforms:width="-100"  transforms:pos="4.418539922" >
               <data-type:parameter data-type:name="PE-Cy7-A" />
             </transforms:biex>
             <transforms:linear transforms:minRange="0"  transforms:maxRange="262144"  gain="1" >
               <data-type:parameter data-type:name="SSC-H" />
             </transforms:linear>
             <transforms:linear transforms:minRange="0"  transforms:maxRange="262144"  gain="1" >
               <data-type:parameter data-type:name="FSC-A" />
             </transforms:linear>
             <transforms:biex transforms:length="256"  transforms:maxRange="262144"  transforms:neg="0"  transforms:width="-100"  transforms:pos="4.418539922" >
               <data-type:parameter data-type:name="PE-A" />
             </transforms:biex>
             <transforms:biex transforms:length="256"  transforms:maxRange="262144"  transforms:neg="0"  transforms:width="-100"  transforms:pos="4.418539922" >
               <data-type:parameter data-type:name="PerCP-A" />
             </transforms:biex>
             <transforms:biex transforms:length="256"  transforms:maxRange="262144"  transforms:neg="0"  transforms:width="-100"  transforms:pos="4.418539922" >
               <data-type:parameter data-type:name="APC-Cy7-A" />
             </transforms:biex>
             <transforms:linear transforms:minRange="0"  transforms:maxRange="262144"  gain="1" >
               <data-type:parameter data-type:name="SSC-A" />
             </transforms:linear>
             <transforms:linear transforms:minRange="0"  transforms:maxRange="262144"  gain="1" >
               <data-type:parameter data-type:name="FSC-H" />
             </transforms:linear>
             <transforms:biex transforms:length="256"  transforms:maxRange="262144"  transforms:neg="0"  transforms:width="-100"  transforms:pos="4.418539922" >
               <data-type:parameter data-type:name="APC-A" />
             </transforms:biex>
             <transforms:linear transforms:minRange="0"  transforms:maxRange="262144"  gain="1" >
               <data-type:parameter data-type:name="SSC-W" />
             </transforms:linear>
             <transforms:biex transforms:length="256"  transforms:maxRange="262144"  transforms:neg="0"  transforms:width="-100"  transforms:pos="4.418539922" >
               <data-type:parameter data-type:name="FITC-A" />
             </transforms:biex>
             <transforms:biex transforms:length="256"  transforms:maxRange="262144"  transforms:neg="0"  transforms:width="-100"  transforms:pos="4.418539922" >
               <data-type:parameter data-type:name="V_450_50-A" />
             </transforms:biex>
             <transforms:biex transforms:length="256"  transforms:maxRange="262144"  transforms:neg="0"  transforms:width="-100"  transforms:pos="4.418539922" >
               <data-type:parameter data-type:name="AmCyan-A" />
             </transforms:biex>
           </Transforms>
         </MatrixID>
         <MatrixID matrixId="6055be8d-0e4e-4f96-9983-b61b035e65f9" >
           <Transforms>
             <transforms:linear transforms:minRange="0"  transforms:maxRange="262144"  gain="1" >
               <data-type:parameter data-type:name="FSC-W" />
             </transforms:linear>
             <transforms:biex transforms:length="256"  transforms:maxRange="262144"  transforms:neg="0"  transforms:width="-100"  transforms:pos="4.418539922" >
               <data-type:parameter data-type:name="PE-Cy7-A" />
             </transforms:biex>
             <transforms:linear transforms:minRange="0"  transforms:maxRange="262144"  gain="1" >
               <data-type:parameter data-type:name="SSC-H" />
             </transforms:linear>
             <transforms:linear transforms:minRange="0"  transforms:maxRange="262144"  gain="1" >
               <data-type:parameter data-type:name="FSC-A" />
             </transforms:linear>
             <transforms:biex transforms:length="256"  transforms:maxRange="262144"  transforms:neg="0"  transforms:width="-100"  transforms:pos="4.418539922" >
               <data-type:parameter data-type:name="PE-A" />
             </transforms:biex>
             <transforms:biex transforms:length="256"  transforms:maxRange="262144"  transforms:neg="0"  transforms:width="-100"  transforms:pos="4.418539922" >
               <data-type:parameter data-type:name="PerCP-A" />
             </transforms:biex>
             <transforms:biex transforms:length="256"  transforms:maxRange="262144"  transforms:neg="0"  transforms:width="-100"  transforms:pos="4.418539922" >
               <data-type:parameter data-type:name="APC-Cy7-A" />
             </transforms:biex>
             <transforms:linear transforms:minRange="0"  transforms:maxRange="262144"  gain="1" >
               <data-type:parameter data-type:name="SSC-A" />
             </transforms:linear>
             <transforms:linear transforms:minRange="0"  transforms:maxRange="262144"  gain="1" >
               <data-type:parameter data-type:name="FSC-H" />
             </transforms:linear>
             <transforms:biex transforms:length="256"  transforms:maxRange="262144"  transforms:neg="0"  transforms:width="-100"  transforms:pos="4.418539922" >
               <data-type:parameter data-type:name="APC-A" />
             </transforms:biex>
             <transforms:linear transforms:minRange="0"  transforms:maxRange="262144"  gain="1" >
               <data-type:parameter data-type:name="SSC-W" />
             </transforms:linear>
             <transforms:biex transforms:length="256"  transforms:maxRange="262144"  transforms:neg="0"  transforms:width="-100"  transforms:pos="4.418539922" >
               <data-type:parameter data-type:name="FITC-A" />
             </transforms:biex>
             <transforms:biex transforms:length="256"  transforms:maxRange="262144"  transforms:neg="0"  transforms:width="-100"  transforms:pos="4.418539922" >
               <data-type:parameter data-type:name="V_450_50-A" />
             </transforms:biex>
             <transforms:biex transforms:length="256"  transforms:maxRange="262144"  transforms:neg="0"  transforms:width="-100"  transforms:pos="4.418539922" >
               <data-type:parameter data-type:name="AmCyan-A" />
             </transforms:biex>
           </Transforms>
         </MatrixID>
       </TransformStore>
     </Cytometer>
   </Cytometers>
   <Groups>
     <GroupNode name="All Samples"  annotation=""  owningGroup="All Samples"  expanded="1"  sortPriority="10"  count="-1" >
       <Graph smoothing="0"  backColor="#ffffff"  foreColor="#000000"  type="Pseudocolor"  fast="1" >
         <Axis dimension="x"  name=""  label=""  auto="auto" />
         <Axis dimension="y"  name=""  label=""  auto="auto" />
         <GraphSettings level="5%"  smoothingHighResolution="1"  contourHighResolution="1"  histogramSmoothingCount="0"  graphResolution="256"  showOutliers="0"  drawLargeDots="0"  dotsToDraw="8000"  tint="le.chartfill.tinted.40"  lineWeight="le.lineweight.normal"  lineStyle="le.linestyle.solid" />
         <GraphEnvironment showGrid="0"  showAxes="tnlTNL"  showGates="1"  showFreqOnPlots="1"  showGateNameOnPlots="1"  showMedians="0"  showUncomped="0"  addEventParam="0"  lastYAxisName="" >
           <TextTraits font="SansSerif"  size="11"  name="Labels"  style="plain"  color="#000000"  background="#00ffffff"  just="left" />
           <TextTraits font="SansSerif"  size="11"  name="LayoutGates"  style="plain"  color="#000000"  background="#00ffffff"  just="left" />
           <TextTraits font="SansSerif"  size="9"  name="Numbers"  style="plain"  color="#000000"  background="#00ffffff"  just="left" />
           <TextTraits font="SansSerif"  size="9"  name="Legend"  style="plain"  color="#000000"  background="#00ffffff"  just="left" />
         </GraphEnvironment>
       </Graph>
       <Subpopulations>
         <Population name="Lymphocytes"  annotation=""  owningGroup="All Samples"  expanded="1"  sortPriority="10"  count="7784" >
           <Graph smoothing="0"  backColor="#ffffff"  foreColor="#000000"  heatMapStatParameter="Comp-FITC-A"  type="Pseudocolor"  fast="1" >
             <Axis dimension="x"  name="FSC-W"  label=""  auto="auto" />
             <Axis dimension="y"  name="FSC-H"  label=""  auto="auto" />
             <GraphSettings level="5%"  smoothingHighResolution="1"  contourHighResolution="1"  histogramSmoothingCount="0"  graphResolution="256"  showOutliers="0"  drawLargeDots="0"  dotsToDraw="8000"  tint="le.chartfill.tinted.40"  lineWeight="le.lineweight.normal"  lineStyle="le.linestyle.solid" />
             <GraphEnvironment showGrid="0"  showAxes="tnlTNL"  showGates="1"  showFreqOnPlots="1"  showGateNameOnPlots="1"  showMedians="0"  showUncomped="0"  addEventParam="0"  lastYAxisName="" >
               <TextTraits font="SansSerif"  size="11"  name="Labels"  style="plain"  color="#000000"  background="#00ffffff"  just="left" />
               <TextTraits font="SansSerif"  size="11"  name="LayoutGates"  style="plain"  color="#000000"  background="#00ffffff"  just="left" />
               <TextTraits font="SansSerif"  size="9"  name="Numbers"  style="plain"  color="#000000"  background="#00ffffff"  just="left" />
               <TextTraits font="SansSerif"  size="9"  name="Legend"  style="plain"  color="#000000"  background="#00ffffff"  just="left" />
               <WindowPosition x="590"  y="0"  width="643"  height="1047"  displayed="1"  panelState="---" />
             </GraphEnvironment>
           </Graph>
           <Gate gating:id="ID722075670" >
             <gating:PolygonGate eventsInside="1"  annoOffsetX="99"  annoOffsetY="-196"  tint="#000000"  isTinted="0"  lineWeight="Normal"  userDefined="1"  quadId="-1"  gateResolution="256" >
               <gating:dimension>
                 <data-type:fcs-dimension data-type:name="FSC-A" />
               </gating:dimension>
               <gating:dimension>
                 <data-type:fcs-dimension data-type:name="SSC-A" />
               </gating:dimension>
               <gating:vertex>
                 <gating:coordinate data-type:value="52337.7777777778" />
                 <gating:coordinate data-type:value="3531.880239521" />
               </gating:vertex>
               <gating:vertex>
                 <gating:coordinate data-type:value="260778.6666666667" />
                 <gating:coordinate data-type:value="2747.0179640719" />
               </gating:vertex>
               <gating:vertex>
                 <gating:coordinate data-type:value="260778.6666666667" />
                 <gating:coordinate data-type:value="118906.6347305389" />
               </gating:vertex>
               <gating:vertex>
                 <gating:coordinate data-type:value="192967.1111111111" />
                 <gating:coordinate data-type:value="119299.0658682635" />
               </gating:vertex>
               <gating:vertex>
                 <gating:coordinate data-type:value="155192.8888888889" />
                 <gating:coordinate data-type:value="89081.8682634731" />
               </gating:vertex>
               <gating:vertex>
                 <gating:coordinate data-type:value="90567.1111111111" />
                 <gating:coordinate data-type:value="35711.2335329341" />
               </gating:vertex>
               <gating:vertex>
                 <gating:coordinate data-type:value="68721.7777777778" />
                 <gating:coordinate data-type:value="15304.8143712575" />
               </gating:vertex>
             </gating:PolygonGate>
           </Gate>
           <Subpopulations>
             <Population name="Single Cells"  annotation=""  owningGroup="All Samples"  expanded="1"  sortPriority="10"  count="4075" >
               <Graph smoothing="0"  backColor="#ffffff"  foreColor="#000000"  heatMapStatParameter="Comp-FITC-A"  type="Pseudocolor"  fast="1" >
                 <Axis dimension="x"  name="FSC-A"  label=""  auto="auto" />
                 <Axis dimension="y"  name="Comp-AmCyan-A"  label=""  auto="auto" />
                 <GraphSettings level="5%"  smoothingHighResolution="1"  contourHighResolution="1"  histogramSmoothingCount="0"  graphResolution="256"  showOutliers="0"  drawLargeDots="0"  dotsToDraw="8000"  tint="le.chartfill.tinted.40"  lineWeight="le.lineweight.normal"  lineStyle="le.linestyle.solid" />
                 <GraphEnvironment showGrid="0"  showAxes="tnlTNL"  showGates="1"  showFreqOnPlots="1"  showGateNameOnPlots="1"  showMedians="0"  showUncomped="0"  addEventParam="0"  lastYAxisName="" >
                   <TextTraits font="SansSerif"  size="11"  name="Labels"  style="plain"  color="#000000"  background="#00ffffff"  just="left" />
                   <TextTraits font="SansSerif"  size="11"  name="LayoutGates"  style="plain"  color="#000000"  background="#00ffffff"  just="left" />
                   <TextTraits font="SansSerif"  size="9"  name="Numbers"  style="plain"  color="#000000"  background="#00ffffff"  just="left" />
                   <TextTraits font="SansSerif"  size="9"  name="Legend"  style="plain"  color="#000000"  background="#00ffffff"  just="left" />
                   <WindowPosition x="432"  y="76"  width="757"  height="1011"  displayed="1"  panelState="---" />
                 </GraphEnvironment>
               </Graph>
               <Gate gating:id="ID1287284889"  gating:parent_id="ID722075670" >
                 <gating:RectangleGate eventsInside="1"  annoOffsetX="3"  annoOffsetY="-287"  tint="#000000"  isTinted="0"  lineWeight="Normal"  userDefined="1"  percentX="0"  percentY="0" >
                   <gating:dimension gating:min="57661.00203665988"  gating:max="80084.7250509165" >
                     <data-type:fcs-dimension data-type:name="FSC-W" />
                   </gating:dimension>
                   <gating:dimension gating:min="39119.95076923077"  gating:max="237542.79384615386" >
                     <data-type:fcs-dimension data-type:name="FSC-H" />
                   </gating:dimension>
                 </gating:RectangleGate>
               </Gate>
               <Subpopulations>
                 <Population name="vivas"  annotation=""  owningGroup="All Samples"  expanded="1"  sortPriority="10"  count="3601" >
                   <Graph smoothing="0"  backColor="#ffffff"  foreColor="#000000"  heatMapStatParameter="Comp-FITC-A"  type="Pseudocolor"  fast="1" >
                     <Axis dimension="x"  name="Comp-PE-Cy7-A"  label=""  auto="auto" />
                     <Axis dimension="y"  name="Comp-APC-Cy7-A"  label=""  auto="auto" />
                     <GraphSettings level="5%"  smoothingHighResolution="1"  contourHighResolution="1"  histogramSmoothingCount="0"  graphResolution="256"  showOutliers="0"  drawLargeDots="0"  dotsToDraw="8000"  tint="le.chartfill.tinted.40"  lineWeight="le.lineweight.normal"  lineStyle="le.linestyle.solid" />
                     <GraphEnvironment showGrid="0"  showAxes="tnlTNL"  showGates="1"  showFreqOnPlots="1"  showGateNameOnPlots="1"  showMedians="0"  showUncomped="0"  addEventParam="0"  lastYAxisName="" >
                       <TextTraits font="SansSerif"  size="11"  name="Labels"  style="plain"  color="#000000"  background="#00ffffff"  just="left" />
                       <TextTraits font="SansSerif"  size="11"  name="LayoutGates"  style="plain"  color="#000000"  background="#00ffffff"  just="left" />
                       <TextTraits font="SansSerif"  size="9"  name="Numbers"  style="plain"  color="#000000"  background="#00ffffff"  just="left" />
                       <TextTraits font="SansSerif"  size="9"  name="Legend"  style="plain"  color="#000000"  background="#00ffffff"  just="left" />
                       <WindowPosition x="357"  y="133"  width="679"  height="876"  displayed="0"  panelState="---" />
                     </GraphEnvironment>
                   </Graph>
                   <Gate gating:id="ID54526635"  gating:parent_id="ID1287284889" >
                     <gating:PolygonGate eventsInside="1"  annoOffsetX="-317"  annoOffsetY="67"  tint="#000000"  isTinted="0"  lineWeight="Normal"  userDefined="1"  quadId="-1"  gateResolution="256" >
                       <gating:dimension>
                         <data-type:fcs-dimension data-type:name="FSC-A" />
                       </gating:dimension>
                       <gating:dimension>
                         <data-type:fcs-dimension data-type:name="Comp-AmCyan-A" />
                       </gating:dimension>
                       <gating:vertex>
                         <gating:coordinate data-type:value="47229.2495867769" />
                         <gating:coordinate data-type:value="-235.2358480219" />
                       </gating:vertex>
                       <gating:vertex>
                         <gating:coordinate data-type:value="46795.9537190083" />
                         <gating:coordinate data-type:value="-1339.3995004749" />
                       </gating:vertex>
                       <gating:vertex>
                         <gating:coordinate data-type:value="260410.8165289256" />
                         <gating:coordinate data-type:value="-1339.3995004749" />
                       </gating:vertex>
                       <gating:vertex>
                         <gating:coordinate data-type:value="259977.520661157" />
                         <gating:coordinate data-type:value="1668.9322823209" />
                       </gating:vertex>
                       <gating:vertex>
                         <gating:coordinate data-type:value="138221.3818181818" />
                         <gating:coordinate data-type:value="1553.4308014913" />
                       </gating:vertex>
                       <gating:vertex>
                         <gating:coordinate data-type:value="61094.7173553719" />
                         <gating:coordinate data-type:value="612.9013705262" />
                       </gating:vertex>
                     </gating:PolygonGate>
                   </Gate>
                   <Subpopulations>
                     <Population name="Q1: GFP- , TMTO+ donor STC EEQ"  annotation=""  owningGroup="All Samples"  expanded="1"  sortPriority="10"  count="692" >
                       <Graph smoothing="0"  backColor="#ffffff"  foreColor="#000000"  heatMapStatParameter="Comp-FITC-A"  type="Pseudocolor"  fast="1" >
                         <Axis dimension="x"  name="Comp-FITC-A"  label=""  auto="auto" />
                         <Axis dimension="y"  name="Comp-PE-A"  label=""  auto="auto" />
                         <GraphSettings level="5%"  smoothingHighResolution="1"  contourHighResolution="1"  histogramSmoothingCount="0"  graphResolution="256"  showOutliers="0"  drawLargeDots="0"  dotsToDraw="8000"  tint="le.chartfill.tinted.40"  lineWeight="le.lineweight.normal"  lineStyle="le.linestyle.solid" />
                         <GraphEnvironment showGrid="0"  showAxes="tnlTNL"  showGates="1"  showFreqOnPlots="1"  showGateNameOnPlots="1"  showMedians="0"  showUncomped="0"  addEventParam="0"  lastYAxisName="" >
                           <TextTraits font="SansSerif"  size="11"  name="Labels"  style="plain"  color="#000000"  background="#00ffffff"  just="left" />
                           <TextTraits font="SansSerif"  size="11"  name="LayoutGates"  style="plain"  color="#000000"  background="#00ffffff"  just="left" />
                           <TextTraits font="SansSerif"  size="9"  name="Numbers"  style="plain"  color="#000000"  background="#00ffffff"  just="left" />
                           <TextTraits font="SansSerif"  size="9"  name="Legend"  style="plain"  color="#000000"  background="#00ffffff"  just="left" />
                           <WindowPosition x="761"  y="75"  width="679"  height="876"  displayed="1"  panelState="---" />
                         </GraphEnvironment>
                       </Graph>
                       <Gate gating:id="ID820183379"  gating:parent_id="ID54526635" >
                         <gating:RectangleGate eventsInside="1"  annoOffsetX="0"  annoOffsetY="0"  tint="#000000"  isTinted="0"  lineWeight="Normal"  userDefined="1"  percentX="0"  percentY="0" >
                           <gating:dimension gating:max="270.89172550345836" >
                             <data-type:fcs-dimension data-type:name="Comp-FITC-A" />
                           </gating:dimension>
                           <gating:dimension gating:min="227.40912389990623" >
                             <data-type:fcs-dimension data-type:name="Comp-PE-A" />
                           </gating:dimension>
                         </gating:RectangleGate>
                       </Gate>
                       <Subpopulations>
                         <Statistic name="Geometric Mean"  annotation=""  owningGroup="All Samples"  expanded="1"  sortPriority="5"  id="Comp-APC-A"  ancestor=""  correlate=""  value="NaN" />
                         <Statistic name="Geometric Mean"  annotation=""  owningGroup="All Samples"  expanded="1"  sortPriority="5"  id="Comp-APC-Cy7-A"  ancestor=""  correlate=""  value="48.011230469" />
                         <Population name="CD4+IFNG+"  annotation=""  owningGroup="All Samples"  expanded="1"  sortPriority="10"  count="3641" >
                           <Graph smoothing="0"  backColor="#ffffff"  foreColor="#000000"  heatMapStatParameter="Comp-FITC-A"  type="Pseudocolor"  fast="1" >
                             <Axis dimension="x"  name="Comp-PE-Cy7-A"  label=""  auto="auto" />
                             <Axis dimension="y"  name="Comp-APC-A"  label=""  auto="auto" />
                             <GraphSettings level="5%"  smoothingHighResolution="1"  contourHighResolution="1"  histogramSmoothingCount="0"  graphResolution="256"  showOutliers="0"  drawLargeDots="0"  dotsToDraw="8000"  tint="le.chartfill.tinted.40"  lineWeight="le.lineweight.normal"  lineStyle="le.linestyle.solid" />
                             <GraphEnvironment showGrid="0"  showAxes="tnlTNL"  showGates="1"  showFreqOnPlots="1"  showGateNameOnPlots="1"  showMedians="0"  showUncomped="0"  addEventParam="0"  lastYAxisName="" >
                               <TextTraits font="SansSerif"  size="11"  name="Labels"  style="plain"  color="#000000"  background="#00ffffff"  just="left" />
                               <TextTraits font="SansSerif"  size="11"  name="LayoutGates"  style="plain"  color="#000000"  background="#00ffffff"  just="left" />
                               <TextTraits font="SansSerif"  size="9"  name="Numbers"  style="plain"  color="#000000"  background="#00ffffff"  just="left" />
                               <TextTraits font="SansSerif"  size="9"  name="Legend"  style="plain"  color="#000000"  background="#00ffffff"  just="left" />
                               <WindowPosition x="755"  y="43"  width="679"  height="990"  displayed="1"  panelState="+--" />
                             </GraphEnvironment>
                           </Graph>
                           <Gate gating:id="ID1267908073"  gating:parent_id="ID820183379" >
                             <gating:PolygonGate eventsInside="1"  annoOffsetX="0"  annoOffsetY="0"  tint="#000000"  isTinted="0"  lineWeight="Normal"  userDefined="1"  quadId="-1"  gateResolution="256" >
                               <gating:dimension>
                                 <data-type:fcs-dimension data-type:name="Comp-PE-Cy7-A" />
                               </gating:dimension>
                               <gating:dimension>
                                 <data-type:fcs-dimension data-type:name="Comp-APC-A" />
                               </gating:dimension>
                               <gating:vertex>
                                 <gating:coordinate data-type:value="6408.7776932032" />
                                 <gating:coordinate data-type:value="28005.9447603674" />
                               </gating:vertex>
                               <gating:vertex>
                                 <gating:coordinate data-type:value="2110.6901629897" />
                                 <gating:coordinate data-type:value="224.9290893806" />
                               </gating:vertex>
                               <gating:vertex>
                                 <gating:coordinate data-type:value="-213.8721471007" />
                                 <gating:coordinate data-type:value="224.9290893806" />
                               </gating:vertex>
                               <gating:vertex>
                                 <gating:coordinate data-type:value="225.0417720646" />
                                 <gating:coordinate data-type:value="28631.3683037886" />
                               </gating:vertex>
                             </gating:PolygonGate>
                           </Gate>
                         </Population>
                         <Population name="CD8+IFNG+"  annotation=""  owningGroup="All Samples"  expanded="1"  sortPriority="10"  count="10068" >
                           <Graph smoothing="0"  backColor="#ffffff"  foreColor="#000000"  heatMapStatParameter="Comp-FITC-A"  type="Pseudocolor"  fast="1" >
                             <Axis dimension="x"  name="Comp-PE-Cy7-A"  label=""  auto="auto" />
                             <Axis dimension="y"  name="Comp-APC-A"  label=""  auto="auto" />
                             <GraphSettings level="5%"  smoothingHighResolution="1"  contourHighResolution="1"  histogramSmoothingCount="0"  graphResolution="256"  showOutliers="0"  drawLargeDots="0"  dotsToDraw="8000"  tint="le.chartfill.tinted.40"  lineWeight="le.lineweight.normal"  lineStyle="le.linestyle.solid" />
                             <GraphEnvironment showGrid="0"  showAxes="tnlTNL"  showGates="1"  showFreqOnPlots="1"  showGateNameOnPlots="1"  showMedians="0"  showUncomped="0"  addEventParam="0"  lastYAxisName="" >
                               <TextTraits font="SansSerif"  size="11"  name="Labels"  style="plain"  color="#000000"  background="#00ffffff"  just="left" />
                               <TextTraits font="SansSerif"  size="11"  name="LayoutGates"  style="plain"  color="#000000"  background="#00ffffff"  just="left" />
                               <TextTraits font="SansSerif"  size="9"  name="Numbers"  style="plain"  color="#000000"  background="#00ffffff"  just="left" />
                               <TextTraits font="SansSerif"  size="9"  name="Legend"  style="plain"  color="#000000"  background="#00ffffff"  just="left" />
                               <WindowPosition x="755"  y="43"  width="679"  height="990"  displayed="1"  panelState="+--" />
                             </GraphEnvironment>
                           </Graph>
                           <Gate gating:id="ID1425271458"  gating:parent_id="ID820183379" >
                             <gating:PolygonGate eventsInside="1"  annoOffsetX="36"  annoOffsetY="-164"  tint="#000000"  isTinted="0"  lineWeight="Normal"  userDefined="1"  quadId="-1"  gateResolution="256" >
                               <gating:dimension>
                                 <data-type:fcs-dimension data-type:name="Comp-PE-Cy7-A" />
                               </gating:dimension>
                               <gating:dimension>
                                 <data-type:fcs-dimension data-type:name="Comp-APC-A" />
                               </gating:dimension>
                               <gating:vertex>
                                 <gating:coordinate data-type:value="7137.6312374268" />
                                 <gating:coordinate data-type:value="28631.3683037886" />
                               </gating:vertex>
                               <gating:vertex>
                                 <gating:coordinate data-type:value="2434.9741000899" />
                                 <gating:coordinate data-type:value="224.9290893806" />
                               </gating:vertex>
                               <gating:vertex>
                                 <gating:coordinate data-type:value="39035.2909119448" />
                                 <gating:coordinate data-type:value="229.0402556813" />
                               </gating:vertex>
                               <gating:vertex>
                                 <gating:coordinate data-type:value="114731.5185772697" />
                                 <gating:coordinate data-type:value="28631.3683037886" />
                               </gating:vertex>
                             </gating:PolygonGate>
                           </Gate>
                         </Population>
                         <Population name="Tmt+CD4+"  annotation=""  owningGroup="All Samples"  expanded="1"  sortPriority="10"  count="7363" >
                           <Graph smoothing="0"  backColor="#ffffff"  foreColor="#000000"  heatMapStatParameter="Comp-FITC-A"  type="Pseudocolor"  fast="1" >
                             <Axis dimension="x"  name="Comp-APC-A"  label=""  auto="auto" />
                             <Axis dimension="y"  name="SSC-W"  label=""  auto="auto" />
                             <GraphSettings level="5%"  smoothingHighResolution="1"  contourHighResolution="1"  histogramSmoothingCount="0"  graphResolution="256"  showOutliers="0"  drawLargeDots="0"  dotsToDraw="8000"  tint="le.chartfill.tinted.40"  lineWeight="le.lineweight.normal"  lineStyle="le.linestyle.solid" />
                             <GraphEnvironment showGrid="0"  showAxes="tnlTNL"  showGates="1"  showFreqOnPlots="1"  showGateNameOnPlots="1"  showMedians="0"  showUncomped="0"  addEventParam="0"  lastYAxisName="" >
                               <TextTraits font="SansSerif"  size="11"  name="Labels"  style="plain"  color="#000000"  background="#00ffffff"  just="left" />
                               <TextTraits font="SansSerif"  size="11"  name="LayoutGates"  style="plain"  color="#000000"  background="#00ffffff"  just="left" />
                               <TextTraits font="SansSerif"  size="9"  name="Numbers"  style="plain"  color="#000000"  background="#00ffffff"  just="left" />
                               <TextTraits font="SansSerif"  size="9"  name="Legend"  style="plain"  color="#000000"  background="#00ffffff"  just="left" />
                               <WindowPosition x="110"  y="6"  width="832"  height="967"  displayed="0"  panelState="+--" />
                             </GraphEnvironment>
                           </Graph>
                           <Gate gating:id="ID1470496717"  gating:parent_id="ID820183379" >
                             <gating:PolygonGate eventsInside="1"  annoOffsetX="-125"  annoOffsetY="-134"  tint="#000000"  isTinted="0"  lineWeight="Normal"  userDefined="1"  quadId="-1"  gateResolution="256" >
                               <gating:dimension>
                                 <data-type:fcs-dimension data-type:name="Comp-PE-Cy7-A" />
                               </gating:dimension>
                               <gating:dimension>
                                 <data-type:fcs-dimension data-type:name="Comp-PerCP-A" />
                               </gating:dimension>
                               <gating:vertex>
                                 <gating:coordinate data-type:value="10098.5702188292" />
                                 <gating:coordinate data-type:value="13106.0455635597" />
                               </gating:vertex>
                               <gating:vertex>
                                 <gating:coordinate data-type:value="-82.1080610137" />
                                 <gating:coordinate data-type:value="12834.7263219185" />
                               </gating:vertex>
                               <gating:vertex>
                                 <gating:coordinate data-type:value="-89.7475765043" />
                                 <gating:coordinate data-type:value="379.6078231093" />
                               </gating:vertex>
                               <gating:vertex>
                                 <gating:coordinate data-type:value="1982.3891200635" />
                                 <gating:coordinate data-type:value="393.4474177275" />
                               </gating:vertex>
                               <gating:vertex>
                                 <gating:coordinate data-type:value="10098.5702188292" />
                                 <gating:coordinate data-type:value="1341.8834068935" />
                               </gating:vertex>
                             </gating:PolygonGate>
                           </Gate>
                           <Subpopulations>
                             <Statistic name="Geometric Mean"  annotation=""  owningGroup="All Samples"  expanded="1"  sortPriority="5"  id="Comp-APC-A"  ancestor=""  correlate=""  value="NaN" />
                             <Statistic name="Geometric Mean"  annotation=""  owningGroup="All Samples"  expanded="1"  sortPriority="5"  id="Comp-APC-Cy7-A"  ancestor=""  correlate=""  value="NaN" />
                             <Population name="Tmt+CD4+IFNg+"  annotation=""  owningGroup="All Samples"  expanded="1"  sortPriority="10"  count="6633" >
                               <Graph smoothing="0"  backColor="#ffffff"  foreColor="#000000"  heatMapStatParameter="Comp-FITC-A"  type="Pseudocolor"  fast="1" >
                                 <Axis dimension="x"  name="Comp-APC-A"  label=""  auto="auto" />
                                 <Axis dimension="y"  name="Comp-PE-Cy7-A"  label=""  auto="auto" />
                                 <GraphSettings level="5%"  smoothingHighResolution="1"  contourHighResolution="1"  histogramSmoothingCount="0"  graphResolution="256"  showOutliers="0"  drawLargeDots="0"  dotsToDraw="8000"  tint="le.chartfill.tinted.40"  lineWeight="le.lineweight.normal"  lineStyle="le.linestyle.solid" />
                                 <GraphEnvironment showGrid="0"  showAxes="tnlTNL"  showGates="1"  showFreqOnPlots="1"  showGateNameOnPlots="1"  showMedians="0"  showUncomped="0"  addEventParam="0"  lastYAxisName="" >
                                   <TextTraits font="SansSerif"  size="11"  name="Labels"  style="plain"  color="#000000"  background="#00ffffff"  just="left" />
                                   <TextTraits font="SansSerif"  size="11"  name="LayoutGates"  style="plain"  color="#000000"  background="#00ffffff"  just="left" />
                                   <TextTraits font="SansSerif"  size="9"  name="Numbers"  style="plain"  color="#000000"  background="#00ffffff"  just="left" />
                                   <TextTraits font="SansSerif"  size="9"  name="Legend"  style="plain"  color="#000000"  background="#00ffffff"  just="left" />
                                   <WindowPosition x="817"  y="33"  width="679"  height="992"  displayed="1"  panelState="+--" />
                                 </GraphEnvironment>
                               </Graph>
                               <Gate gating:id="ID2137298419"  gating:parent_id="ID1470496717" >
                                 <gating:RectangleGate eventsInside="1"  annoOffsetX="-15"  annoOffsetY="-181"  tint="#000000"  isTinted="0"  lineWeight="Normal"  userDefined="1"  percentX="0"  percentY="0" >
                                   <gating:dimension gating:min="225.32026773228372"  gating:max="41928.74579581057" >
                                     <data-type:fcs-dimension data-type:name="Comp-APC-A" />
                                   </gating:dimension>
                                   <gating:dimension gating:min="-293.85415140383645"  gating:max="17462.81435583077" >
                                     <data-type:fcs-dimension data-type:name="Comp-PE-Cy7-A" />
                                   </gating:dimension>
                                 </gating:RectangleGate>
                               </Gate>
                             </Population>
                             <Population name="Tmt+CD4+IL17+"  annotation=""  owningGroup="All Samples"  expanded="1"  sortPriority="10"  count="316" >
                               <Graph smoothing="0"  backColor="#ffffff"  foreColor="#000000"  heatMapStatParameter="Comp-FITC-A"  type="Pseudocolor"  fast="1" >
                                 <Axis dimension="x"  name="Comp-APC-Cy7-A"  label=""  auto="auto" />
                                 <Axis dimension="y"  name="Comp-PE-Cy7-A"  label=""  auto="auto" />
                                 <GraphSettings level="5%"  smoothingHighResolution="1"  contourHighResolution="1"  histogramSmoothingCount="0"  graphResolution="256"  showOutliers="0"  drawLargeDots="0"  dotsToDraw="8000"  tint="le.chartfill.tinted.40"  lineWeight="le.lineweight.normal"  lineStyle="le.linestyle.solid" />
                                 <GraphEnvironment showGrid="0"  showAxes="tnlTNL"  showGates="1"  showFreqOnPlots="1"  showGateNameOnPlots="1"  showMedians="0"  showUncomped="0"  addEventParam="0"  lastYAxisName="" >
                                   <TextTraits font="SansSerif"  size="11"  name="Labels"  style="plain"  color="#000000"  background="#00ffffff"  just="left" />
                                   <TextTraits font="SansSerif"  size="11"  name="LayoutGates"  style="plain"  color="#000000"  background="#00ffffff"  just="left" />
                                   <TextTraits font="SansSerif"  size="9"  name="Numbers"  style="plain"  color="#000000"  background="#00ffffff"  just="left" />
                                   <TextTraits font="SansSerif"  size="9"  name="Legend"  style="plain"  color="#000000"  background="#00ffffff"  just="left" />
                                   <WindowPosition x="991"  y="33"  width="679"  height="992"  displayed="1"  panelState="+--" />
                                 </GraphEnvironment>
                               </Graph>
                               <Gate gating:id="ID566690307"  gating:parent_id="ID1470496717" >
                                 <gating:RectangleGate eventsInside="1"  annoOffsetX="215"  annoOffsetY="11"  tint="#000000"  isTinted="0"  lineWeight="Normal"  userDefined="1"  percentX="0"  percentY="0" >
                                   <gating:dimension gating:min="405.3720353817964"  gating:max="23165.57411176362" >
                                     <data-type:fcs-dimension data-type:name="Comp-APC-Cy7-A" />
                                   </gating:dimension>
                                   <gating:dimension gating:min="-147.3379211181744"  gating:max="16417.579139691632" >
                                     <data-type:fcs-dimension data-type:name="Comp-PE-Cy7-A" />
                                   </gating:dimension>
                                 </gating:RectangleGate>
                               </Gate>
                             </Population>
                           </Subpopulations>
                         </Population>
                         <Population name="Tmt+CD8+"  annotation=""  owningGroup="All Samples"  expanded="1"  sortPriority="10"  count="3" >
                           <Graph smoothing="0"  backColor="#ffffff"  foreColor="#000000"  heatMapStatParameter="Comp-FITC-A"  type="Pseudocolor"  fast="1" >
                             <Axis dimension="x"  name="Comp-APC-Cy7-A"  label=""  auto="auto" />
                             <Axis dimension="y"  name="SSC-W"  label=""  auto="auto" />
                             <GraphSettings level="5%"  smoothingHighResolution="1"  contourHighResolution="1"  histogramSmoothingCount="0"  graphResolution="256"  showOutliers="0"  drawLargeDots="0"  dotsToDraw="8000"  tint="le.chartfill.tinted.40"  lineWeight="le.lineweight.normal"  lineStyle="le.linestyle.solid" />
                             <GraphEnvironment showGrid="0"  showAxes="tnlTNL"  showGates="1"  showFreqOnPlots="1"  showGateNameOnPlots="1"  showMedians="0"  showUncomped="0"  addEventParam="0"  lastYAxisName="" >
                               <TextTraits font="SansSerif"  size="11"  name="Labels"  style="plain"  color="#000000"  background="#00ffffff"  just="left" />
                               <TextTraits font="SansSerif"  size="11"  name="LayoutGates"  style="plain"  color="#000000"  background="#00ffffff"  just="left" />
                               <TextTraits font="SansSerif"  size="9"  name="Numbers"  style="plain"  color="#000000"  background="#00ffffff"  just="left" />
                               <TextTraits font="SansSerif"  size="9"  name="Legend"  style="plain"  color="#000000"  background="#00ffffff"  just="left" />
                               <WindowPosition x="595"  y="22"  width="832"  height="960"  displayed="0"  panelState="+--" />
                             </GraphEnvironment>
                           </Graph>
                           <Gate gating:id="ID1781160547"  gating:parent_id="ID820183379" >
                             <gating:PolygonGate eventsInside="1"  annoOffsetX="122"  annoOffsetY="-124"  tint="#000000"  isTinted="0"  lineWeight="Normal"  userDefined="1"  quadId="-1"  gateResolution="256" >
                               <gating:dimension>
                                 <data-type:fcs-dimension data-type:name="Comp-PE-Cy7-A" />
                               </gating:dimension>
                               <gating:dimension>
                                 <data-type:fcs-dimension data-type:name="Comp-PerCP-A" />
                               </gating:dimension>
                               <gating:vertex>
                                 <gating:coordinate data-type:value="1436.9763646612" />
                                 <gating:coordinate data-type:value="125.1056255529" />
                               </gating:vertex>
                               <gating:vertex>
                                 <gating:coordinate data-type:value="1414.9546324603" />
                                 <gating:coordinate data-type:value="-343.0976068183" />
                               </gating:vertex>
                               <gating:vertex>
                                 <gating:coordinate data-type:value="176261.3128876898" />
                                 <gating:coordinate data-type:value="-356.0814278662" />
                               </gating:vertex>
                               <gating:vertex>
                                 <gating:coordinate data-type:value="179823.0769011356" />
                                 <gating:coordinate data-type:value="691.8398644957" />
                               </gating:vertex>
                               <gating:vertex>
                                 <gating:coordinate data-type:value="6554.3068491183" />
                                 <gating:coordinate data-type:value="680.6007837385" />
                               </gating:vertex>
                             </gating:PolygonGate>
                           </Gate>
                           <Subpopulations>
                             <Statistic name="Geometric Mean"  annotation=""  owningGroup="All Samples"  expanded="1"  sortPriority="5"  id="Comp-APC-A"  ancestor=""  correlate=""  value="NaN" />
                             <Statistic name="Geometric Mean"  annotation=""  owningGroup="All Samples"  expanded="1"  sortPriority="5"  id="Comp-APC-Cy7-A"  ancestor=""  correlate=""  value="NaN" />
                             <Population name="Tmt+CD8+IFNg+"  annotation=""  owningGroup="All Samples"  expanded="1"  sortPriority="10"  count="3" >
                               <Graph smoothing="0"  backColor="#ffffff"  foreColor="#000000"  heatMapStatParameter="Comp-FITC-A"  type="Pseudocolor"  fast="1" >
                                 <Axis dimension="x"  name="Comp-APC-A"  label=""  auto="auto" />
                                 <Axis dimension="y"  name="Comp-PE-Cy7-A"  label=""  auto="auto" />
                                 <GraphSettings level="5%"  smoothingHighResolution="1"  contourHighResolution="1"  histogramSmoothingCount="0"  graphResolution="256"  showOutliers="0"  drawLargeDots="0"  dotsToDraw="8000"  tint="le.chartfill.tinted.40"  lineWeight="le.lineweight.normal"  lineStyle="le.linestyle.solid" />
                                 <GraphEnvironment showGrid="0"  showAxes="tnlTNL"  showGates="1"  showFreqOnPlots="1"  showGateNameOnPlots="1"  showMedians="0"  showUncomped="0"  addEventParam="0"  lastYAxisName="" >
                                   <TextTraits font="SansSerif"  size="11"  name="Labels"  style="plain"  color="#000000"  background="#00ffffff"  just="left" />
                                   <TextTraits font="SansSerif"  size="11"  name="LayoutGates"  style="plain"  color="#000000"  background="#00ffffff"  just="left" />
                                   <TextTraits font="SansSerif"  size="9"  name="Numbers"  style="plain"  color="#000000"  background="#00ffffff"  just="left" />
                                   <TextTraits font="SansSerif"  size="9"  name="Legend"  style="plain"  color="#000000"  background="#00ffffff"  just="left" />
                                   <WindowPosition x="817"  y="33"  width="679"  height="992"  displayed="0"  panelState="+--" />
                                 </GraphEnvironment>
                               </Graph>
                               <Gate gating:id="ID311008124"  gating:parent_id="ID1781160547" >
                                 <gating:RectangleGate eventsInside="1"  annoOffsetX="-7"  annoOffsetY="185"  tint="#000000"  isTinted="0"  lineWeight="Normal"  userDefined="1"  percentX="0"  percentY="0" >
                                   <gating:dimension gating:min="230.5808059076689"  gating:max="34377.903524703914" >
                                     <data-type:fcs-dimension data-type:name="Comp-APC-A" />
                                   </gating:dimension>
                                   <gating:dimension gating:min="1307.639178193388"  gating:max="136842.6179367923" >
                                     <data-type:fcs-dimension data-type:name="Comp-PE-Cy7-A" />
                                   </gating:dimension>
                                 </gating:RectangleGate>
                               </Gate>
                             </Population>
                             <Population name="Tmt+CD8+IL17+"  annotation=""  owningGroup="All Samples"  expanded="1"  sortPriority="10"  count="1" >
                               <Graph smoothing="0"  backColor="#ffffff"  foreColor="#000000"  heatMapStatParameter="Comp-FITC-A"  type="Pseudocolor"  fast="1" >
                                 <Axis dimension="x"  name="Comp-APC-Cy7-A"  label=""  auto="auto" />
                                 <Axis dimension="y"  name="Comp-PE-Cy7-A"  label=""  auto="auto" />
                                 <GraphSettings level="5%"  smoothingHighResolution="1"  contourHighResolution="1"  histogramSmoothingCount="0"  graphResolution="256"  showOutliers="0"  drawLargeDots="0"  dotsToDraw="8000"  tint="le.chartfill.tinted.40"  lineWeight="le.lineweight.normal"  lineStyle="le.linestyle.solid" />
                                 <GraphEnvironment showGrid="0"  showAxes="tnlTNL"  showGates="1"  showFreqOnPlots="1"  showGateNameOnPlots="1"  showMedians="0"  showUncomped="0"  addEventParam="0"  lastYAxisName="" >
                                   <TextTraits font="SansSerif"  size="11"  name="Labels"  style="plain"  color="#000000"  background="#00ffffff"  just="left" />
                                   <TextTraits font="SansSerif"  size="11"  name="LayoutGates"  style="plain"  color="#000000"  background="#00ffffff"  just="left" />
                                   <TextTraits font="SansSerif"  size="9"  name="Numbers"  style="plain"  color="#000000"  background="#00ffffff"  just="left" />
                                   <TextTraits font="SansSerif"  size="9"  name="Legend"  style="plain"  color="#000000"  background="#00ffffff"  just="left" />
                                   <WindowPosition x="991"  y="33"  width="679"  height="992"  displayed="1"  panelState="+--" />
                                 </GraphEnvironment>
                               </Graph>
                               <Gate gating:id="ID1234784211"  gating:parent_id="ID1781160547" >
                                 <gating:RectangleGate eventsInside="1"  annoOffsetX="254"  annoOffsetY="-21"  tint="#000000"  isTinted="0"  lineWeight="Normal"  userDefined="1"  percentX="0"  percentY="0" >
                                   <gating:dimension gating:min="416.6502330438564"  gating:max="22797.902911359513" >
                                     <data-type:fcs-dimension data-type:name="Comp-APC-Cy7-A" />
                                   </gating:dimension>
                                   <gating:dimension gating:min="1088.964745100765"  gating:max="170411.65055336722" >
                                     <data-type:fcs-dimension data-type:name="Comp-PE-Cy7-A" />
                                   </gating:dimension>
                                 </gating:RectangleGate>
                               </Gate>
                             </Population>
                           </Subpopulations>
                         </Population>
                         <Population name="Tmt+IFNg+"  annotation=""  owningGroup="All Samples"  expanded="1"  sortPriority="10"  count="4" >
                           <Graph smoothing="0"  backColor="#ffffff"  foreColor="#000000"  heatMapStatParameter="Comp-FITC-A"  type="Pseudocolor"  fast="1" >
                             <Axis dimension="x"  name="Comp-APC-A"  label=""  auto="auto" />
                             <Axis dimension="y"  name="Comp-PE-Cy7-A"  label=""  auto="auto" />
                             <GraphSettings level="5%"  smoothingHighResolution="1"  contourHighResolution="1"  histogramSmoothingCount="0"  graphResolution="256"  showOutliers="0"  drawLargeDots="0"  dotsToDraw="8000"  tint="le.chartfill.tinted.40"  lineWeight="le.lineweight.normal"  lineStyle="le.linestyle.solid" />
                             <GraphEnvironment showGrid="0"  showAxes="tnlTNL"  showGates="1"  showFreqOnPlots="1"  showGateNameOnPlots="1"  showMedians="0"  showUncomped="0"  addEventParam="0"  lastYAxisName="" >
                               <TextTraits font="SansSerif"  size="11"  name="Labels"  style="plain"  color="#000000"  background="#00ffffff"  just="left" />
                               <TextTraits font="SansSerif"  size="11"  name="LayoutGates"  style="plain"  color="#000000"  background="#00ffffff"  just="left" />
                               <TextTraits font="SansSerif"  size="9"  name="Numbers"  style="plain"  color="#000000"  background="#00ffffff"  just="left" />
                               <TextTraits font="SansSerif"  size="9"  name="Legend"  style="plain"  color="#000000"  background="#00ffffff"  just="left" />
                               <WindowPosition x="876"  y="21"  width="679"  height="992"  displayed="0"  panelState="+--" />
                             </GraphEnvironment>
                           </Graph>
                           <Gate gating:id="ID1347914745"  gating:parent_id="ID820183379" >
                             <gating:RectangleGate eventsInside="1"  annoOffsetX="168"  annoOffsetY="-10"  tint="#000000"  isTinted="0"  lineWeight="Normal"  userDefined="1"  percentX="0"  percentY="0" >
                               <gating:dimension gating:min="225.4134832382505"  gating:max="28615.409224047347" >
                                 <data-type:fcs-dimension data-type:name="Comp-APC-A" />
                               </gating:dimension>
                               <gating:dimension gating:min="-306.57749335668166"  gating:max="157010.8854176667" >
                                 <data-type:fcs-dimension data-type:name="Comp-PE-Cy7-A" />
                               </gating:dimension>
                             </gating:RectangleGate>
                           </Gate>
                         </Population>
                         <Population name="Tmt+IL17+"  annotation=""  owningGroup="All Samples"  expanded="1"  sortPriority="10"  count="1" >
                           <Graph smoothing="0"  backColor="#ffffff"  foreColor="#000000"  heatMapStatParameter="Comp-FITC-A"  type="Pseudocolor"  fast="1" >
                             <Axis dimension="x"  name="Comp-APC-Cy7-A"  label=""  auto="auto" />
                             <Axis dimension="y"  name="Comp-PE-Cy7-A"  label=""  auto="auto" />
                             <GraphSettings level="5%"  smoothingHighResolution="1"  contourHighResolution="1"  histogramSmoothingCount="0"  graphResolution="256"  showOutliers="0"  drawLargeDots="0"  dotsToDraw="8000"  tint="le.chartfill.tinted.40"  lineWeight="le.lineweight.normal"  lineStyle="le.linestyle.solid" />
                             <GraphEnvironment showGrid="0"  showAxes="tnlTNL"  showGates="1"  showFreqOnPlots="1"  showGateNameOnPlots="1"  showMedians="0"  showUncomped="0"  addEventParam="0"  lastYAxisName="" >
                               <TextTraits font="SansSerif"  size="11"  name="Labels"  style="plain"  color="#000000"  background="#00ffffff"  just="left" />
                               <TextTraits font="SansSerif"  size="11"  name="LayoutGates"  style="plain"  color="#000000"  background="#00ffffff"  just="left" />
                               <TextTraits font="SansSerif"  size="9"  name="Numbers"  style="plain"  color="#000000"  background="#00ffffff"  just="left" />
                               <TextTraits font="SansSerif"  size="9"  name="Legend"  style="plain"  color="#000000"  background="#00ffffff"  just="left" />
                               <WindowPosition x="720"  y="37"  width="679"  height="992"  displayed="1"  panelState="+--" />
                             </GraphEnvironment>
                           </Graph>
                           <Gate gating:id="ID1754675922"  gating:parent_id="ID820183379" >
                             <gating:RectangleGate eventsInside="1"  annoOffsetX="-12"  annoOffsetY="244"  tint="#000000"  isTinted="0"  lineWeight="Normal"  userDefined="1"  percentX="0"  percentY="0" >
                               <gating:dimension gating:min="409.40068578775424"  gating:max="24515.821184874407" >
                                 <data-type:fcs-dimension data-type:name="Comp-APC-Cy7-A" />
                               </gating:dimension>
                               <gating:dimension gating:min="-387.6563985022236"  gating:max="189043.3709523738" >
                                 <data-type:fcs-dimension data-type:name="Comp-PE-Cy7-A" />
                               </gating:dimension>
                             </gating:RectangleGate>
                           </Gate>
                         </Population>
                       </Subpopulations>
                     </Population>
                     <Population name="Q2: GFP+ , TMTO+"  annotation=""  owningGroup="All Samples"  expanded="1"  sortPriority="10"  count="7" >
                       <Graph smoothing="0"  backColor="#ffffff"  foreColor="#000000"  heatMapStatParameter="Comp-FITC-A"  type="Pseudocolor"  fast="1" >
                         <Axis dimension="x"  name="Comp-FITC-A"  label=""  auto="auto" />
                         <Axis dimension="y"  name="Comp-PE-A"  label=""  auto="auto" />
                         <GraphSettings level="5%"  smoothingHighResolution="1"  contourHighResolution="1"  histogramSmoothingCount="0"  graphResolution="256"  showOutliers="0"  drawLargeDots="0"  dotsToDraw="8000"  tint="le.chartfill.tinted.40"  lineWeight="le.lineweight.normal"  lineStyle="le.linestyle.solid" />
                         <GraphEnvironment showGrid="0"  showAxes="tnlTNL"  showGates="1"  showFreqOnPlots="1"  showGateNameOnPlots="1"  showMedians="0"  showUncomped="0"  addEventParam="0"  lastYAxisName="" >
                           <TextTraits font="SansSerif"  size="11"  name="Labels"  style="plain"  color="#000000"  background="#00ffffff"  just="left" />
                           <TextTraits font="SansSerif"  size="11"  name="LayoutGates"  style="plain"  color="#000000"  background="#00ffffff"  just="left" />
                           <TextTraits font="SansSerif"  size="9"  name="Numbers"  style="plain"  color="#000000"  background="#00ffffff"  just="left" />
                           <TextTraits font="SansSerif"  size="9"  name="Legend"  style="plain"  color="#000000"  background="#00ffffff"  just="left" />
                           <WindowPosition x="761"  y="75"  width="679"  height="876"  displayed="1"  panelState="---" />
                         </GraphEnvironment>
                       </Graph>
                       <Gate gating:id="ID907681479"  gating:parent_id="ID54526635" >
                         <gating:RectangleGate eventsInside="1"  annoOffsetX="0"  annoOffsetY="0"  tint="#000000"  isTinted="0"  lineWeight="Normal"  userDefined="1"  percentX="0"  percentY="0" >
                           <gating:dimension gating:min="270.89172550345836" >
                             <data-type:fcs-dimension data-type:name="Comp-FITC-A" />
                           </gating:dimension>
                           <gating:dimension gating:min="227.40912389990623" >
                             <data-type:fcs-dimension data-type:name="Comp-PE-A" />
                           </gating:dimension>
                         </gating:RectangleGate>
                       </Gate>
                     </Population>
                     <Population name="Q3: GFP+ , TMTO- donor BM"  annotation=""  owningGroup="All Samples"  expanded="1"  sortPriority="10"  count="2219" >
                       <Graph smoothing="0"  backColor="#ffffff"  foreColor="#000000"  heatMapStatParameter="Comp-FITC-A"  type="Pseudocolor"  fast="1" >
                         <Axis dimension="x"  name="Comp-FITC-A"  label=""  auto="auto" />
                         <Axis dimension="y"  name="Comp-PE-A"  label=""  auto="auto" />
                         <GraphSettings level="5%"  smoothingHighResolution="1"  contourHighResolution="1"  histogramSmoothingCount="0"  graphResolution="256"  showOutliers="0"  drawLargeDots="0"  dotsToDraw="8000"  tint="le.chartfill.tinted.40"  lineWeight="le.lineweight.normal"  lineStyle="le.linestyle.solid" />
                         <GraphEnvironment showGrid="0"  showAxes="tnlTNL"  showGates="1"  showFreqOnPlots="1"  showGateNameOnPlots="1"  showMedians="0"  showUncomped="0"  addEventParam="0"  lastYAxisName="" >
                           <TextTraits font="SansSerif"  size="11"  name="Labels"  style="plain"  color="#000000"  background="#00ffffff"  just="left" />
                           <TextTraits font="SansSerif"  size="11"  name="LayoutGates"  style="plain"  color="#000000"  background="#00ffffff"  just="left" />
                           <TextTraits font="SansSerif"  size="9"  name="Numbers"  style="plain"  color="#000000"  background="#00ffffff"  just="left" />
                           <TextTraits font="SansSerif"  size="9"  name="Legend"  style="plain"  color="#000000"  background="#00ffffff"  just="left" />
                           <WindowPosition x="761"  y="75"  width="679"  height="876"  displayed="1"  panelState="---" />
                         </GraphEnvironment>
                       </Graph>
                       <Gate gating:id="ID897464320"  gating:parent_id="ID54526635" >
                         <gating:RectangleGate eventsInside="1"  annoOffsetX="0"  annoOffsetY="0"  tint="#000000"  isTinted="0"  lineWeight="Normal"  userDefined="1"  percentX="0"  percentY="0" >
                           <gating:dimension gating:min="270.89172550345836" >
                             <data-type:fcs-dimension data-type:name="Comp-FITC-A" />
                           </gating:dimension>
                           <gating:dimension gating:max="227.40912389990623" >
                             <data-type:fcs-dimension data-type:name="Comp-PE-A" />
                           </gating:dimension>
                         </gating:RectangleGate>
                       </Gate>
                       <Subpopulations>
                         <Statistic name="Geometric Mean"  annotation=""  owningGroup="All Samples"  expanded="1"  sortPriority="5"  id="Comp-APC-A"  ancestor=""  correlate=""  value="NaN" />
                         <Statistic name="Geometric Mean"  annotation=""  owningGroup="All Samples"  expanded="1"  sortPriority="5"  id="Comp-APC-Cy7-A"  ancestor=""  correlate=""  value="NaN" />
                         <Population name="GFP+CD4+"  annotation=""  owningGroup="All Samples"  expanded="1"  sortPriority="10"  count="91" >
                           <Graph smoothing="0"  backColor="#ffffff"  foreColor="#000000"  heatMapStatParameter="Comp-FITC-A"  type="Pseudocolor"  fast="1" >
                             <Axis dimension="x"  name="Comp-APC-A"  label=""  auto="auto" />
                             <Axis dimension="y"  name="SSC-W"  label=""  auto="auto" />
                             <GraphSettings level="5%"  smoothingHighResolution="1"  contourHighResolution="1"  histogramSmoothingCount="0"  graphResolution="256"  showOutliers="0"  drawLargeDots="0"  dotsToDraw="8000"  tint="le.chartfill.tinted.40"  lineWeight="le.lineweight.normal"  lineStyle="le.linestyle.solid" />
                             <GraphEnvironment showGrid="0"  showAxes="tnlTNL"  showGates="1"  showFreqOnPlots="1"  showGateNameOnPlots="1"  showMedians="0"  showUncomped="0"  addEventParam="0"  lastYAxisName="" >
                               <TextTraits font="SansSerif"  size="11"  name="Labels"  style="plain"  color="#000000"  background="#00ffffff"  just="left" />
                               <TextTraits font="SansSerif"  size="11"  name="LayoutGates"  style="plain"  color="#000000"  background="#00ffffff"  just="left" />
                               <TextTraits font="SansSerif"  size="9"  name="Numbers"  style="plain"  color="#000000"  background="#00ffffff"  just="left" />
                               <TextTraits font="SansSerif"  size="9"  name="Legend"  style="plain"  color="#000000"  background="#00ffffff"  just="left" />
                               <WindowPosition x="104"  y="17"  width="693"  height="992"  displayed="0"  panelState="+--" />
                             </GraphEnvironment>
                           </Graph>
                           <Gate gating:id="ID1503294741"  gating:parent_id="ID897464320" >
                             <gating:PolygonGate eventsInside="1"  annoOffsetX="-31"  annoOffsetY="-116"  tint="#000000"  isTinted="0"  lineWeight="Normal"  userDefined="1"  quadId="-1"  gateResolution="256" >
                               <gating:dimension>
                                 <data-type:fcs-dimension data-type:name="Comp-PE-Cy7-A" />
                               </gating:dimension>
                               <gating:dimension>
                                 <data-type:fcs-dimension data-type:name="Comp-PerCP-A" />
                               </gating:dimension>
                               <gating:vertex>
                                 <gating:coordinate data-type:value="4067.5426663308" />
                                 <gating:coordinate data-type:value="5099.665587826" />
                               </gating:vertex>
                               <gating:vertex>
                                 <gating:coordinate data-type:value="-213.8721471007" />
                                 <gating:coordinate data-type:value="4998.6963791551" />
                               </gating:vertex>
                               <gating:vertex>
                                 <gating:coordinate data-type:value="-205.9708005529" />
                                 <gating:coordinate data-type:value="284.811540623" />
                               </gating:vertex>
                               <gating:vertex>
                                 <gating:coordinate data-type:value="1621.7736189173" />
                                 <gating:coordinate data-type:value="284.811540623" />
                               </gating:vertex>
                               <gating:vertex>
                                 <gating:coordinate data-type:value="3998.7369039101" />
                                 <gating:coordinate data-type:value="834.9383809005" />
                               </gating:vertex>
                             </gating:PolygonGate>
                           </Gate>
                           <Subpopulations>
                             <Statistic name="Geometric Mean"  annotation=""  owningGroup="All Samples"  expanded="1"  sortPriority="5"  id="Comp-APC-A"  ancestor=""  correlate=""  value="NaN" />
                             <Statistic name="Geometric Mean"  annotation=""  owningGroup="All Samples"  expanded="1"  sortPriority="5"  id="Comp-APC-Cy7-A"  ancestor=""  correlate=""  value="NaN" />
                             <Population name="GFP+CD4+IFNg+"  annotation=""  owningGroup="All Samples"  expanded="1"  sortPriority="10"  count="0" >
                               <Graph smoothing="0"  backColor="#ffffff"  foreColor="#000000"  heatMapStatParameter="Comp-FITC-A"  type="Pseudocolor"  fast="1" >
                                 <Axis dimension="x"  name="Comp-APC-A"  label=""  auto="auto" />
                                 <Axis dimension="y"  name="Comp-PE-Cy7-A"  label=""  auto="auto" />
                                 <GraphSettings level="5%"  smoothingHighResolution="1"  contourHighResolution="1"  histogramSmoothingCount="0"  graphResolution="256"  showOutliers="0"  drawLargeDots="0"  dotsToDraw="8000"  tint="le.chartfill.tinted.40"  lineWeight="le.lineweight.normal"  lineStyle="le.linestyle.solid" />
                                 <GraphEnvironment showGrid="0"  showAxes="tnlTNL"  showGates="1"  showFreqOnPlots="1"  showGateNameOnPlots="1"  showMedians="0"  showUncomped="0"  addEventParam="0"  lastYAxisName="" >
                                   <TextTraits font="SansSerif"  size="11"  name="Labels"  style="plain"  color="#000000"  background="#00ffffff"  just="left" />
                                   <TextTraits font="SansSerif"  size="11"  name="LayoutGates"  style="plain"  color="#000000"  background="#00ffffff"  just="left" />
                                   <TextTraits font="SansSerif"  size="9"  name="Numbers"  style="plain"  color="#000000"  background="#00ffffff"  just="left" />
                                   <TextTraits font="SansSerif"  size="9"  name="Legend"  style="plain"  color="#000000"  background="#00ffffff"  just="left" />
                                   <WindowPosition x="817"  y="33"  width="679"  height="992"  displayed="1"  panelState="+--" />
                                 </GraphEnvironment>
                               </Graph>
                               <Gate gating:id="ID230494"  gating:parent_id="ID1503294741" >
                                 <gating:RectangleGate eventsInside="1"  annoOffsetX="0"  annoOffsetY="-163"  tint="#000000"  isTinted="0"  lineWeight="Normal"  userDefined="1"  percentX="0"  percentY="0" >
                                   <gating:dimension gating:min="225.19527592948745"  gating:max="37249.11739342841" >
                                     <data-type:fcs-dimension data-type:name="Comp-APC-A" />
                                   </gating:dimension>
                                   <gating:dimension gating:min="-295.25566759707476"  gating:max="8382.075016516443" >
                                     <data-type:fcs-dimension data-type:name="Comp-PE-Cy7-A" />
                                   </gating:dimension>
                                 </gating:RectangleGate>
                               </Gate>
                             </Population>
                             <Population name="GFP+CD4+IL17+"  annotation=""  owningGroup="All Samples"  expanded="1"  sortPriority="10"  count="0" >
                               <Graph smoothing="0"  backColor="#ffffff"  foreColor="#000000"  heatMapStatParameter="Comp-FITC-A"  type="Pseudocolor"  fast="1" >
                                 <Axis dimension="x"  name="Comp-APC-Cy7-A"  label=""  auto="auto" />
                                 <Axis dimension="y"  name="Comp-PE-Cy7-A"  label=""  auto="auto" />
                                 <GraphSettings level="5%"  smoothingHighResolution="1"  contourHighResolution="1"  histogramSmoothingCount="0"  graphResolution="256"  showOutliers="0"  drawLargeDots="0"  dotsToDraw="8000"  tint="le.chartfill.tinted.40"  lineWeight="le.lineweight.normal"  lineStyle="le.linestyle.solid" />
                                 <GraphEnvironment showGrid="0"  showAxes="tnlTNL"  showGates="1"  showFreqOnPlots="1"  showGateNameOnPlots="1"  showMedians="0"  showUncomped="0"  addEventParam="0"  lastYAxisName="" >
                                   <TextTraits font="SansSerif"  size="11"  name="Labels"  style="plain"  color="#000000"  background="#00ffffff"  just="left" />
                                   <TextTraits font="SansSerif"  size="11"  name="LayoutGates"  style="plain"  color="#000000"  background="#00ffffff"  just="left" />
                                   <TextTraits font="SansSerif"  size="9"  name="Numbers"  style="plain"  color="#000000"  background="#00ffffff"  just="left" />
                                   <TextTraits font="SansSerif"  size="9"  name="Legend"  style="plain"  color="#000000"  background="#00ffffff"  just="left" />
                                   <WindowPosition x="991"  y="33"  width="679"  height="992"  displayed="0"  panelState="+--" />
                                 </GraphEnvironment>
                               </Graph>
                               <Gate gating:id="ID1720274623"  gating:parent_id="ID1503294741" >
                                 <gating:RectangleGate eventsInside="1"  annoOffsetX="192"  annoOffsetY="12"  tint="#000000"  isTinted="0"  lineWeight="Normal"  userDefined="1"  percentX="0"  percentY="0" >
                                   <gating:dimension gating:min="406.3984392794463"  gating:max="21722.211256578124" >
                                     <data-type:fcs-dimension data-type:name="Comp-APC-Cy7-A" />
                                   </gating:dimension>
                                   <gating:dimension gating:min="-374.8140542170467"  gating:max="6893.045852422583" >
                                     <data-type:fcs-dimension data-type:name="Comp-PE-Cy7-A" />
                                   </gating:dimension>
                                 </gating:RectangleGate>
                               </Gate>
                             </Population>
                           </Subpopulations>
                         </Population>
                         <Population name="GFP+CD8+"  annotation=""  owningGroup="All Samples"  expanded="1"  sortPriority="10"  count="2020" >
                           <Graph smoothing="0"  backColor="#ffffff"  foreColor="#000000"  heatMapStatParameter="Comp-FITC-A"  type="Pseudocolor"  fast="1" >
                             <Axis dimension="x"  name="Comp-APC-A"  label=""  auto="auto" />
                             <Axis dimension="y"  name="SSC-W"  label=""  auto="auto" />
                             <GraphSettings level="5%"  smoothingHighResolution="1"  contourHighResolution="1"  histogramSmoothingCount="0"  graphResolution="256"  showOutliers="0"  drawLargeDots="0"  dotsToDraw="8000"  tint="le.chartfill.tinted.40"  lineWeight="le.lineweight.normal"  lineStyle="le.linestyle.solid" />
                             <GraphEnvironment showGrid="0"  showAxes="tnlTNL"  showGates="1"  showFreqOnPlots="1"  showGateNameOnPlots="1"  showMedians="0"  showUncomped="0"  addEventParam="0"  lastYAxisName="" >
                               <TextTraits font="SansSerif"  size="11"  name="Labels"  style="plain"  color="#000000"  background="#00ffffff"  just="left" />
                               <TextTraits font="SansSerif"  size="11"  name="LayoutGates"  style="plain"  color="#000000"  background="#00ffffff"  just="left" />
                               <TextTraits font="SansSerif"  size="9"  name="Numbers"  style="plain"  color="#000000"  background="#00ffffff"  just="left" />
                               <TextTraits font="SansSerif"  size="9"  name="Legend"  style="plain"  color="#000000"  background="#00ffffff"  just="left" />
                               <WindowPosition x="0"  y="22"  width="704"  height="972"  displayed="0"  panelState="+--" />
                             </GraphEnvironment>
                           </Graph>
                           <Gate gating:id="ID586400854"  gating:parent_id="ID897464320" >
                             <gating:PolygonGate eventsInside="1"  annoOffsetX="116"  annoOffsetY="-123"  tint="#000000"  isTinted="0"  lineWeight="Normal"  userDefined="1"  quadId="-1"  gateResolution="256" >
                               <gating:dimension>
                                 <data-type:fcs-dimension data-type:name="Comp-PE-Cy7-A" />
                               </gating:dimension>
                               <gating:dimension>
                                 <data-type:fcs-dimension data-type:name="Comp-PerCP-A" />
                               </gating:dimension>
                               <gating:vertex>
                                 <gating:coordinate data-type:value="2434.9741000899" />
                                 <gating:coordinate data-type:value="165.9501718617" />
                               </gating:vertex>
                               <gating:vertex>
                                 <gating:coordinate data-type:value="2358.3236660323" />
                                 <gating:coordinate data-type:value="-317.3983300643" />
                               </gating:vertex>
                               <gating:vertex>
                                 <gating:coordinate data-type:value="154264.3034073988" />
                                 <gating:coordinate data-type:value="-323.6015713675" />
                               </gating:vertex>
                               <gating:vertex>
                                 <gating:coordinate data-type:value="151246.6553458045" />
                                 <gating:coordinate data-type:value="407.6195750157" />
                               </gating:vertex>
                               <gating:vertex>
                                 <gating:coordinate data-type:value="9913.7651258505" />
                                 <gating:coordinate data-type:value="393.4474177275" />
                               </gating:vertex>
                             </gating:PolygonGate>
                           </Gate>
                           <Subpopulations>
                             <Statistic name="Geometric Mean"  annotation=""  owningGroup="All Samples"  expanded="1"  sortPriority="5"  id="Comp-APC-A"  ancestor=""  correlate=""  value="NaN" />
                             <Statistic name="Geometric Mean"  annotation=""  owningGroup="All Samples"  expanded="1"  sortPriority="5"  id="Comp-APC-Cy7-A"  ancestor=""  correlate=""  value="NaN" />
                             <Population name="GFP+CD4+IFNg+"  annotation=""  owningGroup="All Samples"  expanded="1"  sortPriority="10"  count="131" >
                               <Graph smoothing="0"  backColor="#ffffff"  foreColor="#000000"  heatMapStatParameter="Comp-FITC-A"  type="Pseudocolor"  fast="1" >
                                 <Axis dimension="x"  name="Comp-APC-A"  label=""  auto="auto" />
                                 <Axis dimension="y"  name="SSC-W"  label=""  auto="auto" />
                                 <GraphSettings level="5%"  smoothingHighResolution="1"  contourHighResolution="1"  histogramSmoothingCount="0"  graphResolution="256"  showOutliers="0"  drawLargeDots="0"  dotsToDraw="8000"  tint="le.chartfill.tinted.40"  lineWeight="le.lineweight.normal"  lineStyle="le.linestyle.solid" />
                                 <GraphEnvironment showGrid="0"  showAxes="tnlTNL"  showGates="1"  showFreqOnPlots="1"  showGateNameOnPlots="1"  showMedians="0"  showUncomped="0"  addEventParam="0"  lastYAxisName="" >
                                   <TextTraits font="SansSerif"  size="11"  name="Labels"  style="plain"  color="#000000"  background="#00ffffff"  just="left" />
                                   <TextTraits font="SansSerif"  size="11"  name="LayoutGates"  style="plain"  color="#000000"  background="#00ffffff"  just="left" />
                                   <TextTraits font="SansSerif"  size="9"  name="Numbers"  style="plain"  color="#000000"  background="#00ffffff"  just="left" />
                                   <TextTraits font="SansSerif"  size="9"  name="Legend"  style="plain"  color="#000000"  background="#00ffffff"  just="left" />
                                   <WindowPosition x="942"  y="6"  width="831"  height="983"  displayed="0"  panelState="---" />
                                 </GraphEnvironment>
                               </Graph>
                               <Gate gating:id="ID684408768"  gating:parent_id="ID586400854" >
                                 <gating:RectangleGate eventsInside="1"  annoOffsetX="0"  annoOffsetY="-124"  tint="#000000"  isTinted="0"  lineWeight="Normal"  userDefined="1"  percentX="0"  percentY="0" >
                                   <gating:dimension gating:min="284.63267439529494"  gating:max="48772.77685218651" >
                                     <data-type:fcs-dimension data-type:name="Comp-APC-A" />
                                   </gating:dimension>
                                   <gating:dimension gating:min="60534.23091976516"  gating:max="154926.59099804304" >
                                     <data-type:fcs-dimension data-type:name="SSC-W" />
                                   </gating:dimension>
                                 </gating:RectangleGate>
                               </Gate>
                             </Population>
                             <Population name="GFP+CD8+IFNg+"  annotation=""  owningGroup="All Samples"  expanded="1"  sortPriority="10"  count="0" >
                               <Graph smoothing="0"  backColor="#ffffff"  foreColor="#000000"  heatMapStatParameter="Comp-FITC-A"  type="Pseudocolor"  fast="1" >
                                 <Axis dimension="x"  name="Comp-APC-A"  label=""  auto="auto" />
                                 <Axis dimension="y"  name="Comp-PE-Cy7-A"  label=""  auto="auto" />
                                 <GraphSettings level="5%"  smoothingHighResolution="1"  contourHighResolution="1"  histogramSmoothingCount="0"  graphResolution="256"  showOutliers="0"  drawLargeDots="0"  dotsToDraw="8000"  tint="le.chartfill.tinted.40"  lineWeight="le.lineweight.normal"  lineStyle="le.linestyle.solid" />
                                 <GraphEnvironment showGrid="0"  showAxes="tnlTNL"  showGates="1"  showFreqOnPlots="1"  showGateNameOnPlots="1"  showMedians="0"  showUncomped="0"  addEventParam="0"  lastYAxisName="" >
                                   <TextTraits font="SansSerif"  size="11"  name="Labels"  style="plain"  color="#000000"  background="#00ffffff"  just="left" />
                                   <TextTraits font="SansSerif"  size="11"  name="LayoutGates"  style="plain"  color="#000000"  background="#00ffffff"  just="left" />
                                   <TextTraits font="SansSerif"  size="9"  name="Numbers"  style="plain"  color="#000000"  background="#00ffffff"  just="left" />
                                   <TextTraits font="SansSerif"  size="9"  name="Legend"  style="plain"  color="#000000"  background="#00ffffff"  just="left" />
                                   <WindowPosition x="817"  y="33"  width="679"  height="992"  displayed="0"  panelState="+--" />
                                 </GraphEnvironment>
                               </Graph>
                               <Gate gating:id="ID888569843"  gating:parent_id="ID586400854" >
                                 <gating:RectangleGate eventsInside="1"  annoOffsetX="-7"  annoOffsetY="185"  tint="#000000"  isTinted="0"  lineWeight="Normal"  userDefined="1"  percentX="0"  percentY="0" >
                                   <gating:dimension gating:min="230.5808059076689"  gating:max="34377.903524703914" >
                                     <data-type:fcs-dimension data-type:name="Comp-APC-A" />
                                   </gating:dimension>
                                   <gating:dimension gating:min="1307.639178193388"  gating:max="136842.6179367923" >
                                     <data-type:fcs-dimension data-type:name="Comp-PE-Cy7-A" />
                                   </gating:dimension>
                                 </gating:RectangleGate>
                               </Gate>
                             </Population>
                             <Population name="GFP+CD8+IL17+"  annotation=""  owningGroup="All Samples"  expanded="1"  sortPriority="10"  count="0" >
                               <Graph smoothing="0"  backColor="#ffffff"  foreColor="#000000"  heatMapStatParameter="Comp-FITC-A"  type="Pseudocolor"  fast="1" >
                                 <Axis dimension="x"  name="Comp-APC-Cy7-A"  label=""  auto="auto" />
                                 <Axis dimension="y"  name="Comp-PE-Cy7-A"  label=""  auto="auto" />
                                 <GraphSettings level="5%"  smoothingHighResolution="1"  contourHighResolution="1"  histogramSmoothingCount="0"  graphResolution="256"  showOutliers="0"  drawLargeDots="0"  dotsToDraw="8000"  tint="le.chartfill.tinted.40"  lineWeight="le.lineweight.normal"  lineStyle="le.linestyle.solid" />
                                 <GraphEnvironment showGrid="0"  showAxes="tnlTNL"  showGates="1"  showFreqOnPlots="1"  showGateNameOnPlots="1"  showMedians="0"  showUncomped="0"  addEventParam="0"  lastYAxisName="" >
                                   <TextTraits font="SansSerif"  size="11"  name="Labels"  style="plain"  color="#000000"  background="#00ffffff"  just="left" />
                                   <TextTraits font="SansSerif"  size="11"  name="LayoutGates"  style="plain"  color="#000000"  background="#00ffffff"  just="left" />
                                   <TextTraits font="SansSerif"  size="9"  name="Numbers"  style="plain"  color="#000000"  background="#00ffffff"  just="left" />
                                   <TextTraits font="SansSerif"  size="9"  name="Legend"  style="plain"  color="#000000"  background="#00ffffff"  just="left" />
                                   <WindowPosition x="991"  y="33"  width="679"  height="992"  displayed="1"  panelState="+--" />
                                 </GraphEnvironment>
                               </Graph>
                               <Gate gating:id="ID405152612"  gating:parent_id="ID586400854" >
                                 <gating:RectangleGate eventsInside="1"  annoOffsetX="254"  annoOffsetY="-21"  tint="#000000"  isTinted="0"  lineWeight="Normal"  userDefined="1"  percentX="0"  percentY="0" >
                                   <gating:dimension gating:min="416.6502330438564"  gating:max="22797.902911359513" >
                                     <data-type:fcs-dimension data-type:name="Comp-APC-Cy7-A" />
                                   </gating:dimension>
                                   <gating:dimension gating:min="1088.964745100765"  gating:max="170411.65055336722" >
                                     <data-type:fcs-dimension data-type:name="Comp-PE-Cy7-A" />
                                   </gating:dimension>
                                 </gating:RectangleGate>
                               </Gate>
                             </Population>
                           </Subpopulations>
                         </Population>
                         <Population name="GFP+IFNg+"  annotation=""  owningGroup="All Samples"  expanded="1"  sortPriority="10"  count="0" >
                           <Graph smoothing="0"  backColor="#ffffff"  foreColor="#000000"  heatMapStatParameter="Comp-FITC-A"  type="Pseudocolor"  fast="1" >
                             <Axis dimension="x"  name="Comp-APC-A"  label=""  auto="auto" />
                             <Axis dimension="y"  name="Comp-PE-Cy7-A"  label=""  auto="auto" />
                             <GraphSettings level="5%"  smoothingHighResolution="1"  contourHighResolution="1"  histogramSmoothingCount="0"  graphResolution="256"  showOutliers="0"  drawLargeDots="0"  dotsToDraw="8000"  tint="le.chartfill.tinted.40"  lineWeight="le.lineweight.normal"  lineStyle="le.linestyle.solid" />
                             <GraphEnvironment showGrid="0"  showAxes="tnlTNL"  showGates="1"  showFreqOnPlots="1"  showGateNameOnPlots="1"  showMedians="0"  showUncomped="0"  addEventParam="0"  lastYAxisName="" >
                               <TextTraits font="SansSerif"  size="11"  name="Labels"  style="plain"  color="#000000"  background="#00ffffff"  just="left" />
                               <TextTraits font="SansSerif"  size="11"  name="LayoutGates"  style="plain"  color="#000000"  background="#00ffffff"  just="left" />
                               <TextTraits font="SansSerif"  size="9"  name="Numbers"  style="plain"  color="#000000"  background="#00ffffff"  just="left" />
                               <TextTraits font="SansSerif"  size="9"  name="Legend"  style="plain"  color="#000000"  background="#00ffffff"  just="left" />
                               <WindowPosition x="876"  y="21"  width="679"  height="992"  displayed="1"  panelState="+--" />
                             </GraphEnvironment>
                           </Graph>
                           <Gate gating:id="ID617321794"  gating:parent_id="ID897464320" >
                             <gating:RectangleGate eventsInside="1"  annoOffsetX="168"  annoOffsetY="-10"  tint="#000000"  isTinted="0"  lineWeight="Normal"  userDefined="1"  percentX="0"  percentY="0" >
                               <gating:dimension gating:min="225.4134832382505"  gating:max="28615.409224047347" >
                                 <data-type:fcs-dimension data-type:name="Comp-APC-A" />
                               </gating:dimension>
                               <gating:dimension gating:min="-306.57749335668166"  gating:max="157010.8854176667" >
                                 <data-type:fcs-dimension data-type:name="Comp-PE-Cy7-A" />
                               </gating:dimension>
                             </gating:RectangleGate>
                           </Gate>
                         </Population>
                         <Population name="GFP+IL17+"  annotation=""  owningGroup="All Samples"  expanded="1"  sortPriority="10"  count="0" >
                           <Graph smoothing="0"  backColor="#ffffff"  foreColor="#000000"  heatMapStatParameter="Comp-FITC-A"  type="Pseudocolor"  fast="1" >
                             <Axis dimension="x"  name="Comp-APC-Cy7-A"  label=""  auto="auto" />
                             <Axis dimension="y"  name="Comp-PE-Cy7-A"  label=""  auto="auto" />
                             <GraphSettings level="5%"  smoothingHighResolution="1"  contourHighResolution="1"  histogramSmoothingCount="0"  graphResolution="256"  showOutliers="0"  drawLargeDots="0"  dotsToDraw="8000"  tint="le.chartfill.tinted.40"  lineWeight="le.lineweight.normal"  lineStyle="le.linestyle.solid" />
                             <GraphEnvironment showGrid="0"  showAxes="tnlTNL"  showGates="1"  showFreqOnPlots="1"  showGateNameOnPlots="1"  showMedians="0"  showUncomped="0"  addEventParam="0"  lastYAxisName="" >
                               <TextTraits font="SansSerif"  size="11"  name="Labels"  style="plain"  color="#000000"  background="#00ffffff"  just="left" />
                               <TextTraits font="SansSerif"  size="11"  name="LayoutGates"  style="plain"  color="#000000"  background="#00ffffff"  just="left" />
                               <TextTraits font="SansSerif"  size="9"  name="Numbers"  style="plain"  color="#000000"  background="#00ffffff"  just="left" />
                               <TextTraits font="SansSerif"  size="9"  name="Legend"  style="plain"  color="#000000"  background="#00ffffff"  just="left" />
                               <WindowPosition x="720"  y="37"  width="679"  height="992"  displayed="1"  panelState="+--" />
                             </GraphEnvironment>
                           </Graph>
                           <Gate gating:id="ID1427082020"  gating:parent_id="ID897464320" >
                             <gating:RectangleGate eventsInside="1"  annoOffsetX="-12"  annoOffsetY="244"  tint="#000000"  isTinted="0"  lineWeight="Normal"  userDefined="1"  percentX="0"  percentY="0" >
                               <gating:dimension gating:min="409.40068578775424"  gating:max="24515.821184874407" >
                                 <data-type:fcs-dimension data-type:name="Comp-APC-Cy7-A" />
                               </gating:dimension>
                               <gating:dimension gating:min="-387.6563985022236"  gating:max="189043.3709523738" >
                                 <data-type:fcs-dimension data-type:name="Comp-PE-Cy7-A" />
                               </gating:dimension>
                             </gating:RectangleGate>
                           </Gate>
                         </Population>
                       </Subpopulations>
                     </Population>
                     <Population name="Q4: GFP- , TMTO- Host Balbc"  annotation=""  owningGroup="All Samples"  expanded="1"  sortPriority="10"  count="2652" >
                       <Graph smoothing="0"  backColor="#ffffff"  foreColor="#000000"  heatMapStatParameter="Comp-FITC-A"  type="Pseudocolor"  fast="1" >
                         <Axis dimension="x"  name="Comp-FITC-A"  label=""  auto="auto" />
                         <Axis dimension="y"  name="Comp-PE-A"  label=""  auto="auto" />
                         <GraphSettings level="5%"  smoothingHighResolution="1"  contourHighResolution="1"  histogramSmoothingCount="0"  graphResolution="256"  showOutliers="0"  drawLargeDots="0"  dotsToDraw="8000"  tint="le.chartfill.tinted.40"  lineWeight="le.lineweight.normal"  lineStyle="le.linestyle.solid" />
                         <GraphEnvironment showGrid="0"  showAxes="tnlTNL"  showGates="1"  showFreqOnPlots="1"  showGateNameOnPlots="1"  showMedians="0"  showUncomped="0"  addEventParam="0"  lastYAxisName="" >
                           <TextTraits font="SansSerif"  size="11"  name="Labels"  style="plain"  color="#000000"  background="#00ffffff"  just="left" />
                           <TextTraits font="SansSerif"  size="11"  name="LayoutGates"  style="plain"  color="#000000"  background="#00ffffff"  just="left" />
                           <TextTraits font="SansSerif"  size="9"  name="Numbers"  style="plain"  color="#000000"  background="#00ffffff"  just="left" />
                           <TextTraits font="SansSerif"  size="9"  name="Legend"  style="plain"  color="#000000"  background="#00ffffff"  just="left" />
                           <WindowPosition x="761"  y="75"  width="679"  height="876"  displayed="1"  panelState="---" />
                         </GraphEnvironment>
                       </Graph>
                       <Gate gating:id="ID1375825809"  gating:parent_id="ID54526635" >
                         <gating:RectangleGate eventsInside="1"  annoOffsetX="0"  annoOffsetY="0"  tint="#000000"  isTinted="0"  lineWeight="Normal"  userDefined="1"  percentX="0"  percentY="0" >
                           <gating:dimension gating:max="270.89172550345836" >
                             <data-type:fcs-dimension data-type:name="Comp-FITC-A" />
                           </gating:dimension>
                           <gating:dimension gating:max="227.40912389990623" >
                             <data-type:fcs-dimension data-type:name="Comp-PE-A" />
                           </gating:dimension>
                         </gating:RectangleGate>
                       </Gate>
                       <Subpopulations>
                         <Statistic name="Geometric Mean"  annotation=""  owningGroup="All Samples"  expanded="1"  sortPriority="5"  id="Comp-APC-A"  ancestor=""  correlate=""  value="NaN" />
                         <Statistic name="Geometric Mean"  annotation=""  owningGroup="All Samples"  expanded="1"  sortPriority="5"  id="Comp-APC-Cy7-A"  ancestor=""  correlate=""  value="NaN" />
                         <Population name="Host CD4+"  annotation=""  owningGroup="All Samples"  expanded="1"  sortPriority="10"  count="1817" >
                           <Graph smoothing="0"  backColor="#ffffff"  foreColor="#000000"  heatMapStatParameter="Comp-FITC-A"  type="Pseudocolor"  fast="1" >
                             <Axis dimension="x"  name="Comp-APC-A"  label=""  auto="auto" />
                             <Axis dimension="y"  name="SSC-W"  label=""  auto="auto" />
                             <GraphSettings level="5%"  smoothingHighResolution="1"  contourHighResolution="1"  histogramSmoothingCount="0"  graphResolution="256"  showOutliers="0"  drawLargeDots="0"  dotsToDraw="8000"  tint="le.chartfill.tinted.40"  lineWeight="le.lineweight.normal"  lineStyle="le.linestyle.solid" />
                             <GraphEnvironment showGrid="0"  showAxes="tnlTNL"  showGates="1"  showFreqOnPlots="1"  showGateNameOnPlots="1"  showMedians="0"  showUncomped="0"  addEventParam="0"  lastYAxisName="" >
                               <TextTraits font="SansSerif"  size="11"  name="Labels"  style="plain"  color="#000000"  background="#00ffffff"  just="left" />
                               <TextTraits font="SansSerif"  size="11"  name="LayoutGates"  style="plain"  color="#000000"  background="#00ffffff"  just="left" />
                               <TextTraits font="SansSerif"  size="9"  name="Numbers"  style="plain"  color="#000000"  background="#00ffffff"  just="left" />
                               <TextTraits font="SansSerif"  size="9"  name="Legend"  style="plain"  color="#000000"  background="#00ffffff"  just="left" />
                               <WindowPosition x="104"  y="17"  width="693"  height="992"  displayed="0"  panelState="+--" />
                             </GraphEnvironment>
                           </Graph>
                           <Gate gating:id="ID2073385910"  gating:parent_id="ID1375825809" >
                             <gating:PolygonGate eventsInside="1"  annoOffsetX="-13"  annoOffsetY="-155"  tint="#000000"  isTinted="0"  lineWeight="Normal"  userDefined="1"  quadId="-1"  gateResolution="256" >
                               <gating:dimension>
                                 <data-type:fcs-dimension data-type:name="Comp-PE-Cy7-A" />
                               </gating:dimension>
                               <gating:dimension>
                                 <data-type:fcs-dimension data-type:name="Comp-PerCP-A" />
                               </gating:dimension>
                               <gating:vertex>
                                 <gating:coordinate data-type:value="1111.3411523796" />
                                 <gating:coordinate data-type:value="7805.6105803797" />
                               </gating:vertex>
                               <gating:vertex>
                                 <gating:coordinate data-type:value="-378.8223864796" />
                                 <gating:coordinate data-type:value="7647.2635153086" />
                               </gating:vertex>
                               <gating:vertex>
                                 <gating:coordinate data-type:value="-361.5819582128" />
                                 <gating:coordinate data-type:value="131.2472968473" />
                               </gating:vertex>
                               <gating:vertex>
                                 <gating:coordinate data-type:value="399.8598962499" />
                                 <gating:coordinate data-type:value="131.2472968473" />
                               </gating:vertex>
                               <gating:vertex>
                                 <gating:coordinate data-type:value="1145.330691785" />
                                 <gating:coordinate data-type:value="492.3381466991" />
                               </gating:vertex>
                             </gating:PolygonGate>
                           </Gate>
                           <Subpopulations>
                             <Statistic name="Geometric Mean"  annotation=""  owningGroup="All Samples"  expanded="1"  sortPriority="5"  id="Comp-APC-A"  ancestor=""  correlate=""  value="NaN" />
                             <Statistic name="Geometric Mean"  annotation=""  owningGroup="All Samples"  expanded="1"  sortPriority="5"  id="Comp-APC-Cy7-A"  ancestor=""  correlate=""  value="NaN" />
                             <Population name="Host CD4+IFNg+"  annotation=""  owningGroup="All Samples"  expanded="1"  sortPriority="10"  count="989" >
                               <Graph smoothing="0"  backColor="#ffffff"  foreColor="#000000"  heatMapStatParameter="Comp-FITC-A"  type="Pseudocolor"  fast="1" >
                                 <Axis dimension="x"  name="Comp-APC-A"  label=""  auto="auto" />
                                 <Axis dimension="y"  name="Comp-PE-Cy7-A"  label=""  auto="auto" />
                                 <GraphSettings level="5%"  smoothingHighResolution="1"  contourHighResolution="1"  histogramSmoothingCount="0"  graphResolution="256"  showOutliers="0"  drawLargeDots="0"  dotsToDraw="8000"  tint="le.chartfill.tinted.40"  lineWeight="le.lineweight.normal"  lineStyle="le.linestyle.solid" />
                                 <GraphEnvironment showGrid="0"  showAxes="tnlTNL"  showGates="1"  showFreqOnPlots="1"  showGateNameOnPlots="1"  showMedians="0"  showUncomped="0"  addEventParam="0"  lastYAxisName="" >
                                   <TextTraits font="SansSerif"  size="11"  name="Labels"  style="plain"  color="#000000"  background="#00ffffff"  just="left" />
                                   <TextTraits font="SansSerif"  size="11"  name="LayoutGates"  style="plain"  color="#000000"  background="#00ffffff"  just="left" />
                                   <TextTraits font="SansSerif"  size="9"  name="Numbers"  style="plain"  color="#000000"  background="#00ffffff"  just="left" />
                                   <TextTraits font="SansSerif"  size="9"  name="Legend"  style="plain"  color="#000000"  background="#00ffffff"  just="left" />
                                   <WindowPosition x="817"  y="33"  width="679"  height="992"  displayed="1"  panelState="+--" />
                                 </GraphEnvironment>
                               </Graph>
                               <Gate gating:id="ID51159043"  gating:parent_id="ID2073385910" >
                                 <gating:RectangleGate eventsInside="1"  annoOffsetX="0"  annoOffsetY="-163"  tint="#000000"  isTinted="0"  lineWeight="Normal"  userDefined="1"  percentX="0"  percentY="0" >
                                   <gating:dimension gating:min="225.19527592948745"  gating:max="37249.11739342841" >
                                     <data-type:fcs-dimension data-type:name="Comp-APC-A" />
                                   </gating:dimension>
                                   <gating:dimension gating:min="-295.25566759707476"  gating:max="8382.075016516443" >
                                     <data-type:fcs-dimension data-type:name="Comp-PE-Cy7-A" />
                                   </gating:dimension>
                                 </gating:RectangleGate>
                               </Gate>
                             </Population>
                             <Population name="Host CD4+IL17+"  annotation=""  owningGroup="All Samples"  expanded="1"  sortPriority="10"  count="65" >
                               <Graph smoothing="0"  backColor="#ffffff"  foreColor="#000000"  heatMapStatParameter="Comp-FITC-A"  type="Pseudocolor"  fast="1" >
                                 <Axis dimension="x"  name="Comp-APC-Cy7-A"  label=""  auto="auto" />
                                 <Axis dimension="y"  name="Comp-PE-Cy7-A"  label=""  auto="auto" />
                                 <GraphSettings level="5%"  smoothingHighResolution="1"  contourHighResolution="1"  histogramSmoothingCount="0"  graphResolution="256"  showOutliers="0"  drawLargeDots="0"  dotsToDraw="8000"  tint="le.chartfill.tinted.40"  lineWeight="le.lineweight.normal"  lineStyle="le.linestyle.solid" />
                                 <GraphEnvironment showGrid="0"  showAxes="tnlTNL"  showGates="1"  showFreqOnPlots="1"  showGateNameOnPlots="1"  showMedians="0"  showUncomped="0"  addEventParam="0"  lastYAxisName="" >
                                   <TextTraits font="SansSerif"  size="11"  name="Labels"  style="plain"  color="#000000"  background="#00ffffff"  just="left" />
                                   <TextTraits font="SansSerif"  size="11"  name="LayoutGates"  style="plain"  color="#000000"  background="#00ffffff"  just="left" />
                                   <TextTraits font="SansSerif"  size="9"  name="Numbers"  style="plain"  color="#000000"  background="#00ffffff"  just="left" />
                                   <TextTraits font="SansSerif"  size="9"  name="Legend"  style="plain"  color="#000000"  background="#00ffffff"  just="left" />
                                   <WindowPosition x="991"  y="33"  width="679"  height="992"  displayed="0"  panelState="+--" />
                                 </GraphEnvironment>
                               </Graph>
                               <Gate gating:id="ID712203757"  gating:parent_id="ID2073385910" >
                                 <gating:RectangleGate eventsInside="1"  annoOffsetX="192"  annoOffsetY="12"  tint="#000000"  isTinted="0"  lineWeight="Normal"  userDefined="1"  percentX="0"  percentY="0" >
                                   <gating:dimension gating:min="406.3984392794463"  gating:max="21722.211256578124" >
                                     <data-type:fcs-dimension data-type:name="Comp-APC-Cy7-A" />
                                   </gating:dimension>
                                   <gating:dimension gating:min="-374.8140542170467"  gating:max="6893.045852422583" >
                                     <data-type:fcs-dimension data-type:name="Comp-PE-Cy7-A" />
                                   </gating:dimension>
                                 </gating:RectangleGate>
                               </Gate>
                             </Population>
                           </Subpopulations>
                         </Population>
                         <Population name="Host CD8+"  annotation=""  owningGroup="All Samples"  expanded="1"  sortPriority="10"  count="924" >
                           <Graph smoothing="0"  backColor="#ffffff"  foreColor="#000000"  heatMapStatParameter="Comp-FITC-A"  type="Pseudocolor"  fast="1" >
                             <Axis dimension="x"  name="Comp-APC-A"  label=""  auto="auto" />
                             <Axis dimension="y"  name="SSC-W"  label=""  auto="auto" />
                             <GraphSettings level="5%"  smoothingHighResolution="1"  contourHighResolution="1"  histogramSmoothingCount="0"  graphResolution="256"  showOutliers="0"  drawLargeDots="0"  dotsToDraw="8000"  tint="le.chartfill.tinted.40"  lineWeight="le.lineweight.normal"  lineStyle="le.linestyle.solid" />
                             <GraphEnvironment showGrid="0"  showAxes="tnlTNL"  showGates="1"  showFreqOnPlots="1"  showGateNameOnPlots="1"  showMedians="0"  showUncomped="0"  addEventParam="0"  lastYAxisName="" >
                               <TextTraits font="SansSerif"  size="11"  name="Labels"  style="plain"  color="#000000"  background="#00ffffff"  just="left" />
                               <TextTraits font="SansSerif"  size="11"  name="LayoutGates"  style="plain"  color="#000000"  background="#00ffffff"  just="left" />
                               <TextTraits font="SansSerif"  size="9"  name="Numbers"  style="plain"  color="#000000"  background="#00ffffff"  just="left" />
                               <TextTraits font="SansSerif"  size="9"  name="Legend"  style="plain"  color="#000000"  background="#00ffffff"  just="left" />
                               <WindowPosition x="0"  y="22"  width="704"  height="972"  displayed="0"  panelState="+--" />
                             </GraphEnvironment>
                           </Graph>
                           <Gate gating:id="ID1935131349"  gating:parent_id="ID1375825809" >
                             <gating:PolygonGate eventsInside="1"  annoOffsetX="26"  annoOffsetY="109"  tint="#000000"  isTinted="0"  lineWeight="Normal"  userDefined="1"  quadId="-1"  gateResolution="256" >
                               <gating:dimension>
                                 <data-type:fcs-dimension data-type:name="Comp-PE-Cy7-A" />
                               </gating:dimension>
                               <gating:dimension>
                                 <data-type:fcs-dimension data-type:name="Comp-PerCP-A" />
                               </gating:dimension>
                               <gating:vertex>
                                 <gating:coordinate data-type:value="1414.3967832909" />
                                 <gating:coordinate data-type:value="131.2472968473" />
                               </gating:vertex>
                               <gating:vertex>
                                 <gating:coordinate data-type:value="1414.3967832909" />
                                 <gating:coordinate data-type:value="-323.6015713675" />
                               </gating:vertex>
                               <gating:vertex>
                                 <gating:coordinate data-type:value="154264.3034073988" />
                                 <gating:coordinate data-type:value="-323.6015713675" />
                               </gating:vertex>
                               <gating:vertex>
                                 <gating:coordinate data-type:value="154264.3034073988" />
                                 <gating:coordinate data-type:value="261.7464956524" />
                               </gating:vertex>
                               <gating:vertex>
                                 <gating:coordinate data-type:value="7137.6312374268" />
                                 <gating:coordinate data-type:value="261.7464956524" />
                               </gating:vertex>
                             </gating:PolygonGate>
                           </Gate>
                           <Subpopulations>
                             <Statistic name="Geometric Mean"  annotation=""  owningGroup="All Samples"  expanded="1"  sortPriority="5"  id="Comp-APC-A"  ancestor=""  correlate=""  value="NaN" />
                             <Statistic name="Geometric Mean"  annotation=""  owningGroup="All Samples"  expanded="1"  sortPriority="5"  id="Comp-APC-Cy7-A"  ancestor=""  correlate=""  value="NaN" />
                             <Population name="Host CD8+IFNg+"  annotation=""  owningGroup="All Samples"  expanded="1"  sortPriority="10"  count="1716" >
                               <Graph smoothing="0"  backColor="#ffffff"  foreColor="#000000"  heatMapStatParameter="Comp-FITC-A"  type="Pseudocolor"  fast="1" >
                                 <Axis dimension="x"  name="Comp-APC-A"  label=""  auto="auto" />
                                 <Axis dimension="y"  name="Comp-PE-Cy7-A"  label=""  auto="auto" />
                                 <GraphSettings level="5%"  smoothingHighResolution="1"  contourHighResolution="1"  histogramSmoothingCount="0"  graphResolution="256"  showOutliers="0"  drawLargeDots="0"  dotsToDraw="8000"  tint="le.chartfill.tinted.40"  lineWeight="le.lineweight.normal"  lineStyle="le.linestyle.solid" />
                                 <GraphEnvironment showGrid="0"  showAxes="tnlTNL"  showGates="1"  showFreqOnPlots="1"  showGateNameOnPlots="1"  showMedians="0"  showUncomped="0"  addEventParam="0"  lastYAxisName="" >
                                   <TextTraits font="SansSerif"  size="11"  name="Labels"  style="plain"  color="#000000"  background="#00ffffff"  just="left" />
                                   <TextTraits font="SansSerif"  size="11"  name="LayoutGates"  style="plain"  color="#000000"  background="#00ffffff"  just="left" />
                                   <TextTraits font="SansSerif"  size="9"  name="Numbers"  style="plain"  color="#000000"  background="#00ffffff"  just="left" />
                                   <TextTraits font="SansSerif"  size="9"  name="Legend"  style="plain"  color="#000000"  background="#00ffffff"  just="left" />
                                   <WindowPosition x="817"  y="33"  width="679"  height="992"  displayed="0"  panelState="+--" />
                                 </GraphEnvironment>
                               </Graph>
                               <Gate gating:id="ID575565794"  gating:parent_id="ID1935131349" >
                                 <gating:RectangleGate eventsInside="1"  annoOffsetX="-7"  annoOffsetY="185"  tint="#000000"  isTinted="0"  lineWeight="Normal"  userDefined="1"  percentX="0"  percentY="0" >
                                   <gating:dimension gating:min="230.5808059076689"  gating:max="34377.903524703914" >
                                     <data-type:fcs-dimension data-type:name="Comp-APC-A" />
                                   </gating:dimension>
                                   <gating:dimension gating:min="1307.639178193388"  gating:max="136842.6179367923" >
                                     <data-type:fcs-dimension data-type:name="Comp-PE-Cy7-A" />
                                   </gating:dimension>
                                 </gating:RectangleGate>
                               </Gate>
                             </Population>
                             <Population name="Host CD8+IL17+"  annotation=""  owningGroup="All Samples"  expanded="1"  sortPriority="10"  count="183" >
                               <Graph smoothing="0"  backColor="#ffffff"  foreColor="#000000"  heatMapStatParameter="Comp-FITC-A"  type="Pseudocolor"  fast="1" >
                                 <Axis dimension="x"  name="Comp-APC-Cy7-A"  label=""  auto="auto" />
                                 <Axis dimension="y"  name="Comp-PE-Cy7-A"  label=""  auto="auto" />
                                 <GraphSettings level="5%"  smoothingHighResolution="1"  contourHighResolution="1"  histogramSmoothingCount="0"  graphResolution="256"  showOutliers="0"  drawLargeDots="0"  dotsToDraw="8000"  tint="le.chartfill.tinted.40"  lineWeight="le.lineweight.normal"  lineStyle="le.linestyle.solid" />
                                 <GraphEnvironment showGrid="0"  showAxes="tnlTNL"  showGates="1"  showFreqOnPlots="1"  showGateNameOnPlots="1"  showMedians="0"  showUncomped="0"  addEventParam="0"  lastYAxisName="" >
                                   <TextTraits font="SansSerif"  size="11"  name="Labels"  style="plain"  color="#000000"  background="#00ffffff"  just="left" />
                                   <TextTraits font="SansSerif"  size="11"  name="LayoutGates"  style="plain"  color="#000000"  background="#00ffffff"  just="left" />
                                   <TextTraits font="SansSerif"  size="9"  name="Numbers"  style="plain"  color="#000000"  background="#00ffffff"  just="left" />
                                   <TextTraits font="SansSerif"  size="9"  name="Legend"  style="plain"  color="#000000"  background="#00ffffff"  just="left" />
                                   <WindowPosition x="991"  y="33"  width="679"  height="992"  displayed="1"  panelState="+--" />
                                 </GraphEnvironment>
                               </Graph>
                               <Gate gating:id="ID1143267088"  gating:parent_id="ID1935131349" >
                                 <gating:RectangleGate eventsInside="1"  annoOffsetX="254"  annoOffsetY="-21"  tint="#000000"  isTinted="0"  lineWeight="Normal"  userDefined="1"  percentX="0"  percentY="0" >
                                   <gating:dimension gating:min="416.6502330438564"  gating:max="22797.902911359513" >
                                     <data-type:fcs-dimension data-type:name="Comp-APC-Cy7-A" />
                                   </gating:dimension>
                                   <gating:dimension gating:min="1088.964745100765"  gating:max="170411.65055336722" >
                                     <data-type:fcs-dimension data-type:name="Comp-PE-Cy7-A" />
                                   </gating:dimension>
                                 </gating:RectangleGate>
                               </Gate>
                             </Population>
                           </Subpopulations>
                         </Population>
                         <Population name="Host IFNg+"  annotation=""  owningGroup="All Samples"  expanded="1"  sortPriority="10"  count="2905" >
                           <Graph smoothing="0"  backColor="#ffffff"  foreColor="#000000"  heatMapStatParameter="Comp-FITC-A"  type="Pseudocolor"  fast="1" >
                             <Axis dimension="x"  name="Comp-APC-A"  label=""  auto="auto" />
                             <Axis dimension="y"  name="Comp-PE-Cy7-A"  label=""  auto="auto" />
                             <GraphSettings level="5%"  smoothingHighResolution="1"  contourHighResolution="1"  histogramSmoothingCount="0"  graphResolution="256"  showOutliers="0"  drawLargeDots="0"  dotsToDraw="8000"  tint="le.chartfill.tinted.40"  lineWeight="le.lineweight.normal"  lineStyle="le.linestyle.solid" />
                             <GraphEnvironment showGrid="0"  showAxes="tnlTNL"  showGates="1"  showFreqOnPlots="1"  showGateNameOnPlots="1"  showMedians="0"  showUncomped="0"  addEventParam="0"  lastYAxisName="" >
                               <TextTraits font="SansSerif"  size="11"  name="Labels"  style="plain"  color="#000000"  background="#00ffffff"  just="left" />
                               <TextTraits font="SansSerif"  size="11"  name="LayoutGates"  style="plain"  color="#000000"  background="#00ffffff"  just="left" />
                               <TextTraits font="SansSerif"  size="9"  name="Numbers"  style="plain"  color="#000000"  background="#00ffffff"  just="left" />
                               <TextTraits font="SansSerif"  size="9"  name="Legend"  style="plain"  color="#000000"  background="#00ffffff"  just="left" />
                               <WindowPosition x="876"  y="21"  width="679"  height="992"  displayed="1"  panelState="+--" />
                             </GraphEnvironment>
                           </Graph>
                           <Gate gating:id="ID1946713676"  gating:parent_id="ID1375825809" >
                             <gating:RectangleGate eventsInside="1"  annoOffsetX="168"  annoOffsetY="-10"  tint="#000000"  isTinted="0"  lineWeight="Normal"  userDefined="1"  percentX="0"  percentY="0" >
                               <gating:dimension gating:min="225.4134832382505"  gating:max="28615.409224047347" >
                                 <data-type:fcs-dimension data-type:name="Comp-APC-A" />
                               </gating:dimension>
                               <gating:dimension gating:min="-306.57749335668166"  gating:max="157010.8854176667" >
                                 <data-type:fcs-dimension data-type:name="Comp-PE-Cy7-A" />
                               </gating:dimension>
                             </gating:RectangleGate>
                           </Gate>
                         </Population>
                         <Population name="Host IL17+"  annotation=""  owningGroup="All Samples"  expanded="1"  sortPriority="10"  count="273" >
                           <Graph smoothing="0"  backColor="#ffffff"  foreColor="#000000"  heatMapStatParameter="Comp-FITC-A"  type="Pseudocolor"  fast="1" >
                             <Axis dimension="x"  name="Comp-APC-Cy7-A"  label=""  auto="auto" />
                             <Axis dimension="y"  name="Comp-PE-Cy7-A"  label=""  auto="auto" />
                             <GraphSettings level="5%"  smoothingHighResolution="1"  contourHighResolution="1"  histogramSmoothingCount="0"  graphResolution="256"  showOutliers="0"  drawLargeDots="0"  dotsToDraw="8000"  tint="le.chartfill.tinted.40"  lineWeight="le.lineweight.normal"  lineStyle="le.linestyle.solid" />
                             <GraphEnvironment showGrid="0"  showAxes="tnlTNL"  showGates="1"  showFreqOnPlots="1"  showGateNameOnPlots="1"  showMedians="0"  showUncomped="0"  addEventParam="0"  lastYAxisName="" >
                               <TextTraits font="SansSerif"  size="11"  name="Labels"  style="plain"  color="#000000"  background="#00ffffff"  just="left" />
                               <TextTraits font="SansSerif"  size="11"  name="LayoutGates"  style="plain"  color="#000000"  background="#00ffffff"  just="left" />
                               <TextTraits font="SansSerif"  size="9"  name="Numbers"  style="plain"  color="#000000"  background="#00ffffff"  just="left" />
                               <TextTraits font="SansSerif"  size="9"  name="Legend"  style="plain"  color="#000000"  background="#00ffffff"  just="left" />
                               <WindowPosition x="720"  y="37"  width="679"  height="992"  displayed="1"  panelState="+--" />
                             </GraphEnvironment>
                           </Graph>
                           <Gate gating:id="ID964971378"  gating:parent_id="ID1375825809" >
                             <gating:RectangleGate eventsInside="1"  annoOffsetX="-12"  annoOffsetY="244"  tint="#000000"  isTinted="0"  lineWeight="Normal"  userDefined="1"  percentX="0"  percentY="0" >
                               <gating:dimension gating:min="409.40068578775424"  gating:max="24515.821184874407" >
                                 <data-type:fcs-dimension data-type:name="Comp-APC-Cy7-A" />
                               </gating:dimension>
                               <gating:dimension gating:min="-387.6563985022236"  gating:max="189043.3709523738" >
                                 <data-type:fcs-dimension data-type:name="Comp-PE-Cy7-A" />
                               </gating:dimension>
                             </gating:RectangleGate>
                           </Gate>
                         </Population>
                       </Subpopulations>
                     </Population>
                   </Subpopulations>
                 </Population>
               </Subpopulations>
             </Population>
           </Subpopulations>
         </Population>
         <Population name="p1"  annotation=""  owningGroup="All Samples"  expanded="1"  sortPriority="10"  count="455" >
           <Graph smoothing="0"  backColor="#ffffff"  foreColor="#000000"  heatMapStatParameter="Comp-FITC-A"  type="Pseudocolor"  fast="1" >
             <Axis dimension="x"  name="FSC-A"  label=""  auto="auto" />
             <Axis dimension="y"  name="Comp-APC-A"  label=""  auto="auto" />
             <GraphSettings level="5%"  smoothingHighResolution="1"  contourHighResolution="1"  histogramSmoothingCount="0"  graphResolution="256"  showOutliers="0"  drawLargeDots="0"  dotsToDraw="8000"  tint="le.chartfill.tinted.40"  lineWeight="le.lineweight.normal"  lineStyle="le.linestyle.solid" />
             <GraphEnvironment showGrid="0"  showAxes="tnlTNL"  showGates="1"  showFreqOnPlots="1"  showGateNameOnPlots="1"  showMedians="0"  showUncomped="0"  addEventParam="0"  lastYAxisName="" >
               <TextTraits font="SansSerif"  size="11"  name="Labels"  style="plain"  color="#000000"  background="#00ffffff"  just="left" />
               <TextTraits font="SansSerif"  size="11"  name="LayoutGates"  style="plain"  color="#000000"  background="#00ffffff"  just="left" />
               <TextTraits font="SansSerif"  size="9"  name="Numbers"  style="plain"  color="#000000"  background="#00ffffff"  just="left" />
               <TextTraits font="SansSerif"  size="9"  name="Legend"  style="plain"  color="#000000"  background="#00ffffff"  just="left" />
               <WindowPosition x="875"  y="1"  width="744"  height="990"  displayed="0"  panelState="---" />
             </GraphEnvironment>
           </Graph>
           <Gate gating:id="ID1759773407" >
             <gating:RectangleGate eventsInside="1"  annoOffsetX="4"  annoOffsetY="-158"  tint="#000000"  isTinted="0"  lineWeight="Normal"  userDefined="1"  percentX="0"  percentY="0" >
               <gating:dimension gating:min="2583.8566308243726"  gating:max="14469.597132616489" >
                 <data-type:fcs-dimension data-type:name="FSC-A" />
               </gating:dimension>
               <gating:dimension gating:min="108458.9392971246"  gating:max="181742.00638977636" >
                 <data-type:fcs-dimension data-type:name="SSC-A" />
               </gating:dimension>
             </gating:RectangleGate>
           </Gate>
           <Subpopulations>
             <Population name="BEADS"  annotation=""  owningGroup="All Samples"  expanded="1"  sortPriority="10"  count="374" >
               <Graph smoothing="0"  backColor="#ffffff"  foreColor="#000000"  heatMapStatParameter="Comp-FITC-A"  type="Pseudocolor"  fast="1" >
                 <Axis dimension="x"  name="FSC-A"  label=""  auto="auto" />
                 <Axis dimension="y"  name="Comp-APC-A"  label=""  auto="auto" />
                 <GraphSettings level="5%"  smoothingHighResolution="1"  contourHighResolution="1"  histogramSmoothingCount="0"  graphResolution="256"  showOutliers="0"  drawLargeDots="0"  dotsToDraw="8000"  tint="le.chartfill.tinted.40"  lineWeight="le.lineweight.normal"  lineStyle="le.linestyle.solid" />
                 <GraphEnvironment showGrid="0"  showAxes="tnlTNL"  showGates="1"  showFreqOnPlots="1"  showGateNameOnPlots="1"  showMedians="0"  showUncomped="0"  addEventParam="0"  lastYAxisName="" >
                   <TextTraits font="SansSerif"  size="11"  name="Labels"  style="plain"  color="#000000"  background="#00ffffff"  just="left" />
                   <TextTraits font="SansSerif"  size="11"  name="LayoutGates"  style="plain"  color="#000000"  background="#00ffffff"  just="left" />
                   <TextTraits font="SansSerif"  size="9"  name="Numbers"  style="plain"  color="#000000"  background="#00ffffff"  just="left" />
                   <TextTraits font="SansSerif"  size="9"  name="Legend"  style="plain"  color="#000000"  background="#00ffffff"  just="left" />
                   <WindowPosition x="875"  y="1"  width="744"  height="990"  displayed="1"  panelState="---" />
                 </GraphEnvironment>
               </Graph>
               <Gate gating:id="ID173706380"  gating:parent_id="ID1759773407" >
                 <gating:RectangleGate eventsInside="1"  annoOffsetX="-5"  annoOffsetY="-53"  tint="#000000"  isTinted="0"  lineWeight="Normal"  userDefined="1"  percentX="0"  percentY="0" >
                   <gating:dimension gating:min="2656.864864864865"  gating:max="16384.0" >
                     <data-type:fcs-dimension data-type:name="FSC-A" />
                   </gating:dimension>
                   <gating:dimension gating:min="6540.692027906197"  gating:max="13276.202131197544" >
                     <data-type:fcs-dimension data-type:name="Comp-APC-A" />
                   </gating:dimension>
                 </gating:RectangleGate>
               </Gate>
             </Population>
           </Subpopulations>
         </Population>
       </Subpopulations>
       <Group name="All Samples"  live="1"  role="ws.group.dlog.test"  key=""  synchronized="0"  foreground="#000000"  fontStyle="bold" >
         <Criteria/>
         <BlacklistedSamples>
           <SampleRef sampleID="2" />
           <SampleRef sampleID="3" />
           <SampleRef sampleID="4" />
           <SampleRef sampleID="5" />
           <SampleRef sampleID="6" />
           <SampleRef sampleID="9" />
         </BlacklistedSamples>
         <SampleRefs>
           <SampleRef sampleID="17" />
           <SampleRef sampleID="7" />
           <SampleRef sampleID="8" />
           <SampleRef sampleID="10" />
           <SampleRef sampleID="11" />
           <SampleRef sampleID="12" />
           <SampleRef sampleID="13" />
           <SampleRef sampleID="14" />
           <SampleRef sampleID="15" />
           <SampleRef sampleID="16" />
         </SampleRefs>
         <Keywords/>
       </Group>
     </GroupNode>
     <GroupNode name="Compensation"  annotation=""  owningGroup="Compensation"  expanded="1"  sortPriority="10"  count="-1" >
       <Graph smoothing="0"  backColor="#ffffff"  foreColor="#000000"  type="Pseudocolor"  fast="1" >
         <Axis dimension="x"  name=""  label=""  auto="auto" />
         <Axis dimension="y"  name=""  label=""  auto="auto" />
         <GraphSettings level="5%"  smoothingHighResolution="1"  contourHighResolution="1"  histogramSmoothingCount="0"  graphResolution="256"  showOutliers="0"  drawLargeDots="0"  dotsToDraw="8000"  tint="le.chartfill.tinted.40"  lineWeight="le.lineweight.normal"  lineStyle="le.linestyle.solid" />
         <GraphEnvironment showGrid="0"  showAxes="tnlTNL"  showGates="1"  showFreqOnPlots="1"  showGateNameOnPlots="1"  showMedians="0"  showUncomped="0"  addEventParam="0"  lastYAxisName="" >
           <TextTraits font="SansSerif"  size="11"  name="Labels"  style="plain"  color="#000000"  background="#00ffffff"  just="left" />
           <TextTraits font="SansSerif"  size="11"  name="LayoutGates"  style="plain"  color="#000000"  background="#00ffffff"  just="left" />
           <TextTraits font="SansSerif"  size="9"  name="Numbers"  style="plain"  color="#000000"  background="#00ffffff"  just="left" />
           <TextTraits font="SansSerif"  size="9"  name="Legend"  style="plain"  color="#000000"  background="#00ffffff"  just="left" />
         </GraphEnvironment>
       </Graph>
       <Group name="Compensation"  live="1"  role="ws.group.dlog.compensation"  key=""  synchronized="0"  foreground="#bc1900"  fontStyle="bold" >
         <Criteria>
           <Criterion connector="And"  keyword="$FIL"  function="Contains"  value="comp" />
           <Criterion connector="Or"  keyword="$FIL"  function="Contains"  value="unstained" />
         </Criteria>
         <Keywords/>
       </Group>
     </GroupNode>
   </Groups>
   <SampleList>
     <Sample>
       <DataSet uri="file:/S:/LAB_FSM/RESULTADOS/NIEVES/GVHD/2.%20FACS%20DE%207%20DIAS/20210210%20EXP%207-%20Exp%204%20a%207%20días%20de%20inyeccion%20-Citoquinas/20210211%20citometria%20end%20point/citometro%20compensacion%20nieves/LN%20activado%20con%20panning%20+%20PMA/st%20LN%20Mesentericos%20paning%20CD3-CD28_KO5.fcs"  sampleID="11" />
       <transforms:spilloverMatrix spectral="0"  weightOptAlgorithmType="OLS"  prefix="Comp-"  name="Acquisition-defined-copy"  editable="1"  color="#00ccff"  version="FlowJo-10.10.0"  status="FINALIZED"  transforms:id="097f2982-df83-467a-a3ec-da0339280e45"  suffix="" >
         <data-type:parameters>
           <data-type:parameter data-type:name="FITC-A"  userProvidedCompInfix="Comp-FITC-A" />
           <data-type:parameter data-type:name="PE-A"  userProvidedCompInfix="Comp-PE-A" />
           <data-type:parameter data-type:name="PE-Cy7-A"  userProvidedCompInfix="Comp-PE-Cy7-A" />
           <data-type:parameter data-type:name="APC-A"  userProvidedCompInfix="Comp-APC-A" />
           <data-type:parameter data-type:name="PerCP-A"  userProvidedCompInfix="Comp-PerCP-A" />
           <data-type:parameter data-type:name="V_450_50-A"  userProvidedCompInfix="Comp-V_450_50-A" />
           <data-type:parameter data-type:name="AmCyan-A"  userProvidedCompInfix="Comp-AmCyan-A" />
           <data-type:parameter data-type:name="APC-Cy7-A"  userProvidedCompInfix="Comp-APC-Cy7-A" />
         </data-type:parameters>
         <transforms:spillover data-type:parameter="FITC-A"  userProvidedCompInfix="Comp-FITC-A" >
           <transforms:coefficient data-type:parameter="FITC-A"  transforms:value="1" />
           <transforms:coefficient data-type:parameter="PE-A"  transforms:value="0.135" />
           <transforms:coefficient data-type:parameter="PE-Cy7-A"  transforms:value="0.003" />
           <transforms:coefficient data-type:parameter="APC-A"  transforms:value="0" />
           <transforms:coefficient data-type:parameter="PerCP-A"  transforms:value="0.0060000001" />
           <transforms:coefficient data-type:parameter="V_450_50-A"  transforms:value="0" />
           <transforms:coefficient data-type:parameter="AmCyan-A"  transforms:value="0.8000295162" />
           <transforms:coefficient data-type:parameter="APC-Cy7-A"  transforms:value="0" />
         </transforms:spillover>
         <transforms:spillover data-type:parameter="PE-A"  userProvidedCompInfix="Comp-PE-A" >
           <transforms:coefficient data-type:parameter="FITC-A"  transforms:value="0.009" />
           <transforms:coefficient data-type:parameter="PE-A"  transforms:value="1" />
           <transforms:coefficient data-type:parameter="PE-Cy7-A"  transforms:value="0.0399999991" />
           <transforms:coefficient data-type:parameter="APC-A"  transforms:value="0.0003534345" />
           <transforms:coefficient data-type:parameter="PerCP-A"  transforms:value="0.45" />
           <transforms:coefficient data-type:parameter="V_450_50-A"  transforms:value="0" />
           <transforms:coefficient data-type:parameter="AmCyan-A"  transforms:value="0" />
           <transforms:coefficient data-type:parameter="APC-Cy7-A"  transforms:value="0" />
         </transforms:spillover>
         <transforms:spillover data-type:parameter="PE-Cy7-A"  userProvidedCompInfix="Comp-PE-Cy7-A" >
           <transforms:coefficient data-type:parameter="FITC-A"  transforms:value="0" />
           <transforms:coefficient data-type:parameter="PE-A"  transforms:value="0.005" />
           <transforms:coefficient data-type:parameter="PE-Cy7-A"  transforms:value="1" />
           <transforms:coefficient data-type:parameter="APC-A"  transforms:value="0" />
           <transforms:coefficient data-type:parameter="PerCP-A"  transforms:value="0.009" />
           <transforms:coefficient data-type:parameter="V_450_50-A"  transforms:value="0.005" />
           <transforms:coefficient data-type:parameter="AmCyan-A"  transforms:value="0" />
           <transforms:coefficient data-type:parameter="APC-Cy7-A"  transforms:value="0.025" />
         </transforms:spillover>
         <transforms:spillover data-type:parameter="APC-A"  userProvidedCompInfix="Comp-APC-A" >
           <transforms:coefficient data-type:parameter="FITC-A"  transforms:value="0" />
           <transforms:coefficient data-type:parameter="PE-A"  transforms:value="0" />
           <transforms:coefficient data-type:parameter="PE-Cy7-A"  transforms:value="0.008" />
           <transforms:coefficient data-type:parameter="APC-A"  transforms:value="1" />
           <transforms:coefficient data-type:parameter="PerCP-A"  transforms:value="0.0299999993" />
           <transforms:coefficient data-type:parameter="V_450_50-A"  transforms:value="0" />
           <transforms:coefficient data-type:parameter="AmCyan-A"  transforms:value="0" />
           <transforms:coefficient data-type:parameter="APC-Cy7-A"  transforms:value="0.41" />
         </transforms:spillover>
         <transforms:spillover data-type:parameter="PerCP-A"  userProvidedCompInfix="Comp-PerCP-A" >
           <transforms:coefficient data-type:parameter="FITC-A"  transforms:value="0" />
           <transforms:coefficient data-type:parameter="PE-A"  transforms:value="0" />
           <transforms:coefficient data-type:parameter="PE-Cy7-A"  transforms:value="0.1513997018" />
           <transforms:coefficient data-type:parameter="APC-A"  transforms:value="0.0024889121" />
           <transforms:coefficient data-type:parameter="PerCP-A"  transforms:value="1" />
           <transforms:coefficient data-type:parameter="V_450_50-A"  transforms:value="0" />
           <transforms:coefficient data-type:parameter="AmCyan-A"  transforms:value="0" />
           <transforms:coefficient data-type:parameter="APC-Cy7-A"  transforms:value="0.030004" />
         </transforms:spillover>
         <transforms:spillover data-type:parameter="V_450_50-A"  userProvidedCompInfix="Comp-V_450_50-A" >
           <transforms:coefficient data-type:parameter="FITC-A"  transforms:value="0" />
           <transforms:coefficient data-type:parameter="PE-A"  transforms:value="0" />
           <transforms:coefficient data-type:parameter="PE-Cy7-A"  transforms:value="0" />
           <transforms:coefficient data-type:parameter="APC-A"  transforms:value="0" />
           <transforms:coefficient data-type:parameter="PerCP-A"  transforms:value="0" />
           <transforms:coefficient data-type:parameter="V_450_50-A"  transforms:value="1" />
           <transforms:coefficient data-type:parameter="AmCyan-A"  transforms:value="0.3600000143" />
           <transforms:coefficient data-type:parameter="APC-Cy7-A"  transforms:value="0" />
         </transforms:spillover>
         <transforms:spillover data-type:parameter="AmCyan-A"  userProvidedCompInfix="Comp-AmCyan-A" >
           <transforms:coefficient data-type:parameter="FITC-A"  transforms:value="0" />
           <transforms:coefficient data-type:parameter="PE-A"  transforms:value="0" />
           <transforms:coefficient data-type:parameter="PE-Cy7-A"  transforms:value="0" />
           <transforms:coefficient data-type:parameter="APC-A"  transforms:value="0" />
           <transforms:coefficient data-type:parameter="PerCP-A"  transforms:value="0" />
           <transforms:coefficient data-type:parameter="V_450_50-A"  transforms:value="0" />
           <transforms:coefficient data-type:parameter="AmCyan-A"  transforms:value="1" />
           <transforms:coefficient data-type:parameter="APC-Cy7-A"  transforms:value="0" />
         </transforms:spillover>
         <transforms:spillover data-type:parameter="APC-Cy7-A"  userProvidedCompInfix="Comp-APC-Cy7-A" >
           <transforms:coefficient data-type:parameter="FITC-A"  transforms:value="0.0099999998" />
           <transforms:coefficient data-type:parameter="PE-A"  transforms:value="0" />
           <transforms:coefficient data-type:parameter="PE-Cy7-A"  transforms:value="0" />
           <transforms:coefficient data-type:parameter="APC-A"  transforms:value="0.0100000035" />
           <transforms:coefficient data-type:parameter="PerCP-A"  transforms:value="0" />
           <transforms:coefficient data-type:parameter="V_450_50-A"  transforms:value="0.0250008199" />
           <transforms:coefficient data-type:parameter="AmCyan-A"  transforms:value="0.1000002921" />
           <transforms:coefficient data-type:parameter="APC-Cy7-A"  transforms:value="1" />
         </transforms:spillover>
       </transforms:spilloverMatrix>
       <Transformations>
         <transforms:linear transforms:minRange="0"  transforms:maxRange="262144"  gain="1" >
           <data-type:parameter data-type:name="FSC-A" />
         </transforms:linear>
         <transforms:linear transforms:minRange="0"  transforms:maxRange="262144"  gain="1" >
           <data-type:parameter data-type:name="FSC-H" />
         </transforms:linear>
         <transforms:linear transforms:minRange="0"  transforms:maxRange="262144"  gain="1" >
           <data-type:parameter data-type:name="FSC-W" />
         </transforms:linear>
         <transforms:linear transforms:minRange="0"  transforms:maxRange="262144"  gain="1" >
           <data-type:parameter data-type:name="SSC-A" />
         </transforms:linear>
         <transforms:linear transforms:minRange="0"  transforms:maxRange="262144"  gain="1" >
           <data-type:parameter data-type:name="SSC-H" />
         </transforms:linear>
         <transforms:linear transforms:minRange="0"  transforms:maxRange="262144"  gain="1" >
           <data-type:parameter data-type:name="SSC-W" />
         </transforms:linear>
         <transforms:biex transforms:length="256"  transforms:maxRange="262144"  transforms:neg="0"  transforms:width="-100"  transforms:pos="5.15" >
           <data-type:parameter data-type:name="FITC-A" />
         </transforms:biex>
         <transforms:biex transforms:length="256"  transforms:maxRange="262144"  transforms:neg="0"  transforms:width="-100"  transforms:pos="5.05" >
           <data-type:parameter data-type:name="PE-A" />
         </transforms:biex>
         <transforms:biex transforms:length="256"  transforms:maxRange="262144"  transforms:neg="0"  transforms:width="-100"  transforms:pos="4.55" >
           <data-type:parameter data-type:name="PE-Cy7-A" />
         </transforms:biex>
         <transforms:biex transforms:length="256"  transforms:maxRange="262144"  transforms:neg="0"  transforms:width="-31.6227766017"  transforms:pos="4.9" >
           <data-type:parameter data-type:name="APC-A" />
         </transforms:biex>
         <transforms:biex transforms:length="256"  transforms:maxRange="262144"  transforms:neg="0"  transforms:width="-100"  transforms:pos="4.8" >
           <data-type:parameter data-type:name="PerCP-A" />
         </transforms:biex>
         <transforms:biex transforms:length="256"  transforms:maxRange="262144"  transforms:neg="0"  transforms:width="-100"  transforms:pos="4.2" >
           <data-type:parameter data-type:name="V_450_50-A" />
         </transforms:biex>
         <transforms:biex transforms:length="256"  transforms:maxRange="262144"  transforms:neg="0"  transforms:width="-100"  transforms:pos="4.418539922" >
           <data-type:parameter data-type:name="AmCyan-A" />
         </transforms:biex>
         <transforms:biex transforms:length="256"  transforms:maxRange="262144"  transforms:neg="0"  transforms:width="-100"  transforms:pos="4.55" >
           <data-type:parameter data-type:name="APC-Cy7-A" />
         </transforms:biex>
         <transforms:linear transforms:minRange="0"  transforms:maxRange="79"  gain="0.0107173866" >
           <data-type:parameter data-type:name="Time" />
         </transforms:linear>
         <transforms:biex transforms:length="256"  transforms:maxRange="262144"  transforms:neg="0"  transforms:width="-100"  transforms:pos="5.15" >
           <data-type:parameter data-type:name="Comp-FITC-A" />
         </transforms:biex>
         <transforms:biex transforms:length="256"  transforms:maxRange="262144"  transforms:neg="0"  transforms:width="-100"  transforms:pos="5.05" >
           <data-type:parameter data-type:name="Comp-PE-A" />
         </transforms:biex>
         <transforms:biex transforms:length="256"  transforms:maxRange="262144"  transforms:neg="0"  transforms:width="-100"  transforms:pos="4.55" >
           <data-type:parameter data-type:name="Comp-PE-Cy7-A" />
         </transforms:biex>
         <transforms:biex transforms:length="256"  transforms:maxRange="262144"  transforms:neg="0"  transforms:width="-31.6227766017"  transforms:pos="4.9" >
           <data-type:parameter data-type:name="Comp-APC-A" />
         </transforms:biex>
         <transforms:biex transforms:length="256"  transforms:maxRange="262144"  transforms:neg="0"  transforms:width="-100"  transforms:pos="4.8" >
           <data-type:parameter data-type:name="Comp-PerCP-A" />
         </transforms:biex>
         <transforms:biex transforms:length="256"  transforms:maxRange="262144"  transforms:neg="0"  transforms:width="-100"  transforms:pos="4.2" >
           <data-type:parameter data-type:name="Comp-V_450_50-A" />
         </transforms:biex>
         <transforms:biex transforms:length="256"  transforms:maxRange="262144"  transforms:neg="0"  transforms:width="-100"  transforms:pos="4.418539922" >
           <data-type:parameter data-type:name="Comp-AmCyan-A" />
         </transforms:biex>
         <transforms:biex transforms:length="256"  transforms:maxRange="262144"  transforms:neg="0"  transforms:width="-100"  transforms:pos="4.55" >
           <data-type:parameter data-type:name="Comp-APC-Cy7-A" />
         </transforms:biex>
       </Transformations>
       <Keywords>
         <Keyword name="FJ_FCS_VERSION"  value="3" />
         <Keyword name="$BEGINANALYSIS"  value="0" />
         <Keyword name="$ENDANALYSIS"  value="0" />
         <Keyword name="$BEGINSTEXT"  value="0" />
         <Keyword name="$ENDSTEXT"  value="0" />
         <Keyword name="$BEGINDATA"  value="3343" />
         <Keyword name="$ENDDATA"  value="4608402            " />
         <Keyword name="$FIL"  value="st LN Mesentericos paning CD3-CD28_KO5.fcs" />
         <Keyword name="$SYS"  value="Windows XP 5.1" />
         <Keyword name="$TOT"  value="76751              " />
         <Keyword name="$PAR"  value="15" />
         <Keyword name="$MODE"  value="L" />
         <Keyword name="$BYTEORD"  value="4,3,2,1" />
         <Keyword name="$DATATYPE"  value="F" />
         <Keyword name="$NEXTDATA"  value="0" />
         <Keyword name="CREATOR"  value="BD FACSDiva Software Version 6.1.3" />
         <Keyword name="TUBE NAME"  value="KO5" />
         <Keyword name="$SRC"  value="st LN Mesentericos paning CD3-CD28" />
         <Keyword name="EXPERIMENT NAME"  value="20211102 Exp 7 GvHD" />
         <Keyword name="GUID"  value="fa5359de-024e-4638-afc4-b851c66068ef" />
         <Keyword name="$DATE"  value="12-FEB-2021" />
         <Keyword name="$BTIM"  value="14:50:07" />
         <Keyword name="$ETIM"  value="14:51:26" />
         <Keyword name="$CYT"  value="FACSCantoII" />
         <Keyword name="CYTNUM"  value="V96100458" />
         <Keyword name="WINDOW EXTENSION"  value="7.00" />
         <Keyword name="EXPORT USER NAME"  value="Danay" />
         <Keyword name="EXPORT TIME"  value="23-FEB-2021-22:05:34" />
         <Keyword name="$OP"  value="Danay" />
         <Keyword name="FSC ASF"  value="0.59" />
         <Keyword name="AUTOBS"  value="TRUE" />
         <Keyword name="$INST"  value=" " />
         <Keyword name="LASER1NAME"  value="Blue" />
         <Keyword name="LASER1DELAY"  value="0.00" />
         <Keyword name="LASER1ASF"  value="1.27" />
         <Keyword name="LASER2NAME"  value="Red" />
         <Keyword name="LASER2DELAY"  value="30.07" />
         <Keyword name="LASER2ASF"  value="1.04" />
         <Keyword name="LASER3NAME"  value="Violet" />
         <Keyword name="LASER3DELAY"  value="-29.32" />
         <Keyword name="LASER3ASF"  value="0.85" />
         <Keyword name="$TIMESTEP"  value="0.01" />
         <Keyword name="SPILL"  value="8,FITC-A,PE-A,PE-Cy7-A,APC-A,PerCP-A,V_450_50-A,AmCyan-A,APC-Cy7-A,1,0.12339998782683557,0.0029999999999999988,0,0.005999999999999998,0,0.8000295003514308,0,0.005058647382972258,1,0.04,0.00035343453088403684,0.4059992493864011,0,0,0,0,0.006999999999999999,1,0,0.0089999955738395,0.008,0,0.020000000000000004,0,0,0.008,1,0.030000000000000002,0,0,0.4100000000000001,0,0,0.15139969591259111,0.0024889120971221214,1,0,0,0.030003884474527082,0,0,0,0,0,1,0.36,0,0,0,0,0,0,0,1,0,0.01,0,0,0.010000003066245457,0,0.025000819455714453,0.1000002950040572,1" />
         <Keyword name="APPLY COMPENSATION"  value="TRUE" />
         <Keyword name="THRESHOLD"  value="(FSC,5000).AND.(SSC,5000)" />
         <Keyword name="$P1N"  value="FSC-A" />
         <Keyword name="$P1R"  value="262144" />
         <Keyword name="$P1B"  value="32" />
         <Keyword name="$P1E"  value="0,0" />
         <Keyword name="$P1V"  value="400" />
         <Keyword name="$P1G"  value="1.0" />
         <Keyword name="P1DISPLAY"  value="LIN" />
         <Keyword name="P1BS"  value="0" />
         <Keyword name="P1MS"  value="0" />
         <Keyword name="$P2N"  value="FSC-H" />
         <Keyword name="$P2R"  value="262144" />
         <Keyword name="$P2B"  value="32" />
         <Keyword name="$P2E"  value="0,0" />
         <Keyword name="$P2V"  value="400" />
         <Keyword name="$P2G"  value="1.0" />
         <Keyword name="P2DISPLAY"  value="LIN" />
         <Keyword name="P2BS"  value="0" />
         <Keyword name="P2MS"  value="0" />
         <Keyword name="$P3N"  value="FSC-W" />
         <Keyword name="$P3R"  value="262144" />
         <Keyword name="$P3B"  value="32" />
         <Keyword name="$P3E"  value="0,0" />
         <Keyword name="$P3V"  value="400" />
         <Keyword name="$P3G"  value="1.0" />
         <Keyword name="P3BS"  value="-1" />
         <Keyword name="P3MS"  value="0" />
         <Keyword name="$P4N"  value="SSC-A" />
         <Keyword name="$P4R"  value="262144" />
         <Keyword name="$P4B"  value="32" />
         <Keyword name="$P4E"  value="0,0" />
         <Keyword name="$P4V"  value="430" />
         <Keyword name="$P4G"  value="1.0" />
         <Keyword name="P4DISPLAY"  value="LIN" />
         <Keyword name="P4BS"  value="0" />
         <Keyword name="P4MS"  value="0" />
         <Keyword name="$P5N"  value="SSC-H" />
         <Keyword name="$P5R"  value="262144" />
         <Keyword name="$P5B"  value="32" />
         <Keyword name="$P5E"  value="0,0" />
         <Keyword name="$P5V"  value="430" />
         <Keyword name="$P5G"  value="1.0" />
         <Keyword name="P5DISPLAY"  value="LIN" />
         <Keyword name="P5BS"  value="0" />
         <Keyword name="P5MS"  value="0" />
         <Keyword name="$P6N"  value="SSC-W" />
         <Keyword name="$P6R"  value="262144" />
         <Keyword name="$P6B"  value="32" />
         <Keyword name="$P6E"  value="0,0" />
         <Keyword name="$P6V"  value="430" />
         <Keyword name="$P6G"  value="1.0" />
         <Keyword name="P6BS"  value="-1" />
         <Keyword name="P6MS"  value="0" />
         <Keyword name="$P7N"  value="FITC-A" />
         <Keyword name="$P7S"  value="GFP" />
         <Keyword name="$P7R"  value="262144" />
         <Keyword name="$P7B"  value="32" />
         <Keyword name="$P7E"  value="0,0" />
         <Keyword name="$P7V"  value="380" />
         <Keyword name="$P7G"  value="1.0" />
         <Keyword name="P7DISPLAY"  value="LOG" />
         <Keyword name="P7BS"  value="114" />
         <Keyword name="P7MS"  value="0" />
         <Keyword name="$P8N"  value="PE-A" />
         <Keyword name="$P8S"  value="TMTO" />
         <Keyword name="$P8R"  value="262144" />
         <Keyword name="$P8B"  value="32" />
         <Keyword name="$P8E"  value="0,0" />
         <Keyword name="$P8V"  value="380" />
         <Keyword name="$P8G"  value="1.0" />
         <Keyword name="P8DISPLAY"  value="LOG" />
         <Keyword name="P8BS"  value="191" />
         <Keyword name="P8MS"  value="0" />
         <Keyword name="$P9N"  value="PE-Cy7-A" />
         <Keyword name="$P9S"  value="CD8" />
         <Keyword name="$P9R"  value="262144" />
         <Keyword name="$P9B"  value="32" />
         <Keyword name="$P9E"  value="0,0" />
         <Keyword name="$P9V"  value="549" />
         <Keyword name="$P9G"  value="1.0" />
         <Keyword name="P9DISPLAY"  value="LOG" />
         <Keyword name="P9BS"  value="757" />
         <Keyword name="P9MS"  value="0" />
         <Keyword name="$P10N"  value="APC-A" />
         <Keyword name="$P10S"  value="IFNG" />
         <Keyword name="$P10R"  value="262144" />
         <Keyword name="$P10B"  value="32" />
         <Keyword name="$P10E"  value="0,0" />
         <Keyword name="$P10V"  value="500" />
         <Keyword name="$P10G"  value="1.0" />
         <Keyword name="P10DISPLAY"  value="LOG" />
         <Keyword name="P10BS"  value="175" />
         <Keyword name="P10MS"  value="0" />
         <Keyword name="$P11N"  value="PerCP-A" />
         <Keyword name="$P11S"  value="CD4" />
         <Keyword name="$P11R"  value="262144" />
         <Keyword name="$P11B"  value="32" />
         <Keyword name="$P11E"  value="0,0" />
         <Keyword name="$P11V"  value="450" />
         <Keyword name="$P11G"  value="1.0" />
         <Keyword name="P11DISPLAY"  value="LOG" />
         <Keyword name="P11BS"  value="289" />
         <Keyword name="P11MS"  value="0" />
         <Keyword name="$P12N"  value="V_450_50-A" />
         <Keyword name="$P12S"  value="IL-10" />
         <Keyword name="$P12R"  value="262144" />
         <Keyword name="$P12B"  value="32" />
         <Keyword name="$P12E"  value="0,0" />
         <Keyword name="$P12V"  value="480" />
         <Keyword name="$P12G"  value="1.0" />
         <Keyword name="P12DISPLAY"  value="LOG" />
         <Keyword name="P12BS"  value="188" />
         <Keyword name="P12MS"  value="0" />
         <Keyword name="$P13N"  value="AmCyan-A" />
         <Keyword name="$P13S"  value="DEAD" />
         <Keyword name="$P13R"  value="262144" />
         <Keyword name="$P13B"  value="32" />
         <Keyword name="$P13E"  value="0,0" />
         <Keyword name="$P13V"  value="620" />
         <Keyword name="$P13G"  value="1.0" />
         <Keyword name="P13DISPLAY"  value="LOG" />
         <Keyword name="P13BS"  value="114" />
         <Keyword name="P13MS"  value="0" />
         <Keyword name="$P14N"  value="APC-Cy7-A" />
         <Keyword name="$P14S"  value="IL-17" />
         <Keyword name="$P14R"  value="262144" />
         <Keyword name="$P14B"  value="32" />
         <Keyword name="$P14E"  value="0,0" />
         <Keyword name="$P14V"  value="480" />
         <Keyword name="$P14G"  value="1.0" />
         <Keyword name="P14DISPLAY"  value="LOG" />
         <Keyword name="P14BS"  value="196" />
         <Keyword name="P14MS"  value="0" />
         <Keyword name="$P15N"  value="Time" />
         <Keyword name="$P15R"  value="262144" />
         <Keyword name="$P15B"  value="32" />
         <Keyword name="$P15E"  value="0,0" />
         <Keyword name="$P15G"  value="0.01" />
         <Keyword name="P15BS"  value="0" />
         <Keyword name="P15MS"  value="0" />
         <Keyword name="CST SETUP STATUS"  value="SUCCESS" />
         <Keyword name="CST BEADS LOT ID"  value="80484" />
         <Keyword name="CYTOMETER CONFIG NAME"  value="3-laser, 8-color (4-2-2)" />
         <Keyword name="CYTOMETER CONFIG CREATE DATE"  value="02_07_2011 03:29:17 PM" />
         <Keyword name="CST SETUP DATE"  value="04_04_2011 11:28:42 AM" />
         <Keyword name="CST BASELINE DATE"  value="02_07_2011 03:35:33 PM" />
         <Keyword name="SAMPLE ID"  value=" " />
         <Keyword name="PATIENT ID"  value=" " />
         <Keyword name="CASE NUMBER"  value=" " />
         <Keyword name="$P1S"  value="" />
         <Keyword name="$P2S"  value="" />
         <Keyword name="$P3S"  value="" />
         <Keyword name="$P4S"  value="" />
         <Keyword name="$P5S"  value="" />
         <Keyword name="$P6S"  value="" />
         <Keyword name="$P15S"  value="" />
         <Keyword name="$P16N"  value="Comp-FITC-A" />
         <Keyword name="$P16S"  value="GFP" />
         <Keyword name="$P16R"  value="262144" />
         <Keyword name="$P17N"  value="Comp-PE-A" />
         <Keyword name="$P17S"  value="TMTO" />
         <Keyword name="$P17R"  value="262144" />
         <Keyword name="$P18N"  value="Comp-PE-Cy7-A" />
         <Keyword name="$P18S"  value="CD8" />
         <Keyword name="$P18R"  value="262144" />
         <Keyword name="$P19N"  value="Comp-APC-A" />
         <Keyword name="$P19S"  value="IFNG" />
         <Keyword name="$P19R"  value="262144" />
         <Keyword name="$P20N"  value="Comp-PerCP-A" />
         <Keyword name="$P20S"  value="CD4" />
         <Keyword name="$P20R"  value="262144" />
         <Keyword name="$P21N"  value="Comp-V_450_50-A" />
         <Keyword name="$P21S"  value="IL-10" />
         <Keyword name="$P21R"  value="262144" />
         <Keyword name="$P22N"  value="Comp-AmCyan-A" />
         <Keyword name="$P22S"  value="DEAD" />
         <Keyword name="$P22R"  value="262144" />
         <Keyword name="$P23N"  value="Comp-APC-Cy7-A" />
         <Keyword name="$P23S"  value="IL-17" />
         <Keyword name="$P23R"  value="262144" />
         <Keyword name="FILENAME"  value="" />
       </Keywords>
       <SampleNode name="st LN Mesentericos paning CD3-CD28_KO5.fcs"  annotation=""  owningGroup=""  expanded="1"  sortPriority="10"  count="76751"  sampleID="11" >
         <Graph smoothing="0"  backColor="#ffffff"  foreColor="#000000"  type="Pseudocolor"  fast="1" >
           <Axis dimension="x"  name="FSC-A"  label=""  auto="auto" />
           <Axis dimension="y"  name="SSC-A"  label=""  auto="auto" />
           <GraphSettings level="5%"  smoothingHighResolution="1"  contourHighResolution="1"  histogramSmoothingCount="0"  graphResolution="256"  showOutliers="0"  drawLargeDots="0"  dotsToDraw="8000"  tint="le.chartfill.tinted.40"  lineWeight="le.lineweight.normal"  lineStyle="le.linestyle.solid" />
           <GraphEnvironment showGrid="0"  showAxes="tnlTNL"  showGates="1"  showFreqOnPlots="1"  showGateNameOnPlots="1"  showMedians="0"  showUncomped="0"  addEventParam="0"  lastYAxisName="" >
             <TextTraits font="SansSerif"  size="11"  name="Labels"  style="plain"  color="#000000"  background="#00ffffff"  just="left" />
             <TextTraits font="SansSerif"  size="11"  name="LayoutGates"  style="plain"  color="#000000"  background="#00ffffff"  just="left" />
             <TextTraits font="SansSerif"  size="9"  name="Numbers"  style="plain"  color="#000000"  background="#00ffffff"  just="left" />
             <TextTraits font="SansSerif"  size="9"  name="Legend"  style="plain"  color="#000000"  background="#00ffffff"  just="left" />
             <WindowPosition x="0"  y="0"  width="0"  height="0"  displayed="0"  panelState="" />
           </GraphEnvironment>
         </Graph>
         <Subpopulations>
           <Population name="Lymphocytes"  annotation=""  owningGroup=""  expanded="1"  sortPriority="10"  count="9000" >
             <Graph smoothing="0"  backColor="#ffffff"  foreColor="#000000"  heatMapStatParameter="Comp-FITC-A"  type="Pseudocolor"  fast="1" >
               <Axis dimension="x"  name="FSC-W"  label=""  auto="auto" />
               <Axis dimension="y"  name="FSC-H"  label=""  auto="auto" />
               <GraphSettings level="5%"  smoothingHighResolution="1"  contourHighResolution="1"  histogramSmoothingCount="0"  graphResolution="256"  showOutliers="0"  drawLargeDots="0"  dotsToDraw="8000"  tint="le.chartfill.tinted.40"  lineWeight="le.lineweight.normal"  lineStyle="le.linestyle.solid" />
               <GraphEnvironment showGrid="0"  showAxes="tnlTNL"  showGates="1"  showFreqOnPlots="1"  showGateNameOnPlots="1"  showMedians="0"  showUncomped="0"  addEventParam="0"  lastYAxisName="" >
                 <TextTraits font="SansSerif"  size="11"  name="Labels"  style="plain"  color="#000000"  background="#00ffffff"  just="left" />
                 <TextTraits font="SansSerif"  size="11"  name="LayoutGates"  style="plain"  color="#000000"  background="#00ffffff"  just="left" />
                 <TextTraits font="SansSerif"  size="9"  name="Numbers"  style="plain"  color="#000000"  background="#00ffffff"  just="left" />
                 <TextTraits font="SansSerif"  size="9"  name="Legend"  style="plain"  color="#000000"  background="#00ffffff"  just="left" />
                 <WindowPosition x="590"  y="0"  width="643"  height="1047"  displayed="1"  panelState="---" />
               </GraphEnvironment>
             </Graph>
             <Gate gating:id="ID994709990" >
               <gating:PolygonGate eventsInside="1"  annoOffsetX="99"  annoOffsetY="-196"  tint="#000000"  isTinted="0"  lineWeight="Normal"  userDefined="1"  quadId="-1"  gateResolution="256" >
                 <gating:dimension>
                   <data-type:fcs-dimension data-type:name="FSC-A" />
                 </gating:dimension>
                 <gating:dimension>
                   <data-type:fcs-dimension data-type:name="SSC-A" />
                 </gating:dimension>
                 <gating:vertex>
                   <gating:coordinate data-type:value="52337.7777777778" />
                   <gating:coordinate data-type:value="3531.880239521" />
                 </gating:vertex>
                 <gating:vertex>
                   <gating:coordinate data-type:value="260778.6666666667" />
                   <gating:coordinate data-type:value="2747.0179640719" />
                 </gating:vertex>
                 <gating:vertex>
                   <gating:coordinate data-type:value="260778.6666666667" />
                   <gating:coordinate data-type:value="118906.6347305389" />
                 </gating:vertex>
                 <gating:vertex>
                   <gating:coordinate data-type:value="192967.1111111111" />
                   <gating:coordinate data-type:value="119299.0658682635" />
                 </gating:vertex>
                 <gating:vertex>
                   <gating:coordinate data-type:value="157923.5555555556" />
                   <gating:coordinate data-type:value="89081.8682634731" />
                 </gating:vertex>
                 <gating:vertex>
                   <gating:coordinate data-type:value="96938.6666666667" />
                   <gating:coordinate data-type:value="33749.0778443114" />
                 </gating:vertex>
                 <gating:vertex>
                   <gating:coordinate data-type:value="70997.3333333333" />
                   <gating:coordinate data-type:value="15304.8143712575" />
                 </gating:vertex>
               </gating:PolygonGate>
             </Gate>
             <Subpopulations>
               <Population name="Single Cells"  annotation=""  owningGroup="All Samples"  expanded="1"  sortPriority="10"  count="7598" >
                 <Graph smoothing="0"  backColor="#ffffff"  foreColor="#000000"  heatMapStatParameter="Comp-FITC-A"  type="Pseudocolor"  fast="1" >
                   <Axis dimension="x"  name="FSC-A"  label=""  auto="auto" />
                   <Axis dimension="y"  name="Comp-AmCyan-A"  label=""  auto="auto" />
                   <GraphSettings level="5%"  smoothingHighResolution="1"  contourHighResolution="1"  histogramSmoothingCount="0"  graphResolution="256"  showOutliers="0"  drawLargeDots="0"  dotsToDraw="8000"  tint="le.chartfill.tinted.40"  lineWeight="le.lineweight.normal"  lineStyle="le.linestyle.solid" />
                   <GraphEnvironment showGrid="0"  showAxes="tnlTNL"  showGates="1"  showFreqOnPlots="1"  showGateNameOnPlots="1"  showMedians="0"  showUncomped="0"  addEventParam="0"  lastYAxisName="" >
                     <TextTraits font="SansSerif"  size="11"  name="Labels"  style="plain"  color="#000000"  background="#00ffffff"  just="left" />
                     <TextTraits font="SansSerif"  size="11"  name="LayoutGates"  style="plain"  color="#000000"  background="#00ffffff"  just="left" />
                     <TextTraits font="SansSerif"  size="9"  name="Numbers"  style="plain"  color="#000000"  background="#00ffffff"  just="left" />
                     <TextTraits font="SansSerif"  size="9"  name="Legend"  style="plain"  color="#000000"  background="#00ffffff"  just="left" />
                     <WindowPosition x="432"  y="76"  width="757"  height="1011"  displayed="0"  panelState="---" />
                   </GraphEnvironment>
                 </Graph>
                 <Gate gating:id="ID920841114"  gating:parent_id="ID994709990" >
                   <gating:RectangleGate eventsInside="1"  annoOffsetX="3"  annoOffsetY="-287"  tint="#000000"  isTinted="0"  lineWeight="Normal"  userDefined="1"  percentX="0"  percentY="0" >
                     <gating:dimension gating:min="57661.00203665988"  gating:max="80084.7250509165" >
                       <data-type:fcs-dimension data-type:name="FSC-W" />
                     </gating:dimension>
                     <gating:dimension gating:min="39119.95076923077"  gating:max="237542.79384615386" >
                       <data-type:fcs-dimension data-type:name="FSC-H" />
                     </gating:dimension>
                   </gating:RectangleGate>
                 </Gate>
                 <Subpopulations>
                   <Population name="vivas"  annotation=""  owningGroup="All Samples"  expanded="1"  sortPriority="10"  count="6846" >
                     <Graph smoothing="0"  backColor="#ffffff"  foreColor="#000000"  heatMapStatParameter="Comp-FITC-A"  type="Pseudocolor"  fast="1" >
                       <Axis dimension="x"  name="Comp-PE-Cy7-A"  label=""  auto="auto" />
                       <Axis dimension="y"  name="Comp-APC-Cy7-A"  label=""  auto="auto" />
                       <GraphSettings level="5%"  smoothingHighResolution="1"  contourHighResolution="1"  histogramSmoothingCount="0"  graphResolution="256"  showOutliers="0"  drawLargeDots="0"  dotsToDraw="8000"  tint="le.chartfill.tinted.40"  lineWeight="le.lineweight.normal"  lineStyle="le.linestyle.solid" />
                       <GraphEnvironment showGrid="0"  showAxes="tnlTNL"  showGates="1"  showFreqOnPlots="1"  showGateNameOnPlots="1"  showMedians="0"  showUncomped="0"  addEventParam="0"  lastYAxisName="" >
                         <TextTraits font="SansSerif"  size="11"  name="Labels"  style="plain"  color="#000000"  background="#00ffffff"  just="left" />
                         <TextTraits font="SansSerif"  size="11"  name="LayoutGates"  style="plain"  color="#000000"  background="#00ffffff"  just="left" />
                         <TextTraits font="SansSerif"  size="9"  name="Numbers"  style="plain"  color="#000000"  background="#00ffffff"  just="left" />
                         <TextTraits font="SansSerif"  size="9"  name="Legend"  style="plain"  color="#000000"  background="#00ffffff"  just="left" />
                         <WindowPosition x="357"  y="133"  width="679"  height="876"  displayed="0"  panelState="---" />
                       </GraphEnvironment>
                     </Graph>
                     <Gate gating:id="ID1022359640"  gating:parent_id="ID920841114" >
                       <gating:PolygonGate eventsInside="1"  annoOffsetX="-317"  annoOffsetY="67"  tint="#000000"  isTinted="0"  lineWeight="Normal"  userDefined="1"  quadId="-1"  gateResolution="256" >
                         <gating:dimension>
                           <data-type:fcs-dimension data-type:name="FSC-A" />
                         </gating:dimension>
                         <gating:dimension>
                           <data-type:fcs-dimension data-type:name="Comp-AmCyan-A" />
                         </gating:dimension>
                         <gating:vertex>
                           <gating:coordinate data-type:value="47229.2495867769" />
                           <gating:coordinate data-type:value="-235.2358480219" />
                         </gating:vertex>
                         <gating:vertex>
                           <gating:coordinate data-type:value="46795.9537190083" />
                           <gating:coordinate data-type:value="-1339.3995004749" />
                         </gating:vertex>
                         <gating:vertex>
                           <gating:coordinate data-type:value="260410.8165289256" />
                           <gating:coordinate data-type:value="-1339.3995004749" />
                         </gating:vertex>
                         <gating:vertex>
                           <gating:coordinate data-type:value="259977.520661157" />
                           <gating:coordinate data-type:value="1668.9322823209" />
                         </gating:vertex>
                         <gating:vertex>
                           <gating:coordinate data-type:value="138221.3818181818" />
                           <gating:coordinate data-type:value="1553.4308014913" />
                         </gating:vertex>
                         <gating:vertex>
                           <gating:coordinate data-type:value="61094.7173553719" />
                           <gating:coordinate data-type:value="612.9013705262" />
                         </gating:vertex>
                       </gating:PolygonGate>
                     </Gate>
                     <Subpopulations>
                       <Population name="Q1: GFP- , TMTO+ donor STC EEQ"  annotation=""  owningGroup="All Samples"  expanded="1"  sortPriority="10"  count="612" >
                         <Graph smoothing="0"  backColor="#ffffff"  foreColor="#000000"  heatMapStatParameter="Comp-FITC-A"  type="Pseudocolor"  fast="1" >
                           <Axis dimension="x"  name="Comp-PE-Cy7-A"  label=""  auto="auto" />
                           <Axis dimension="y"  name="Comp-APC-A"  label=""  auto="auto" />
                           <GraphSettings level="5%"  smoothingHighResolution="1"  contourHighResolution="1"  histogramSmoothingCount="0"  graphResolution="256"  showOutliers="0"  drawLargeDots="0"  dotsToDraw="8000"  tint="le.chartfill.tinted.40"  lineWeight="le.lineweight.normal"  lineStyle="le.linestyle.solid" />
                           <GraphEnvironment showGrid="0"  showAxes="tnlTNL"  showGates="1"  showFreqOnPlots="1"  showGateNameOnPlots="1"  showMedians="0"  showUncomped="0"  addEventParam="0"  lastYAxisName="" >
                             <TextTraits font="SansSerif"  size="11"  name="Labels"  style="plain"  color="#000000"  background="#00ffffff"  just="left" />
                             <TextTraits font="SansSerif"  size="11"  name="LayoutGates"  style="plain"  color="#000000"  background="#00ffffff"  just="left" />
                             <TextTraits font="SansSerif"  size="9"  name="Numbers"  style="plain"  color="#000000"  background="#00ffffff"  just="left" />
                             <TextTraits font="SansSerif"  size="9"  name="Legend"  style="plain"  color="#000000"  background="#00ffffff"  just="left" />
                             <WindowPosition x="755"  y="43"  width="679"  height="990"  displayed="0"  panelState="+--" />
                           </GraphEnvironment>
                         </Graph>
                         <Gate gating:id="ID1713315638"  gating:parent_id="ID1022359640" >
                           <gating:RectangleGate eventsInside="1"  annoOffsetX="0"  annoOffsetY="0"  tint="#000000"  isTinted="0"  lineWeight="Normal"  userDefined="1"  percentX="0"  percentY="0" >
                             <gating:dimension gating:max="270.89172550345836" >
                               <data-type:fcs-dimension data-type:name="Comp-FITC-A" />
                             </gating:dimension>
                             <gating:dimension gating:min="227.40912389990623" >
                               <data-type:fcs-dimension data-type:name="Comp-PE-A" />
                             </gating:dimension>
                           </gating:RectangleGate>
                         </Gate>
                         <Subpopulations>
                           <Statistic name="Geometric Mean"  annotation=""  owningGroup="All Samples"  expanded="1"  sortPriority="5"  id="Comp-APC-A"  ancestor=""  correlate=""  value="82.076637268" />
                           <Statistic name="Geometric Mean"  annotation=""  owningGroup="All Samples"  expanded="1"  sortPriority="5"  id="Comp-APC-Cy7-A"  ancestor=""  correlate=""  value="25.016241074" />
                           <Population name="CD4+IFNG+"  annotation=""  owningGroup="All Samples"  expanded="1"  sortPriority="10"  count="20" >
                             <Graph smoothing="0"  backColor="#ffffff"  foreColor="#000000"  heatMapStatParameter="Comp-FITC-A"  type="Pseudocolor"  fast="1" >
                               <Axis dimension="x"  name="Comp-PE-Cy7-A"  label=""  auto="auto" />
                               <Axis dimension="y"  name="Comp-APC-A"  label=""  auto="auto" />
                               <GraphSettings level="5%"  smoothingHighResolution="1"  contourHighResolution="1"  histogramSmoothingCount="0"  graphResolution="256"  showOutliers="0"  drawLargeDots="0"  dotsToDraw="8000"  tint="le.chartfill.tinted.40"  lineWeight="le.lineweight.normal"  lineStyle="le.linestyle.solid" />
                               <GraphEnvironment showGrid="0"  showAxes="tnlTNL"  showGates="1"  showFreqOnPlots="1"  showGateNameOnPlots="1"  showMedians="0"  showUncomped="0"  addEventParam="0"  lastYAxisName="" >
                                 <TextTraits font="SansSerif"  size="11"  name="Labels"  style="plain"  color="#000000"  background="#00ffffff"  just="left" />
                                 <TextTraits font="SansSerif"  size="11"  name="LayoutGates"  style="plain"  color="#000000"  background="#00ffffff"  just="left" />
                                 <TextTraits font="SansSerif"  size="9"  name="Numbers"  style="plain"  color="#000000"  background="#00ffffff"  just="left" />
                                 <TextTraits font="SansSerif"  size="9"  name="Legend"  style="plain"  color="#000000"  background="#00ffffff"  just="left" />
                                 <WindowPosition x="755"  y="43"  width="679"  height="990"  displayed="1"  panelState="+--" />
                               </GraphEnvironment>
                             </Graph>
                             <Gate gating:id="ID1153054434"  gating:parent_id="ID1713315638" >
                               <gating:PolygonGate eventsInside="1"  annoOffsetX="0"  annoOffsetY="0"  tint="#000000"  isTinted="0"  lineWeight="Normal"  userDefined="1"  quadId="-1"  gateResolution="256" >
                                 <gating:dimension>
                                   <data-type:fcs-dimension data-type:name="Comp-PE-Cy7-A" />
                                 </gating:dimension>
                                 <gating:dimension>
                                   <data-type:fcs-dimension data-type:name="Comp-APC-A" />
                                 </gating:dimension>
                                 <gating:vertex>
                                   <gating:coordinate data-type:value="6408.7776932032" />
                                   <gating:coordinate data-type:value="28005.9447603674" />
                                 </gating:vertex>
                                 <gating:vertex>
                                   <gating:coordinate data-type:value="2110.6901629897" />
                                   <gating:coordinate data-type:value="224.9290893806" />
                                 </gating:vertex>
                                 <gating:vertex>
                                   <gating:coordinate data-type:value="-213.8721471007" />
                                   <gating:coordinate data-type:value="224.9290893806" />
                                 </gating:vertex>
                                 <gating:vertex>
                                   <gating:coordinate data-type:value="225.0417720646" />
                                   <gating:coordinate data-type:value="28631.3683037886" />
                                 </gating:vertex>
                               </gating:PolygonGate>
                             </Gate>
                           </Population>
                           <Population name="CD8+IFNG+"  annotation=""  owningGroup="All Samples"  expanded="1"  sortPriority="10"  count="57" >
                             <Graph smoothing="0"  backColor="#ffffff"  foreColor="#000000"  heatMapStatParameter="Comp-FITC-A"  type="Pseudocolor"  fast="1" >
                               <Axis dimension="x"  name="Comp-PE-Cy7-A"  label=""  auto="auto" />
                               <Axis dimension="y"  name="Comp-APC-A"  label=""  auto="auto" />
                               <GraphSettings level="5%"  smoothingHighResolution="1"  contourHighResolution="1"  histogramSmoothingCount="0"  graphResolution="256"  showOutliers="0"  drawLargeDots="0"  dotsToDraw="8000"  tint="le.chartfill.tinted.40"  lineWeight="le.lineweight.normal"  lineStyle="le.linestyle.solid" />
                               <GraphEnvironment showGrid="0"  showAxes="tnlTNL"  showGates="1"  showFreqOnPlots="1"  showGateNameOnPlots="1"  showMedians="0"  showUncomped="0"  addEventParam="0"  lastYAxisName="" >
                                 <TextTraits font="SansSerif"  size="11"  name="Labels"  style="plain"  color="#000000"  background="#00ffffff"  just="left" />
                                 <TextTraits font="SansSerif"  size="11"  name="LayoutGates"  style="plain"  color="#000000"  background="#00ffffff"  just="left" />
                                 <TextTraits font="SansSerif"  size="9"  name="Numbers"  style="plain"  color="#000000"  background="#00ffffff"  just="left" />
                                 <TextTraits font="SansSerif"  size="9"  name="Legend"  style="plain"  color="#000000"  background="#00ffffff"  just="left" />
                                 <WindowPosition x="755"  y="43"  width="679"  height="990"  displayed="1"  panelState="+--" />
                               </GraphEnvironment>
                             </Graph>
                             <Gate gating:id="ID1952383432"  gating:parent_id="ID1713315638" >
                               <gating:PolygonGate eventsInside="1"  annoOffsetX="36"  annoOffsetY="-164"  tint="#000000"  isTinted="0"  lineWeight="Normal"  userDefined="1"  quadId="-1"  gateResolution="256" >
                                 <gating:dimension>
                                   <data-type:fcs-dimension data-type:name="Comp-PE-Cy7-A" />
                                 </gating:dimension>
                                 <gating:dimension>
                                   <data-type:fcs-dimension data-type:name="Comp-APC-A" />
                                 </gating:dimension>
                                 <gating:vertex>
                                   <gating:coordinate data-type:value="7137.6312374268" />
                                   <gating:coordinate data-type:value="28631.3683037886" />
                                 </gating:vertex>
                                 <gating:vertex>
                                   <gating:coordinate data-type:value="2434.9741000899" />
                                   <gating:coordinate data-type:value="224.9290893806" />
                                 </gating:vertex>
                                 <gating:vertex>
                                   <gating:coordinate data-type:value="39035.2909119448" />
                                   <gating:coordinate data-type:value="229.0402556813" />
                                 </gating:vertex>
                                 <gating:vertex>
                                   <gating:coordinate data-type:value="114731.5185772697" />
                                   <gating:coordinate data-type:value="28631.3683037886" />
                                 </gating:vertex>
                               </gating:PolygonGate>
                             </Gate>
                           </Population>
                           <Population name="Tmt+CD4+"  annotation=""  owningGroup=""  expanded="1"  sortPriority="10"  count="242" >
                             <Graph smoothing="13"  backColor="#ffffff"  foreColor="#000000"  heatMapStatParameter="Comp-FITC-A"  type="Pseudocolor"  fast="1" >
                               <Axis dimension="x"  name="Comp-APC-A"  label=""  auto="auto" />
                               <Axis dimension="y"  name="Comp-PE-Cy7-A"  label=""  auto="auto" />
                               <GraphSettings level="5%"  smoothingHighResolution="1"  contourHighResolution="1"  histogramSmoothingCount="0"  graphResolution="256"  showOutliers="1"  drawLargeDots="0"  dotsToDraw="8000"  tint="le.chartfill.tinted.40"  lineWeight="le.lineweight.normal"  lineStyle="le.linestyle.solid" />
                               <GraphEnvironment showGrid="0"  showAxes="tnlTNL"  showGates="1"  showFreqOnPlots="1"  showGateNameOnPlots="1"  showMedians="0"  showUncomped="0"  addEventParam="0"  lastYAxisName="" >
                                 <TextTraits font="SansSerif"  size="11"  name="Labels"  style="plain"  color="#000000"  background="#00ffffff"  just="left" />
                                 <TextTraits font="SansSerif"  size="11"  name="LayoutGates"  style="plain"  color="#000000"  background="#00ffffff"  just="left" />
                                 <TextTraits font="SansSerif"  size="9"  name="Numbers"  style="plain"  color="#000000"  background="#00ffffff"  just="left" />
                                 <TextTraits font="SansSerif"  size="9"  name="Legend"  style="plain"  color="#000000"  background="#00ffffff"  just="left" />
                                 <WindowPosition x="151"  y="58"  width="832"  height="960"  displayed="0"  panelState="+--" />
                               </GraphEnvironment>
                             </Graph>
                             <Gate gating:id="ID242953073"  gating:parent_id="ID1713315638" >
                               <gating:PolygonGate eventsInside="1"  annoOffsetX="-96"  annoOffsetY="-141"  tint="#000000"  isTinted="0"  lineWeight="Normal"  userDefined="1"  quadId="-1"  gateResolution="256" >
                                 <gating:dimension>
                                   <data-type:fcs-dimension data-type:name="Comp-PE-Cy7-A" />
                                 </gating:dimension>
                                 <gating:dimension>
                                   <data-type:fcs-dimension data-type:name="Comp-PerCP-A" />
                                 </gating:dimension>
                                 <gating:vertex>
                                   <gating:coordinate data-type:value="1573.0054433887" />
                                   <gating:coordinate data-type:value="7805.6105803797" />
                                 </gating:vertex>
                                 <gating:vertex>
                                   <gating:coordinate data-type:value="-413.9429942556" />
                                   <gating:coordinate data-type:value="7647.2635153086" />
                                 </gating:vertex>
                                 <gating:vertex>
                                   <gating:coordinate data-type:value="-405.0786908387" />
                                   <gating:coordinate data-type:value="136.1416290598" />
                                 </gating:vertex>
                                 <gating:vertex>
                                   <gating:coordinate data-type:value="620.9728607021" />
                                   <gating:coordinate data-type:value="126.3716703064" />
                                 </gating:vertex>
                                 <gating:vertex>
                                   <gating:coordinate data-type:value="1549.220737636" />
                                   <gating:coordinate data-type:value="460.1025369126" />
                                 </gating:vertex>
                               </gating:PolygonGate>
                             </Gate>
                             <Subpopulations>
                               <Statistic name="Geometric Mean"  annotation=""  owningGroup="All Samples"  expanded="1"  sortPriority="5"  id="Comp-APC-A"  ancestor=""  correlate=""  value="55.704490662" />
                               <Statistic name="Geometric Mean"  annotation=""  owningGroup="All Samples"  expanded="1"  sortPriority="5"  id="Comp-APC-Cy7-A"  ancestor=""  correlate=""  value="10.498916626" />
                               <Population name="Tmt+CD4+IFNg+"  annotation=""  owningGroup="All Samples"  expanded="1"  sortPriority="10"  count="14" >
                                 <Graph smoothing="0"  backColor="#ffffff"  foreColor="#000000"  heatMapStatParameter="Comp-FITC-A"  type="Pseudocolor"  fast="1" >
                                   <Axis dimension="x"  name="Comp-APC-A"  label=""  auto="auto" />
                                   <Axis dimension="y"  name="Comp-PE-Cy7-A"  label=""  auto="auto" />
                                   <GraphSettings level="5%"  smoothingHighResolution="1"  contourHighResolution="1"  histogramSmoothingCount="0"  graphResolution="256"  showOutliers="0"  drawLargeDots="0"  dotsToDraw="8000"  tint="le.chartfill.tinted.40"  lineWeight="le.lineweight.normal"  lineStyle="le.linestyle.solid" />
                                   <GraphEnvironment showGrid="0"  showAxes="tnlTNL"  showGates="1"  showFreqOnPlots="1"  showGateNameOnPlots="1"  showMedians="0"  showUncomped="0"  addEventParam="0"  lastYAxisName="" >
                                     <TextTraits font="SansSerif"  size="11"  name="Labels"  style="plain"  color="#000000"  background="#00ffffff"  just="left" />
                                     <TextTraits font="SansSerif"  size="11"  name="LayoutGates"  style="plain"  color="#000000"  background="#00ffffff"  just="left" />
                                     <TextTraits font="SansSerif"  size="9"  name="Numbers"  style="plain"  color="#000000"  background="#00ffffff"  just="left" />
                                     <TextTraits font="SansSerif"  size="9"  name="Legend"  style="plain"  color="#000000"  background="#00ffffff"  just="left" />
                                     <WindowPosition x="817"  y="33"  width="679"  height="992"  displayed="1"  panelState="+--" />
                                   </GraphEnvironment>
                                 </Graph>
                                 <Gate gating:id="ID480867487"  gating:parent_id="ID242953073" >
                                   <gating:RectangleGate eventsInside="1"  annoOffsetX="-15"  annoOffsetY="-181"  tint="#000000"  isTinted="0"  lineWeight="Normal"  userDefined="1"  percentX="0"  percentY="0" >
                                     <gating:dimension gating:min="225.32026773228372"  gating:max="41928.74579581057" >
                                       <data-type:fcs-dimension data-type:name="Comp-APC-A" />
                                     </gating:dimension>
                                     <gating:dimension gating:min="-293.85415140383645"  gating:max="17462.81435583077" >
                                       <data-type:fcs-dimension data-type:name="Comp-PE-Cy7-A" />
                                     </gating:dimension>
                                   </gating:RectangleGate>
                                 </Gate>
                               </Population>
                               <Population name="Tmt+CD4+IL17+"  annotation=""  owningGroup="All Samples"  expanded="1"  sortPriority="10"  count="1" >
                                 <Graph smoothing="0"  backColor="#ffffff"  foreColor="#000000"  heatMapStatParameter="Comp-FITC-A"  type="Pseudocolor"  fast="1" >
                                   <Axis dimension="x"  name="Comp-APC-Cy7-A"  label=""  auto="auto" />
                                   <Axis dimension="y"  name="Comp-PE-Cy7-A"  label=""  auto="auto" />
                                   <GraphSettings level="5%"  smoothingHighResolution="1"  contourHighResolution="1"  histogramSmoothingCount="0"  graphResolution="256"  showOutliers="0"  drawLargeDots="0"  dotsToDraw="8000"  tint="le.chartfill.tinted.40"  lineWeight="le.lineweight.normal"  lineStyle="le.linestyle.solid" />
                                   <GraphEnvironment showGrid="0"  showAxes="tnlTNL"  showGates="1"  showFreqOnPlots="1"  showGateNameOnPlots="1"  showMedians="0"  showUncomped="0"  addEventParam="0"  lastYAxisName="" >
                                     <TextTraits font="SansSerif"  size="11"  name="Labels"  style="plain"  color="#000000"  background="#00ffffff"  just="left" />
                                     <TextTraits font="SansSerif"  size="11"  name="LayoutGates"  style="plain"  color="#000000"  background="#00ffffff"  just="left" />
                                     <TextTraits font="SansSerif"  size="9"  name="Numbers"  style="plain"  color="#000000"  background="#00ffffff"  just="left" />
                                     <TextTraits font="SansSerif"  size="9"  name="Legend"  style="plain"  color="#000000"  background="#00ffffff"  just="left" />
                                     <WindowPosition x="991"  y="33"  width="679"  height="992"  displayed="1"  panelState="+--" />
                                   </GraphEnvironment>
                                 </Graph>
                                 <Gate gating:id="ID131347557"  gating:parent_id="ID242953073" >
                                   <gating:RectangleGate eventsInside="1"  annoOffsetX="215"  annoOffsetY="11"  tint="#000000"  isTinted="0"  lineWeight="Normal"  userDefined="1"  percentX="0"  percentY="0" >
                                     <gating:dimension gating:min="405.3720353817964"  gating:max="23165.57411176362" >
                                       <data-type:fcs-dimension data-type:name="Comp-APC-Cy7-A" />
                                     </gating:dimension>
                                     <gating:dimension gating:min="-147.3379211181744"  gating:max="16417.579139691632" >
                                       <data-type:fcs-dimension data-type:name="Comp-PE-Cy7-A" />
                                     </gating:dimension>
                                   </gating:RectangleGate>
                                 </Gate>
                               </Population>
                             </Subpopulations>
                           </Population>
                           <Population name="Tmt+CD8+"  annotation=""  owningGroup="All Samples"  expanded="1"  sortPriority="10"  count="324" >
                             <Graph smoothing="13"  backColor="#ffffff"  foreColor="#000000"  heatMapStatParameter="Comp-FITC-A"  type="Pseudocolor"  fast="1" >
                               <Axis dimension="x"  name="Comp-APC-A"  label=""  auto="auto" />
                               <Axis dimension="y"  name="Comp-PE-Cy7-A"  label=""  auto="auto" />
                               <GraphSettings level="5%"  smoothingHighResolution="1"  contourHighResolution="1"  histogramSmoothingCount="0"  graphResolution="256"  showOutliers="1"  drawLargeDots="0"  dotsToDraw="8000"  tint="le.chartfill.tinted.40"  lineWeight="le.lineweight.normal"  lineStyle="le.linestyle.solid" />
                               <GraphEnvironment showGrid="0"  showAxes="tnlTNL"  showGates="1"  showFreqOnPlots="1"  showGateNameOnPlots="1"  showMedians="0"  showUncomped="0"  addEventParam="0"  lastYAxisName="" >
                                 <TextTraits font="SansSerif"  size="11"  name="Labels"  style="plain"  color="#000000"  background="#00ffffff"  just="left" />
                                 <TextTraits font="SansSerif"  size="11"  name="LayoutGates"  style="plain"  color="#000000"  background="#00ffffff"  just="left" />
                                 <TextTraits font="SansSerif"  size="9"  name="Numbers"  style="plain"  color="#000000"  background="#00ffffff"  just="left" />
                                 <TextTraits font="SansSerif"  size="9"  name="Legend"  style="plain"  color="#000000"  background="#00ffffff"  just="left" />
                                 <WindowPosition x="151"  y="58"  width="832"  height="960"  displayed="0"  panelState="+--" />
                               </GraphEnvironment>
                             </Graph>
                             <Gate gating:id="ID148850291"  gating:parent_id="ID1713315638" >
                               <gating:PolygonGate eventsInside="1"  annoOffsetX="122"  annoOffsetY="-124"  tint="#000000"  isTinted="0"  lineWeight="Normal"  userDefined="1"  quadId="-1"  gateResolution="256" >
                                 <gating:dimension>
                                   <data-type:fcs-dimension data-type:name="Comp-PE-Cy7-A" />
                                 </gating:dimension>
                                 <gating:dimension>
                                   <data-type:fcs-dimension data-type:name="Comp-PerCP-A" />
                                 </gating:dimension>
                                 <gating:vertex>
                                   <gating:coordinate data-type:value="1436.9763646612" />
                                   <gating:coordinate data-type:value="125.1056255529" />
                                 </gating:vertex>
                                 <gating:vertex>
                                   <gating:coordinate data-type:value="1414.9546324603" />
                                   <gating:coordinate data-type:value="-343.0976068183" />
                                 </gating:vertex>
                                 <gating:vertex>
                                   <gating:coordinate data-type:value="176261.3128876898" />
                                   <gating:coordinate data-type:value="-356.0814278662" />
                                 </gating:vertex>
                                 <gating:vertex>
                                   <gating:coordinate data-type:value="179823.0769011356" />
                                   <gating:coordinate data-type:value="691.8398644957" />
                                 </gating:vertex>
                                 <gating:vertex>
                                   <gating:coordinate data-type:value="6554.3068491183" />
                                   <gating:coordinate data-type:value="680.6007837385" />
                                 </gating:vertex>
                               </gating:PolygonGate>
                             </Gate>
                             <Subpopulations>
                               <Statistic name="Geometric Mean"  annotation=""  owningGroup="All Samples"  expanded="1"  sortPriority="5"  id="Comp-APC-A"  ancestor=""  correlate=""  value="102.4633255" />
                               <Statistic name="Geometric Mean"  annotation=""  owningGroup="All Samples"  expanded="1"  sortPriority="5"  id="Comp-APC-Cy7-A"  ancestor=""  correlate=""  value="38.125629425" />
                               <Population name="Tmt+CD8+IFNg+"  annotation=""  owningGroup="All Samples"  expanded="1"  sortPriority="10"  count="58" >
                                 <Graph smoothing="0"  backColor="#ffffff"  foreColor="#000000"  heatMapStatParameter="Comp-FITC-A"  type="Pseudocolor"  fast="1" >
                                   <Axis dimension="x"  name="Comp-APC-A"  label=""  auto="auto" />
                                   <Axis dimension="y"  name="Comp-PE-Cy7-A"  label=""  auto="auto" />
                                   <GraphSettings level="5%"  smoothingHighResolution="1"  contourHighResolution="1"  histogramSmoothingCount="0"  graphResolution="256"  showOutliers="0"  drawLargeDots="0"  dotsToDraw="8000"  tint="le.chartfill.tinted.40"  lineWeight="le.lineweight.normal"  lineStyle="le.linestyle.solid" />
                                   <GraphEnvironment showGrid="0"  showAxes="tnlTNL"  showGates="1"  showFreqOnPlots="1"  showGateNameOnPlots="1"  showMedians="0"  showUncomped="0"  addEventParam="0"  lastYAxisName="" >
                                     <TextTraits font="SansSerif"  size="11"  name="Labels"  style="plain"  color="#000000"  background="#00ffffff"  just="left" />
                                     <TextTraits font="SansSerif"  size="11"  name="LayoutGates"  style="plain"  color="#000000"  background="#00ffffff"  just="left" />
                                     <TextTraits font="SansSerif"  size="9"  name="Numbers"  style="plain"  color="#000000"  background="#00ffffff"  just="left" />
                                     <TextTraits font="SansSerif"  size="9"  name="Legend"  style="plain"  color="#000000"  background="#00ffffff"  just="left" />
                                     <WindowPosition x="817"  y="33"  width="679"  height="992"  displayed="0"  panelState="+--" />
                                   </GraphEnvironment>
                                 </Graph>
                                 <Gate gating:id="ID752017940"  gating:parent_id="ID148850291" >
                                   <gating:RectangleGate eventsInside="1"  annoOffsetX="-7"  annoOffsetY="185"  tint="#000000"  isTinted="0"  lineWeight="Normal"  userDefined="1"  percentX="0"  percentY="0" >
                                     <gating:dimension gating:min="230.5808059076689"  gating:max="34377.903524703914" >
                                       <data-type:fcs-dimension data-type:name="Comp-APC-A" />
                                     </gating:dimension>
                                     <gating:dimension gating:min="1307.639178193388"  gating:max="136842.6179367923" >
                                       <data-type:fcs-dimension data-type:name="Comp-PE-Cy7-A" />
                                     </gating:dimension>
                                   </gating:RectangleGate>
                                 </Gate>
                               </Population>
                               <Population name="Tmt+CD8+IL17+"  annotation=""  owningGroup="All Samples"  expanded="1"  sortPriority="10"  count="2" >
                                 <Graph smoothing="0"  backColor="#ffffff"  foreColor="#000000"  heatMapStatParameter="Comp-FITC-A"  type="Pseudocolor"  fast="1" >
                                   <Axis dimension="x"  name="Comp-APC-Cy7-A"  label=""  auto="auto" />
                                   <Axis dimension="y"  name="Comp-PE-Cy7-A"  label=""  auto="auto" />
                                   <GraphSettings level="5%"  smoothingHighResolution="1"  contourHighResolution="1"  histogramSmoothingCount="0"  graphResolution="256"  showOutliers="0"  drawLargeDots="0"  dotsToDraw="8000"  tint="le.chartfill.tinted.40"  lineWeight="le.lineweight.normal"  lineStyle="le.linestyle.solid" />
                                   <GraphEnvironment showGrid="0"  showAxes="tnlTNL"  showGates="1"  showFreqOnPlots="1"  showGateNameOnPlots="1"  showMedians="0"  showUncomped="0"  addEventParam="0"  lastYAxisName="" >
                                     <TextTraits font="SansSerif"  size="11"  name="Labels"  style="plain"  color="#000000"  background="#00ffffff"  just="left" />
                                     <TextTraits font="SansSerif"  size="11"  name="LayoutGates"  style="plain"  color="#000000"  background="#00ffffff"  just="left" />
                                     <TextTraits font="SansSerif"  size="9"  name="Numbers"  style="plain"  color="#000000"  background="#00ffffff"  just="left" />
                                     <TextTraits font="SansSerif"  size="9"  name="Legend"  style="plain"  color="#000000"  background="#00ffffff"  just="left" />
                                     <WindowPosition x="991"  y="33"  width="679"  height="992"  displayed="1"  panelState="+--" />
                                   </GraphEnvironment>
                                 </Graph>
                                 <Gate gating:id="ID1078721053"  gating:parent_id="ID148850291" >
                                   <gating:RectangleGate eventsInside="1"  annoOffsetX="254"  annoOffsetY="-21"  tint="#000000"  isTinted="0"  lineWeight="Normal"  userDefined="1"  percentX="0"  percentY="0" >
                                     <gating:dimension gating:min="416.6502330438564"  gating:max="22797.902911359513" >
                                       <data-type:fcs-dimension data-type:name="Comp-APC-Cy7-A" />
                                     </gating:dimension>
                                     <gating:dimension gating:min="1088.964745100765"  gating:max="170411.65055336722" >
                                       <data-type:fcs-dimension data-type:name="Comp-PE-Cy7-A" />
                                     </gating:dimension>
                                   </gating:RectangleGate>
                                 </Gate>
                               </Population>
                             </Subpopulations>
                           </Population>
                           <Population name="Tmt+IFNg+"  annotation=""  owningGroup="All Samples"  expanded="1"  sortPriority="10"  count="80" >
                             <Graph smoothing="0"  backColor="#ffffff"  foreColor="#000000"  heatMapStatParameter="Comp-FITC-A"  type="Pseudocolor"  fast="1" >
                               <Axis dimension="x"  name="Comp-APC-A"  label=""  auto="auto" />
                               <Axis dimension="y"  name="Comp-PE-Cy7-A"  label=""  auto="auto" />
                               <GraphSettings level="5%"  smoothingHighResolution="1"  contourHighResolution="1"  histogramSmoothingCount="0"  graphResolution="256"  showOutliers="0"  drawLargeDots="0"  dotsToDraw="8000"  tint="le.chartfill.tinted.40"  lineWeight="le.lineweight.normal"  lineStyle="le.linestyle.solid" />
                               <GraphEnvironment showGrid="0"  showAxes="tnlTNL"  showGates="1"  showFreqOnPlots="1"  showGateNameOnPlots="1"  showMedians="0"  showUncomped="0"  addEventParam="0"  lastYAxisName="" >
                                 <TextTraits font="SansSerif"  size="11"  name="Labels"  style="plain"  color="#000000"  background="#00ffffff"  just="left" />
                                 <TextTraits font="SansSerif"  size="11"  name="LayoutGates"  style="plain"  color="#000000"  background="#00ffffff"  just="left" />
                                 <TextTraits font="SansSerif"  size="9"  name="Numbers"  style="plain"  color="#000000"  background="#00ffffff"  just="left" />
                                 <TextTraits font="SansSerif"  size="9"  name="Legend"  style="plain"  color="#000000"  background="#00ffffff"  just="left" />
                                 <WindowPosition x="876"  y="21"  width="679"  height="992"  displayed="0"  panelState="+--" />
                               </GraphEnvironment>
                             </Graph>
                             <Gate gating:id="ID827690541"  gating:parent_id="ID1713315638" >
                               <gating:RectangleGate eventsInside="1"  annoOffsetX="168"  annoOffsetY="-10"  tint="#000000"  isTinted="0"  lineWeight="Normal"  userDefined="1"  percentX="0"  percentY="0" >
                                 <gating:dimension gating:min="225.4134832382505"  gating:max="28615.409224047347" >
                                   <data-type:fcs-dimension data-type:name="Comp-APC-A" />
                                 </gating:dimension>
                                 <gating:dimension gating:min="-306.57749335668166"  gating:max="157010.8854176667" >
                                   <data-type:fcs-dimension data-type:name="Comp-PE-Cy7-A" />
                                 </gating:dimension>
                               </gating:RectangleGate>
                             </Gate>
                           </Population>
                           <Population name="Tmt+IL17+"  annotation=""  owningGroup="All Samples"  expanded="1"  sortPriority="10"  count="3" >
                             <Graph smoothing="0"  backColor="#ffffff"  foreColor="#000000"  heatMapStatParameter="Comp-FITC-A"  type="Pseudocolor"  fast="1" >
                               <Axis dimension="x"  name="Comp-APC-Cy7-A"  label=""  auto="auto" />
                               <Axis dimension="y"  name="Comp-PE-Cy7-A"  label=""  auto="auto" />
                               <GraphSettings level="5%"  smoothingHighResolution="1"  contourHighResolution="1"  histogramSmoothingCount="0"  graphResolution="256"  showOutliers="0"  drawLargeDots="0"  dotsToDraw="8000"  tint="le.chartfill.tinted.40"  lineWeight="le.lineweight.normal"  lineStyle="le.linestyle.solid" />
                               <GraphEnvironment showGrid="0"  showAxes="tnlTNL"  showGates="1"  showFreqOnPlots="1"  showGateNameOnPlots="1"  showMedians="0"  showUncomped="0"  addEventParam="0"  lastYAxisName="" >
                                 <TextTraits font="SansSerif"  size="11"  name="Labels"  style="plain"  color="#000000"  background="#00ffffff"  just="left" />
                                 <TextTraits font="SansSerif"  size="11"  name="LayoutGates"  style="plain"  color="#000000"  background="#00ffffff"  just="left" />
                                 <TextTraits font="SansSerif"  size="9"  name="Numbers"  style="plain"  color="#000000"  background="#00ffffff"  just="left" />
                                 <TextTraits font="SansSerif"  size="9"  name="Legend"  style="plain"  color="#000000"  background="#00ffffff"  just="left" />
                                 <WindowPosition x="720"  y="37"  width="679"  height="992"  displayed="1"  panelState="+--" />
                               </GraphEnvironment>
                             </Graph>
                             <Gate gating:id="ID975817764"  gating:parent_id="ID1713315638" >
                               <gating:RectangleGate eventsInside="1"  annoOffsetX="-12"  annoOffsetY="244"  tint="#000000"  isTinted="0"  lineWeight="Normal"  userDefined="1"  percentX="0"  percentY="0" >
                                 <gating:dimension gating:min="409.40068578775424"  gating:max="24515.821184874407" >
                                   <data-type:fcs-dimension data-type:name="Comp-APC-Cy7-A" />
                                 </gating:dimension>
                                 <gating:dimension gating:min="-387.6563985022236"  gating:max="189043.3709523738" >
                                   <data-type:fcs-dimension data-type:name="Comp-PE-Cy7-A" />
                                 </gating:dimension>
                               </gating:RectangleGate>
                             </Gate>
                           </Population>
                         </Subpopulations>
                       </Population>
                       <Population name="Q2: GFP+ , TMTO+"  annotation=""  owningGroup="All Samples"  expanded="1"  sortPriority="10"  count="8" >
                         <Graph smoothing="0"  backColor="#ffffff"  foreColor="#000000"  heatMapStatParameter="Comp-FITC-A"  type="Pseudocolor"  fast="1" >
                           <Axis dimension="x"  name="Comp-FITC-A"  label=""  auto="auto" />
                           <Axis dimension="y"  name="Comp-PE-A"  label=""  auto="auto" />
                           <GraphSettings level="5%"  smoothingHighResolution="1"  contourHighResolution="1"  histogramSmoothingCount="0"  graphResolution="256"  showOutliers="0"  drawLargeDots="0"  dotsToDraw="8000"  tint="le.chartfill.tinted.40"  lineWeight="le.lineweight.normal"  lineStyle="le.linestyle.solid" />
                           <GraphEnvironment showGrid="0"  showAxes="tnlTNL"  showGates="1"  showFreqOnPlots="1"  showGateNameOnPlots="1"  showMedians="0"  showUncomped="0"  addEventParam="0"  lastYAxisName="" >
                             <TextTraits font="SansSerif"  size="11"  name="Labels"  style="plain"  color="#000000"  background="#00ffffff"  just="left" />
                             <TextTraits font="SansSerif"  size="11"  name="LayoutGates"  style="plain"  color="#000000"  background="#00ffffff"  just="left" />
                             <TextTraits font="SansSerif"  size="9"  name="Numbers"  style="plain"  color="#000000"  background="#00ffffff"  just="left" />
                             <TextTraits font="SansSerif"  size="9"  name="Legend"  style="plain"  color="#000000"  background="#00ffffff"  just="left" />
                             <WindowPosition x="761"  y="75"  width="679"  height="876"  displayed="1"  panelState="---" />
                           </GraphEnvironment>
                         </Graph>
                         <Gate gating:id="ID1858276988"  gating:parent_id="ID1022359640" >
                           <gating:RectangleGate eventsInside="1"  annoOffsetX="0"  annoOffsetY="0"  tint="#000000"  isTinted="0"  lineWeight="Normal"  userDefined="1"  percentX="0"  percentY="0" >
                             <gating:dimension gating:min="270.89172550345836" >
                               <data-type:fcs-dimension data-type:name="Comp-FITC-A" />
                             </gating:dimension>
                             <gating:dimension gating:min="227.40912389990623" >
                               <data-type:fcs-dimension data-type:name="Comp-PE-A" />
                             </gating:dimension>
                           </gating:RectangleGate>
                         </Gate>
                       </Population>
                       <Population name="Q3: GFP+ , TMTO- donor BM"  annotation=""  owningGroup="All Samples"  expanded="1"  sortPriority="10"  count="1337" >
                         <Graph smoothing="0"  backColor="#ffffff"  foreColor="#000000"  heatMapStatParameter="Comp-FITC-A"  type="Pseudocolor"  fast="1" >
                           <Axis dimension="x"  name="Comp-FITC-A"  label=""  auto="auto" />
                           <Axis dimension="y"  name="Comp-PE-A"  label=""  auto="auto" />
                           <GraphSettings level="5%"  smoothingHighResolution="1"  contourHighResolution="1"  histogramSmoothingCount="0"  graphResolution="256"  showOutliers="0"  drawLargeDots="0"  dotsToDraw="8000"  tint="le.chartfill.tinted.40"  lineWeight="le.lineweight.normal"  lineStyle="le.linestyle.solid" />
                           <GraphEnvironment showGrid="0"  showAxes="tnlTNL"  showGates="1"  showFreqOnPlots="1"  showGateNameOnPlots="1"  showMedians="0"  showUncomped="0"  addEventParam="0"  lastYAxisName="" >
                             <TextTraits font="SansSerif"  size="11"  name="Labels"  style="plain"  color="#000000"  background="#00ffffff"  just="left" />
                             <TextTraits font="SansSerif"  size="11"  name="LayoutGates"  style="plain"  color="#000000"  background="#00ffffff"  just="left" />
                             <TextTraits font="SansSerif"  size="9"  name="Numbers"  style="plain"  color="#000000"  background="#00ffffff"  just="left" />
                             <TextTraits font="SansSerif"  size="9"  name="Legend"  style="plain"  color="#000000"  background="#00ffffff"  just="left" />
                             <WindowPosition x="761"  y="75"  width="679"  height="876"  displayed="1"  panelState="---" />
                           </GraphEnvironment>
                         </Graph>
                         <Gate gating:id="ID642461305"  gating:parent_id="ID1022359640" >
                           <gating:RectangleGate eventsInside="1"  annoOffsetX="0"  annoOffsetY="0"  tint="#000000"  isTinted="0"  lineWeight="Normal"  userDefined="1"  percentX="0"  percentY="0" >
                             <gating:dimension gating:min="270.89172550345836" >
                               <data-type:fcs-dimension data-type:name="Comp-FITC-A" />
                             </gating:dimension>
                             <gating:dimension gating:max="227.40912389990623" >
                               <data-type:fcs-dimension data-type:name="Comp-PE-A" />
                             </gating:dimension>
                           </gating:RectangleGate>
                         </Gate>
                         <Subpopulations>
                           <Statistic name="Geometric Mean"  annotation=""  owningGroup="All Samples"  expanded="1"  sortPriority="5"  id="Comp-APC-A"  ancestor=""  correlate=""  value="1028.415527344" />
                           <Statistic name="Geometric Mean"  annotation=""  owningGroup="All Samples"  expanded="1"  sortPriority="5"  id="Comp-APC-Cy7-A"  ancestor=""  correlate=""  value="105.703712463" />
                           <Population name="GFP+CD4+"  annotation=""  owningGroup="All Samples"  expanded="1"  sortPriority="10"  count="123" >
                             <Graph smoothing="0"  backColor="#ffffff"  foreColor="#000000"  heatMapStatParameter="Comp-FITC-A"  type="Pseudocolor"  fast="1" >
                               <Axis dimension="x"  name="Comp-APC-A"  label=""  auto="auto" />
                               <Axis dimension="y"  name="SSC-W"  label=""  auto="auto" />
                               <GraphSettings level="5%"  smoothingHighResolution="1"  contourHighResolution="1"  histogramSmoothingCount="0"  graphResolution="256"  showOutliers="0"  drawLargeDots="0"  dotsToDraw="8000"  tint="le.chartfill.tinted.40"  lineWeight="le.lineweight.normal"  lineStyle="le.linestyle.solid" />
                               <GraphEnvironment showGrid="0"  showAxes="tnlTNL"  showGates="1"  showFreqOnPlots="1"  showGateNameOnPlots="1"  showMedians="0"  showUncomped="0"  addEventParam="0"  lastYAxisName="" >
                                 <TextTraits font="SansSerif"  size="11"  name="Labels"  style="plain"  color="#000000"  background="#00ffffff"  just="left" />
                                 <TextTraits font="SansSerif"  size="11"  name="LayoutGates"  style="plain"  color="#000000"  background="#00ffffff"  just="left" />
                                 <TextTraits font="SansSerif"  size="9"  name="Numbers"  style="plain"  color="#000000"  background="#00ffffff"  just="left" />
                                 <TextTraits font="SansSerif"  size="9"  name="Legend"  style="plain"  color="#000000"  background="#00ffffff"  just="left" />
                                 <WindowPosition x="104"  y="17"  width="693"  height="992"  displayed="0"  panelState="+--" />
                               </GraphEnvironment>
                             </Graph>
                             <Gate gating:id="ID1211928745"  gating:parent_id="ID642461305" >
                               <gating:PolygonGate eventsInside="1"  annoOffsetX="-31"  annoOffsetY="-116"  tint="#000000"  isTinted="0"  lineWeight="Normal"  userDefined="1"  quadId="-1"  gateResolution="256" >
                                 <gating:dimension>
                                   <data-type:fcs-dimension data-type:name="Comp-PE-Cy7-A" />
                                 </gating:dimension>
                                 <gating:dimension>
                                   <data-type:fcs-dimension data-type:name="Comp-PerCP-A" />
                                 </gating:dimension>
                                 <gating:vertex>
                                   <gating:coordinate data-type:value="4067.5426663308" />
                                   <gating:coordinate data-type:value="5099.665587826" />
                                 </gating:vertex>
                                 <gating:vertex>
                                   <gating:coordinate data-type:value="-213.8721471007" />
                                   <gating:coordinate data-type:value="4998.6963791551" />
                                 </gating:vertex>
                                 <gating:vertex>
                                   <gating:coordinate data-type:value="-205.9708005529" />
                                   <gating:coordinate data-type:value="284.811540623" />
                                 </gating:vertex>
                                 <gating:vertex>
                                   <gating:coordinate data-type:value="1621.7736189173" />
                                   <gating:coordinate data-type:value="284.811540623" />
                                 </gating:vertex>
                                 <gating:vertex>
                                   <gating:coordinate data-type:value="3998.7369039101" />
                                   <gating:coordinate data-type:value="834.9383809005" />
                                 </gating:vertex>
                               </gating:PolygonGate>
                             </Gate>
                             <Subpopulations>
                               <Statistic name="Geometric Mean"  annotation=""  owningGroup="All Samples"  expanded="1"  sortPriority="5"  id="Comp-APC-A"  ancestor=""  correlate=""  value="667.450378418" />
                               <Statistic name="Geometric Mean"  annotation=""  owningGroup="All Samples"  expanded="1"  sortPriority="5"  id="Comp-APC-Cy7-A"  ancestor=""  correlate=""  value="59.579353333" />
                               <Population name="GFP+CD4+IFNg+"  annotation=""  owningGroup="All Samples"  expanded="1"  sortPriority="10"  count="84" >
                                 <Graph smoothing="0"  backColor="#ffffff"  foreColor="#000000"  heatMapStatParameter="Comp-FITC-A"  type="Pseudocolor"  fast="1" >
                                   <Axis dimension="x"  name="Comp-APC-A"  label=""  auto="auto" />
                                   <Axis dimension="y"  name="Comp-PE-Cy7-A"  label=""  auto="auto" />
                                   <GraphSettings level="5%"  smoothingHighResolution="1"  contourHighResolution="1"  histogramSmoothingCount="0"  graphResolution="256"  showOutliers="0"  drawLargeDots="0"  dotsToDraw="8000"  tint="le.chartfill.tinted.40"  lineWeight="le.lineweight.normal"  lineStyle="le.linestyle.solid" />
                                   <GraphEnvironment showGrid="0"  showAxes="tnlTNL"  showGates="1"  showFreqOnPlots="1"  showGateNameOnPlots="1"  showMedians="0"  showUncomped="0"  addEventParam="0"  lastYAxisName="" >
                                     <TextTraits font="SansSerif"  size="11"  name="Labels"  style="plain"  color="#000000"  background="#00ffffff"  just="left" />
                                     <TextTraits font="SansSerif"  size="11"  name="LayoutGates"  style="plain"  color="#000000"  background="#00ffffff"  just="left" />
                                     <TextTraits font="SansSerif"  size="9"  name="Numbers"  style="plain"  color="#000000"  background="#00ffffff"  just="left" />
                                     <TextTraits font="SansSerif"  size="9"  name="Legend"  style="plain"  color="#000000"  background="#00ffffff"  just="left" />
                                     <WindowPosition x="817"  y="33"  width="679"  height="992"  displayed="1"  panelState="+--" />
                                   </GraphEnvironment>
                                 </Graph>
                                 <Gate gating:id="ID1048237884"  gating:parent_id="ID1211928745" >
                                   <gating:RectangleGate eventsInside="1"  annoOffsetX="0"  annoOffsetY="-163"  tint="#000000"  isTinted="0"  lineWeight="Normal"  userDefined="1"  percentX="0"  percentY="0" >
                                     <gating:dimension gating:min="225.19527592948745"  gating:max="37249.11739342841" >
                                       <data-type:fcs-dimension data-type:name="Comp-APC-A" />
                                     </gating:dimension>
                                     <gating:dimension gating:min="-295.25566759707476"  gating:max="8382.075016516443" >
                                       <data-type:fcs-dimension data-type:name="Comp-PE-Cy7-A" />
                                     </gating:dimension>
                                   </gating:RectangleGate>
                                 </Gate>
                               </Population>
                               <Population name="GFP+CD4+IL17+"  annotation=""  owningGroup="All Samples"  expanded="1"  sortPriority="10"  count="6" >
                                 <Graph smoothing="0"  backColor="#ffffff"  foreColor="#000000"  heatMapStatParameter="Comp-FITC-A"  type="Pseudocolor"  fast="1" >
                                   <Axis dimension="x"  name="Comp-APC-Cy7-A"  label=""  auto="auto" />
                                   <Axis dimension="y"  name="Comp-PE-Cy7-A"  label=""  auto="auto" />
                                   <GraphSettings level="5%"  smoothingHighResolution="1"  contourHighResolution="1"  histogramSmoothingCount="0"  graphResolution="256"  showOutliers="0"  drawLargeDots="0"  dotsToDraw="8000"  tint="le.chartfill.tinted.40"  lineWeight="le.lineweight.normal"  lineStyle="le.linestyle.solid" />
                                   <GraphEnvironment showGrid="0"  showAxes="tnlTNL"  showGates="1"  showFreqOnPlots="1"  showGateNameOnPlots="1"  showMedians="0"  showUncomped="0"  addEventParam="0"  lastYAxisName="" >
                                     <TextTraits font="SansSerif"  size="11"  name="Labels"  style="plain"  color="#000000"  background="#00ffffff"  just="left" />
                                     <TextTraits font="SansSerif"  size="11"  name="LayoutGates"  style="plain"  color="#000000"  background="#00ffffff"  just="left" />
                                     <TextTraits font="SansSerif"  size="9"  name="Numbers"  style="plain"  color="#000000"  background="#00ffffff"  just="left" />
                                     <TextTraits font="SansSerif"  size="9"  name="Legend"  style="plain"  color="#000000"  background="#00ffffff"  just="left" />
                                     <WindowPosition x="991"  y="33"  width="679"  height="992"  displayed="0"  panelState="+--" />
                                   </GraphEnvironment>
                                 </Graph>
                                 <Gate gating:id="ID659124454"  gating:parent_id="ID1211928745" >
                                   <gating:RectangleGate eventsInside="1"  annoOffsetX="192"  annoOffsetY="12"  tint="#000000"  isTinted="0"  lineWeight="Normal"  userDefined="1"  percentX="0"  percentY="0" >
                                     <gating:dimension gating:min="406.3984392794463"  gating:max="21722.211256578124" >
                                       <data-type:fcs-dimension data-type:name="Comp-APC-Cy7-A" />
                                     </gating:dimension>
                                     <gating:dimension gating:min="-374.8140542170467"  gating:max="6893.045852422583" >
                                       <data-type:fcs-dimension data-type:name="Comp-PE-Cy7-A" />
                                     </gating:dimension>
                                   </gating:RectangleGate>
                                 </Gate>
                               </Population>
                             </Subpopulations>
                           </Population>
                           <Population name="GFP+CD8+"  annotation=""  owningGroup="All Samples"  expanded="1"  sortPriority="10"  count="1095" >
                             <Graph smoothing="0"  backColor="#ffffff"  foreColor="#000000"  heatMapStatParameter="Comp-FITC-A"  type="Pseudocolor"  fast="1" >
                               <Axis dimension="x"  name="Comp-APC-A"  label=""  auto="auto" />
                               <Axis dimension="y"  name="SSC-W"  label=""  auto="auto" />
                               <GraphSettings level="5%"  smoothingHighResolution="1"  contourHighResolution="1"  histogramSmoothingCount="0"  graphResolution="256"  showOutliers="0"  drawLargeDots="0"  dotsToDraw="8000"  tint="le.chartfill.tinted.40"  lineWeight="le.lineweight.normal"  lineStyle="le.linestyle.solid" />
                               <GraphEnvironment showGrid="0"  showAxes="tnlTNL"  showGates="1"  showFreqOnPlots="1"  showGateNameOnPlots="1"  showMedians="0"  showUncomped="0"  addEventParam="0"  lastYAxisName="" >
                                 <TextTraits font="SansSerif"  size="11"  name="Labels"  style="plain"  color="#000000"  background="#00ffffff"  just="left" />
                                 <TextTraits font="SansSerif"  size="11"  name="LayoutGates"  style="plain"  color="#000000"  background="#00ffffff"  just="left" />
                                 <TextTraits font="SansSerif"  size="9"  name="Numbers"  style="plain"  color="#000000"  background="#00ffffff"  just="left" />
                                 <TextTraits font="SansSerif"  size="9"  name="Legend"  style="plain"  color="#000000"  background="#00ffffff"  just="left" />
                                 <WindowPosition x="0"  y="22"  width="704"  height="972"  displayed="0"  panelState="+--" />
                               </GraphEnvironment>
                             </Graph>
                             <Gate gating:id="ID1477356176"  gating:parent_id="ID642461305" >
                               <gating:PolygonGate eventsInside="1"  annoOffsetX="116"  annoOffsetY="-123"  tint="#000000"  isTinted="0"  lineWeight="Normal"  userDefined="1"  quadId="-1"  gateResolution="256" >
                                 <gating:dimension>
                                   <data-type:fcs-dimension data-type:name="Comp-PE-Cy7-A" />
                                 </gating:dimension>
                                 <gating:dimension>
                                   <data-type:fcs-dimension data-type:name="Comp-PerCP-A" />
                                 </gating:dimension>
                                 <gating:vertex>
                                   <gating:coordinate data-type:value="2434.9741000899" />
                                   <gating:coordinate data-type:value="165.9501718617" />
                                 </gating:vertex>
                                 <gating:vertex>
                                   <gating:coordinate data-type:value="2358.3236660323" />
                                   <gating:coordinate data-type:value="-317.3983300643" />
                                 </gating:vertex>
                                 <gating:vertex>
                                   <gating:coordinate data-type:value="154264.3034073988" />
                                   <gating:coordinate data-type:value="-323.6015713675" />
                                 </gating:vertex>
                                 <gating:vertex>
                                   <gating:coordinate data-type:value="151246.6553458045" />
                                   <gating:coordinate data-type:value="407.6195750157" />
                                 </gating:vertex>
                                 <gating:vertex>
                                   <gating:coordinate data-type:value="9913.7651258505" />
                                   <gating:coordinate data-type:value="393.4474177275" />
                                 </gating:vertex>
                               </gating:PolygonGate>
                             </Gate>
                             <Subpopulations>
                               <Statistic name="Geometric Mean"  annotation=""  owningGroup="All Samples"  expanded="1"  sortPriority="5"  id="Comp-APC-A"  ancestor=""  correlate=""  value="1274.958496094" />
                               <Statistic name="Geometric Mean"  annotation=""  owningGroup="All Samples"  expanded="1"  sortPriority="5"  id="Comp-APC-Cy7-A"  ancestor=""  correlate=""  value="114.695007324" />
                               <Population name="GFP+CD4+IFNg+"  annotation=""  owningGroup="All Samples"  expanded="1"  sortPriority="10"  count="905" >
                                 <Graph smoothing="0"  backColor="#ffffff"  foreColor="#000000"  heatMapStatParameter="Comp-FITC-A"  type="Pseudocolor"  fast="1" >
                                   <Axis dimension="x"  name="Comp-APC-A"  label=""  auto="auto" />
                                   <Axis dimension="y"  name="SSC-W"  label=""  auto="auto" />
                                   <GraphSettings level="5%"  smoothingHighResolution="1"  contourHighResolution="1"  histogramSmoothingCount="0"  graphResolution="256"  showOutliers="0"  drawLargeDots="0"  dotsToDraw="8000"  tint="le.chartfill.tinted.40"  lineWeight="le.lineweight.normal"  lineStyle="le.linestyle.solid" />
                                   <GraphEnvironment showGrid="0"  showAxes="tnlTNL"  showGates="1"  showFreqOnPlots="1"  showGateNameOnPlots="1"  showMedians="0"  showUncomped="0"  addEventParam="0"  lastYAxisName="" >
                                     <TextTraits font="SansSerif"  size="11"  name="Labels"  style="plain"  color="#000000"  background="#00ffffff"  just="left" />
                                     <TextTraits font="SansSerif"  size="11"  name="LayoutGates"  style="plain"  color="#000000"  background="#00ffffff"  just="left" />
                                     <TextTraits font="SansSerif"  size="9"  name="Numbers"  style="plain"  color="#000000"  background="#00ffffff"  just="left" />
                                     <TextTraits font="SansSerif"  size="9"  name="Legend"  style="plain"  color="#000000"  background="#00ffffff"  just="left" />
                                     <WindowPosition x="942"  y="6"  width="831"  height="983"  displayed="0"  panelState="---" />
                                   </GraphEnvironment>
                                 </Graph>
                                 <Gate gating:id="ID1956364512"  gating:parent_id="ID1477356176" >
                                   <gating:RectangleGate eventsInside="1"  annoOffsetX="0"  annoOffsetY="-124"  tint="#000000"  isTinted="0"  lineWeight="Normal"  userDefined="1"  percentX="0"  percentY="0" >
                                     <gating:dimension gating:min="284.63267439529494"  gating:max="48772.77685218651" >
                                       <data-type:fcs-dimension data-type:name="Comp-APC-A" />
                                     </gating:dimension>
                                     <gating:dimension gating:min="60534.23091976516"  gating:max="154926.59099804304" >
                                       <data-type:fcs-dimension data-type:name="SSC-W" />
                                     </gating:dimension>
                                   </gating:RectangleGate>
                                 </Gate>
                               </Population>
                               <Population name="GFP+CD8+IFNg+"  annotation=""  owningGroup="All Samples"  expanded="1"  sortPriority="10"  count="937" >
                                 <Graph smoothing="0"  backColor="#ffffff"  foreColor="#000000"  heatMapStatParameter="Comp-FITC-A"  type="Pseudocolor"  fast="1" >
                                   <Axis dimension="x"  name="Comp-APC-A"  label=""  auto="auto" />
                                   <Axis dimension="y"  name="Comp-PE-Cy7-A"  label=""  auto="auto" />
                                   <GraphSettings level="5%"  smoothingHighResolution="1"  contourHighResolution="1"  histogramSmoothingCount="0"  graphResolution="256"  showOutliers="0"  drawLargeDots="0"  dotsToDraw="8000"  tint="le.chartfill.tinted.40"  lineWeight="le.lineweight.normal"  lineStyle="le.linestyle.solid" />
                                   <GraphEnvironment showGrid="0"  showAxes="tnlTNL"  showGates="1"  showFreqOnPlots="1"  showGateNameOnPlots="1"  showMedians="0"  showUncomped="0"  addEventParam="0"  lastYAxisName="" >
                                     <TextTraits font="SansSerif"  size="11"  name="Labels"  style="plain"  color="#000000"  background="#00ffffff"  just="left" />
                                     <TextTraits font="SansSerif"  size="11"  name="LayoutGates"  style="plain"  color="#000000"  background="#00ffffff"  just="left" />
                                     <TextTraits font="SansSerif"  size="9"  name="Numbers"  style="plain"  color="#000000"  background="#00ffffff"  just="left" />
                                     <TextTraits font="SansSerif"  size="9"  name="Legend"  style="plain"  color="#000000"  background="#00ffffff"  just="left" />
                                     <WindowPosition x="817"  y="33"  width="679"  height="992"  displayed="0"  panelState="+--" />
                                   </GraphEnvironment>
                                 </Graph>
                                 <Gate gating:id="ID481311352"  gating:parent_id="ID1477356176" >
                                   <gating:RectangleGate eventsInside="1"  annoOffsetX="-7"  annoOffsetY="185"  tint="#000000"  isTinted="0"  lineWeight="Normal"  userDefined="1"  percentX="0"  percentY="0" >
                                     <gating:dimension gating:min="230.5808059076689"  gating:max="34377.903524703914" >
                                       <data-type:fcs-dimension data-type:name="Comp-APC-A" />
                                     </gating:dimension>
                                     <gating:dimension gating:min="1307.639178193388"  gating:max="136842.6179367923" >
                                       <data-type:fcs-dimension data-type:name="Comp-PE-Cy7-A" />
                                     </gating:dimension>
                                   </gating:RectangleGate>
                                 </Gate>
                               </Population>
                               <Population name="GFP+CD8+IL17+"  annotation=""  owningGroup="All Samples"  expanded="1"  sortPriority="10"  count="93" >
                                 <Graph smoothing="0"  backColor="#ffffff"  foreColor="#000000"  heatMapStatParameter="Comp-FITC-A"  type="Pseudocolor"  fast="1" >
                                   <Axis dimension="x"  name="Comp-APC-Cy7-A"  label=""  auto="auto" />
                                   <Axis dimension="y"  name="Comp-PE-Cy7-A"  label=""  auto="auto" />
                                   <GraphSettings level="5%"  smoothingHighResolution="1"  contourHighResolution="1"  histogramSmoothingCount="0"  graphResolution="256"  showOutliers="0"  drawLargeDots="0"  dotsToDraw="8000"  tint="le.chartfill.tinted.40"  lineWeight="le.lineweight.normal"  lineStyle="le.linestyle.solid" />
                                   <GraphEnvironment showGrid="0"  showAxes="tnlTNL"  showGates="1"  showFreqOnPlots="1"  showGateNameOnPlots="1"  showMedians="0"  showUncomped="0"  addEventParam="0"  lastYAxisName="" >
                                     <TextTraits font="SansSerif"  size="11"  name="Labels"  style="plain"  color="#000000"  background="#00ffffff"  just="left" />
                                     <TextTraits font="SansSerif"  size="11"  name="LayoutGates"  style="plain"  color="#000000"  background="#00ffffff"  just="left" />
                                     <TextTraits font="SansSerif"  size="9"  name="Numbers"  style="plain"  color="#000000"  background="#00ffffff"  just="left" />
                                     <TextTraits font="SansSerif"  size="9"  name="Legend"  style="plain"  color="#000000"  background="#00ffffff"  just="left" />
                                     <WindowPosition x="991"  y="33"  width="679"  height="992"  displayed="1"  panelState="+--" />
                                   </GraphEnvironment>
                                 </Graph>
                                 <Gate gating:id="ID1880270664"  gating:parent_id="ID1477356176" >
                                   <gating:RectangleGate eventsInside="1"  annoOffsetX="254"  annoOffsetY="-21"  tint="#000000"  isTinted="0"  lineWeight="Normal"  userDefined="1"  percentX="0"  percentY="0" >
                                     <gating:dimension gating:min="416.6502330438564"  gating:max="22797.902911359513" >
                                       <data-type:fcs-dimension data-type:name="Comp-APC-Cy7-A" />
                                     </gating:dimension>
                                     <gating:dimension gating:min="1088.964745100765"  gating:max="170411.65055336722" >
                                       <data-type:fcs-dimension data-type:name="Comp-PE-Cy7-A" />
                                     </gating:dimension>
                                   </gating:RectangleGate>
                                 </Gate>
                               </Population>
                             </Subpopulations>
                           </Population>
                           <Population name="GFP+IFNg+"  annotation=""  owningGroup="All Samples"  expanded="1"  sortPriority="10"  count="1073" >
                             <Graph smoothing="0"  backColor="#ffffff"  foreColor="#000000"  heatMapStatParameter="Comp-FITC-A"  type="Pseudocolor"  fast="1" >
                               <Axis dimension="x"  name="Comp-APC-A"  label=""  auto="auto" />
                               <Axis dimension="y"  name="Comp-PE-Cy7-A"  label=""  auto="auto" />
                               <GraphSettings level="5%"  smoothingHighResolution="1"  contourHighResolution="1"  histogramSmoothingCount="0"  graphResolution="256"  showOutliers="0"  drawLargeDots="0"  dotsToDraw="8000"  tint="le.chartfill.tinted.40"  lineWeight="le.lineweight.normal"  lineStyle="le.linestyle.solid" />
                               <GraphEnvironment showGrid="0"  showAxes="tnlTNL"  showGates="1"  showFreqOnPlots="1"  showGateNameOnPlots="1"  showMedians="0"  showUncomped="0"  addEventParam="0"  lastYAxisName="" >
                                 <TextTraits font="SansSerif"  size="11"  name="Labels"  style="plain"  color="#000000"  background="#00ffffff"  just="left" />
                                 <TextTraits font="SansSerif"  size="11"  name="LayoutGates"  style="plain"  color="#000000"  background="#00ffffff"  just="left" />
                                 <TextTraits font="SansSerif"  size="9"  name="Numbers"  style="plain"  color="#000000"  background="#00ffffff"  just="left" />
                                 <TextTraits font="SansSerif"  size="9"  name="Legend"  style="plain"  color="#000000"  background="#00ffffff"  just="left" />
                                 <WindowPosition x="876"  y="21"  width="679"  height="992"  displayed="1"  panelState="+--" />
                               </GraphEnvironment>
                             </Graph>
                             <Gate gating:id="ID1566951920"  gating:parent_id="ID642461305" >
                               <gating:RectangleGate eventsInside="1"  annoOffsetX="168"  annoOffsetY="-10"  tint="#000000"  isTinted="0"  lineWeight="Normal"  userDefined="1"  percentX="0"  percentY="0" >
                                 <gating:dimension gating:min="225.4134832382505"  gating:max="28615.409224047347" >
                                   <data-type:fcs-dimension data-type:name="Comp-APC-A" />
                                 </gating:dimension>
                                 <gating:dimension gating:min="-306.57749335668166"  gating:max="157010.8854176667" >
                                   <data-type:fcs-dimension data-type:name="Comp-PE-Cy7-A" />
                                 </gating:dimension>
                               </gating:RectangleGate>
                             </Gate>
                           </Population>
                           <Population name="GFP+IL17+"  annotation=""  owningGroup="All Samples"  expanded="1"  sortPriority="10"  count="109" >
                             <Graph smoothing="0"  backColor="#ffffff"  foreColor="#000000"  heatMapStatParameter="Comp-FITC-A"  type="Pseudocolor"  fast="1" >
                               <Axis dimension="x"  name="Comp-APC-Cy7-A"  label=""  auto="auto" />
                               <Axis dimension="y"  name="Comp-PE-Cy7-A"  label=""  auto="auto" />
                               <GraphSettings level="5%"  smoothingHighResolution="1"  contourHighResolution="1"  histogramSmoothingCount="0"  graphResolution="256"  showOutliers="0"  drawLargeDots="0"  dotsToDraw="8000"  tint="le.chartfill.tinted.40"  lineWeight="le.lineweight.normal"  lineStyle="le.linestyle.solid" />
                               <GraphEnvironment showGrid="0"  showAxes="tnlTNL"  showGates="1"  showFreqOnPlots="1"  showGateNameOnPlots="1"  showMedians="0"  showUncomped="0"  addEventParam="0"  lastYAxisName="" >
                                 <TextTraits font="SansSerif"  size="11"  name="Labels"  style="plain"  color="#000000"  background="#00ffffff"  just="left" />
                                 <TextTraits font="SansSerif"  size="11"  name="LayoutGates"  style="plain"  color="#000000"  background="#00ffffff"  just="left" />
                                 <TextTraits font="SansSerif"  size="9"  name="Numbers"  style="plain"  color="#000000"  background="#00ffffff"  just="left" />
                                 <TextTraits font="SansSerif"  size="9"  name="Legend"  style="plain"  color="#000000"  background="#00ffffff"  just="left" />
                                 <WindowPosition x="720"  y="37"  width="679"  height="992"  displayed="1"  panelState="+--" />
                               </GraphEnvironment>
                             </Graph>
                             <Gate gating:id="ID2001964668"  gating:parent_id="ID642461305" >
                               <gating:RectangleGate eventsInside="1"  annoOffsetX="-12"  annoOffsetY="244"  tint="#000000"  isTinted="0"  lineWeight="Normal"  userDefined="1"  percentX="0"  percentY="0" >
                                 <gating:dimension gating:min="409.40068578775424"  gating:max="24515.821184874407" >
                                   <data-type:fcs-dimension data-type:name="Comp-APC-Cy7-A" />
                                 </gating:dimension>
                                 <gating:dimension gating:min="-387.6563985022236"  gating:max="189043.3709523738" >
                                   <data-type:fcs-dimension data-type:name="Comp-PE-Cy7-A" />
                                 </gating:dimension>
                               </gating:RectangleGate>
                             </Gate>
                           </Population>
                         </Subpopulations>
                       </Population>
                       <Population name="Q4: GFP- , TMTO- Host Balbc"  annotation=""  owningGroup="All Samples"  expanded="1"  sortPriority="10"  count="4889" >
                         <Graph smoothing="0"  backColor="#ffffff"  foreColor="#000000"  heatMapStatParameter="Comp-FITC-A"  type="Pseudocolor"  fast="1" >
                           <Axis dimension="x"  name="Comp-FITC-A"  label=""  auto="auto" />
                           <Axis dimension="y"  name="Comp-PE-A"  label=""  auto="auto" />
                           <GraphSettings level="5%"  smoothingHighResolution="1"  contourHighResolution="1"  histogramSmoothingCount="0"  graphResolution="256"  showOutliers="0"  drawLargeDots="0"  dotsToDraw="8000"  tint="le.chartfill.tinted.40"  lineWeight="le.lineweight.normal"  lineStyle="le.linestyle.solid" />
                           <GraphEnvironment showGrid="0"  showAxes="tnlTNL"  showGates="1"  showFreqOnPlots="1"  showGateNameOnPlots="1"  showMedians="0"  showUncomped="0"  addEventParam="0"  lastYAxisName="" >
                             <TextTraits font="SansSerif"  size="11"  name="Labels"  style="plain"  color="#000000"  background="#00ffffff"  just="left" />
                             <TextTraits font="SansSerif"  size="11"  name="LayoutGates"  style="plain"  color="#000000"  background="#00ffffff"  just="left" />
                             <TextTraits font="SansSerif"  size="9"  name="Numbers"  style="plain"  color="#000000"  background="#00ffffff"  just="left" />
                             <TextTraits font="SansSerif"  size="9"  name="Legend"  style="plain"  color="#000000"  background="#00ffffff"  just="left" />
                             <WindowPosition x="761"  y="75"  width="679"  height="876"  displayed="1"  panelState="---" />
                           </GraphEnvironment>
                         </Graph>
                         <Gate gating:id="ID434399893"  gating:parent_id="ID1022359640" >
                           <gating:RectangleGate eventsInside="1"  annoOffsetX="0"  annoOffsetY="0"  tint="#000000"  isTinted="0"  lineWeight="Normal"  userDefined="1"  percentX="0"  percentY="0" >
                             <gating:dimension gating:max="270.89172550345836" >
                               <data-type:fcs-dimension data-type:name="Comp-FITC-A" />
                             </gating:dimension>
                             <gating:dimension gating:max="227.40912389990623" >
                               <data-type:fcs-dimension data-type:name="Comp-PE-A" />
                             </gating:dimension>
                           </gating:RectangleGate>
                         </Gate>
                         <Subpopulations>
                           <Statistic name="Geometric Mean"  annotation=""  owningGroup="All Samples"  expanded="1"  sortPriority="5"  id="Comp-APC-A"  ancestor=""  correlate=""  value="75.371826172" />
                           <Statistic name="Geometric Mean"  annotation=""  owningGroup="All Samples"  expanded="1"  sortPriority="5"  id="Comp-APC-Cy7-A"  ancestor=""  correlate=""  value="34.285995483" />
                           <Population name="Host CD4+"  annotation=""  owningGroup="All Samples"  expanded="1"  sortPriority="10"  count="3778" >
                             <Graph smoothing="0"  backColor="#ffffff"  foreColor="#000000"  heatMapStatParameter="Comp-FITC-A"  type="Pseudocolor"  fast="1" >
                               <Axis dimension="x"  name="Comp-APC-A"  label=""  auto="auto" />
                               <Axis dimension="y"  name="SSC-W"  label=""  auto="auto" />
                               <GraphSettings level="5%"  smoothingHighResolution="1"  contourHighResolution="1"  histogramSmoothingCount="0"  graphResolution="256"  showOutliers="0"  drawLargeDots="0"  dotsToDraw="8000"  tint="le.chartfill.tinted.40"  lineWeight="le.lineweight.normal"  lineStyle="le.linestyle.solid" />
                               <GraphEnvironment showGrid="0"  showAxes="tnlTNL"  showGates="1"  showFreqOnPlots="1"  showGateNameOnPlots="1"  showMedians="0"  showUncomped="0"  addEventParam="0"  lastYAxisName="" >
                                 <TextTraits font="SansSerif"  size="11"  name="Labels"  style="plain"  color="#000000"  background="#00ffffff"  just="left" />
                                 <TextTraits font="SansSerif"  size="11"  name="LayoutGates"  style="plain"  color="#000000"  background="#00ffffff"  just="left" />
                                 <TextTraits font="SansSerif"  size="9"  name="Numbers"  style="plain"  color="#000000"  background="#00ffffff"  just="left" />
                                 <TextTraits font="SansSerif"  size="9"  name="Legend"  style="plain"  color="#000000"  background="#00ffffff"  just="left" />
                                 <WindowPosition x="104"  y="17"  width="693"  height="992"  displayed="0"  panelState="+--" />
                               </GraphEnvironment>
                             </Graph>
                             <Gate gating:id="ID1910441631"  gating:parent_id="ID434399893" >
                               <gating:PolygonGate eventsInside="1"  annoOffsetX="-13"  annoOffsetY="-155"  tint="#000000"  isTinted="0"  lineWeight="Normal"  userDefined="1"  quadId="-1"  gateResolution="256" >
                                 <gating:dimension>
                                   <data-type:fcs-dimension data-type:name="Comp-PE-Cy7-A" />
                                 </gating:dimension>
                                 <gating:dimension>
                                   <data-type:fcs-dimension data-type:name="Comp-PerCP-A" />
                                 </gating:dimension>
                                 <gating:vertex>
                                   <gating:coordinate data-type:value="1111.3411523796" />
                                   <gating:coordinate data-type:value="7805.6105803797" />
                                 </gating:vertex>
                                 <gating:vertex>
                                   <gating:coordinate data-type:value="-378.8223864796" />
                                   <gating:coordinate data-type:value="7647.2635153086" />
                                 </gating:vertex>
                                 <gating:vertex>
                                   <gating:coordinate data-type:value="-361.5819582128" />
                                   <gating:coordinate data-type:value="131.2472968473" />
                                 </gating:vertex>
                                 <gating:vertex>
                                   <gating:coordinate data-type:value="399.8598962499" />
                                   <gating:coordinate data-type:value="131.2472968473" />
                                 </gating:vertex>
                                 <gating:vertex>
                                   <gating:coordinate data-type:value="1145.330691785" />
                                   <gating:coordinate data-type:value="492.3381466991" />
                                 </gating:vertex>
                               </gating:PolygonGate>
                             </Gate>
                             <Subpopulations>
                               <Statistic name="Geometric Mean"  annotation=""  owningGroup="All Samples"  expanded="1"  sortPriority="5"  id="Comp-APC-A"  ancestor=""  correlate=""  value="63.093364716" />
                               <Statistic name="Geometric Mean"  annotation=""  owningGroup="All Samples"  expanded="1"  sortPriority="5"  id="Comp-APC-Cy7-A"  ancestor=""  correlate=""  value="27.476940155" />
                               <Population name="Host CD4+IFNg+"  annotation=""  owningGroup="All Samples"  expanded="1"  sortPriority="10"  count="217" >
                                 <Graph smoothing="0"  backColor="#ffffff"  foreColor="#000000"  heatMapStatParameter="Comp-FITC-A"  type="Pseudocolor"  fast="1" >
                                   <Axis dimension="x"  name="Comp-APC-A"  label=""  auto="auto" />
                                   <Axis dimension="y"  name="Comp-PE-Cy7-A"  label=""  auto="auto" />
                                   <GraphSettings level="5%"  smoothingHighResolution="1"  contourHighResolution="1"  histogramSmoothingCount="0"  graphResolution="256"  showOutliers="0"  drawLargeDots="0"  dotsToDraw="8000"  tint="le.chartfill.tinted.40"  lineWeight="le.lineweight.normal"  lineStyle="le.linestyle.solid" />
                                   <GraphEnvironment showGrid="0"  showAxes="tnlTNL"  showGates="1"  showFreqOnPlots="1"  showGateNameOnPlots="1"  showMedians="0"  showUncomped="0"  addEventParam="0"  lastYAxisName="" >
                                     <TextTraits font="SansSerif"  size="11"  name="Labels"  style="plain"  color="#000000"  background="#00ffffff"  just="left" />
                                     <TextTraits font="SansSerif"  size="11"  name="LayoutGates"  style="plain"  color="#000000"  background="#00ffffff"  just="left" />
                                     <TextTraits font="SansSerif"  size="9"  name="Numbers"  style="plain"  color="#000000"  background="#00ffffff"  just="left" />
                                     <TextTraits font="SansSerif"  size="9"  name="Legend"  style="plain"  color="#000000"  background="#00ffffff"  just="left" />
                                     <WindowPosition x="817"  y="33"  width="679"  height="992"  displayed="1"  panelState="+--" />
                                   </GraphEnvironment>
                                 </Graph>
                                 <Gate gating:id="ID1272281843"  gating:parent_id="ID1910441631" >
                                   <gating:RectangleGate eventsInside="1"  annoOffsetX="0"  annoOffsetY="-163"  tint="#000000"  isTinted="0"  lineWeight="Normal"  userDefined="1"  percentX="0"  percentY="0" >
                                     <gating:dimension gating:min="225.19527592948745"  gating:max="37249.11739342841" >
                                       <data-type:fcs-dimension data-type:name="Comp-APC-A" />
                                     </gating:dimension>
                                     <gating:dimension gating:min="-295.25566759707476"  gating:max="8382.075016516443" >
                                       <data-type:fcs-dimension data-type:name="Comp-PE-Cy7-A" />
                                     </gating:dimension>
                                   </gating:RectangleGate>
                                 </Gate>
                               </Population>
                               <Population name="Host CD4+IL17+"  annotation=""  owningGroup="All Samples"  expanded="1"  sortPriority="10"  count="22" >
                                 <Graph smoothing="0"  backColor="#ffffff"  foreColor="#000000"  heatMapStatParameter="Comp-FITC-A"  type="Pseudocolor"  fast="1" >
                                   <Axis dimension="x"  name="Comp-APC-Cy7-A"  label=""  auto="auto" />
                                   <Axis dimension="y"  name="Comp-PE-Cy7-A"  label=""  auto="auto" />
                                   <GraphSettings level="5%"  smoothingHighResolution="1"  contourHighResolution="1"  histogramSmoothingCount="0"  graphResolution="256"  showOutliers="0"  drawLargeDots="0"  dotsToDraw="8000"  tint="le.chartfill.tinted.40"  lineWeight="le.lineweight.normal"  lineStyle="le.linestyle.solid" />
                                   <GraphEnvironment showGrid="0"  showAxes="tnlTNL"  showGates="1"  showFreqOnPlots="1"  showGateNameOnPlots="1"  showMedians="0"  showUncomped="0"  addEventParam="0"  lastYAxisName="" >
                                     <TextTraits font="SansSerif"  size="11"  name="Labels"  style="plain"  color="#000000"  background="#00ffffff"  just="left" />
                                     <TextTraits font="SansSerif"  size="11"  name="LayoutGates"  style="plain"  color="#000000"  background="#00ffffff"  just="left" />
                                     <TextTraits font="SansSerif"  size="9"  name="Numbers"  style="plain"  color="#000000"  background="#00ffffff"  just="left" />
                                     <TextTraits font="SansSerif"  size="9"  name="Legend"  style="plain"  color="#000000"  background="#00ffffff"  just="left" />
                                     <WindowPosition x="991"  y="33"  width="679"  height="992"  displayed="0"  panelState="+--" />
                                   </GraphEnvironment>
                                 </Graph>
                                 <Gate gating:id="ID18411092"  gating:parent_id="ID1910441631" >
                                   <gating:RectangleGate eventsInside="1"  annoOffsetX="192"  annoOffsetY="12"  tint="#000000"  isTinted="0"  lineWeight="Normal"  userDefined="1"  percentX="0"  percentY="0" >
                                     <gating:dimension gating:min="406.3984392794463"  gating:max="21722.211256578124" >
                                       <data-type:fcs-dimension data-type:name="Comp-APC-Cy7-A" />
                                     </gating:dimension>
                                     <gating:dimension gating:min="-374.8140542170467"  gating:max="6893.045852422583" >
                                       <data-type:fcs-dimension data-type:name="Comp-PE-Cy7-A" />
                                     </gating:dimension>
                                   </gating:RectangleGate>
                                 </Gate>
                               </Population>
                             </Subpopulations>
                           </Population>
                           <Population name="Host CD8+"  annotation=""  owningGroup="All Samples"  expanded="1"  sortPriority="10"  count="383" >
                             <Graph smoothing="0"  backColor="#ffffff"  foreColor="#000000"  heatMapStatParameter="Comp-FITC-A"  type="Pseudocolor"  fast="1" >
                               <Axis dimension="x"  name="Comp-APC-A"  label=""  auto="auto" />
                               <Axis dimension="y"  name="SSC-W"  label=""  auto="auto" />
                               <GraphSettings level="5%"  smoothingHighResolution="1"  contourHighResolution="1"  histogramSmoothingCount="0"  graphResolution="256"  showOutliers="0"  drawLargeDots="0"  dotsToDraw="8000"  tint="le.chartfill.tinted.40"  lineWeight="le.lineweight.normal"  lineStyle="le.linestyle.solid" />
                               <GraphEnvironment showGrid="0"  showAxes="tnlTNL"  showGates="1"  showFreqOnPlots="1"  showGateNameOnPlots="1"  showMedians="0"  showUncomped="0"  addEventParam="0"  lastYAxisName="" >
                                 <TextTraits font="SansSerif"  size="11"  name="Labels"  style="plain"  color="#000000"  background="#00ffffff"  just="left" />
                                 <TextTraits font="SansSerif"  size="11"  name="LayoutGates"  style="plain"  color="#000000"  background="#00ffffff"  just="left" />
                                 <TextTraits font="SansSerif"  size="9"  name="Numbers"  style="plain"  color="#000000"  background="#00ffffff"  just="left" />
                                 <TextTraits font="SansSerif"  size="9"  name="Legend"  style="plain"  color="#000000"  background="#00ffffff"  just="left" />
                                 <WindowPosition x="0"  y="22"  width="704"  height="972"  displayed="0"  panelState="+--" />
                               </GraphEnvironment>
                             </Graph>
                             <Gate gating:id="ID1098735577"  gating:parent_id="ID434399893" >
                               <gating:PolygonGate eventsInside="1"  annoOffsetX="26"  annoOffsetY="109"  tint="#000000"  isTinted="0"  lineWeight="Normal"  userDefined="1"  quadId="-1"  gateResolution="256" >
                                 <gating:dimension>
                                   <data-type:fcs-dimension data-type:name="Comp-PE-Cy7-A" />
                                 </gating:dimension>
                                 <gating:dimension>
                                   <data-type:fcs-dimension data-type:name="Comp-PerCP-A" />
                                 </gating:dimension>
                                 <gating:vertex>
                                   <gating:coordinate data-type:value="1414.3967832909" />
                                   <gating:coordinate data-type:value="131.2472968473" />
                                 </gating:vertex>
                                 <gating:vertex>
                                   <gating:coordinate data-type:value="1414.3967832909" />
                                   <gating:coordinate data-type:value="-323.6015713675" />
                                 </gating:vertex>
                                 <gating:vertex>
                                   <gating:coordinate data-type:value="154264.3034073988" />
                                   <gating:coordinate data-type:value="-323.6015713675" />
                                 </gating:vertex>
                                 <gating:vertex>
                                   <gating:coordinate data-type:value="154264.3034073988" />
                                   <gating:coordinate data-type:value="261.7464956524" />
                                 </gating:vertex>
                                 <gating:vertex>
                                   <gating:coordinate data-type:value="7137.6312374268" />
                                   <gating:coordinate data-type:value="261.7464956524" />
                                 </gating:vertex>
                               </gating:PolygonGate>
                             </Gate>
                             <Subpopulations>
                               <Statistic name="Geometric Mean"  annotation=""  owningGroup="All Samples"  expanded="1"  sortPriority="5"  id="Comp-APC-A"  ancestor=""  correlate=""  value="198.210144043" />
                               <Statistic name="Geometric Mean"  annotation=""  owningGroup="All Samples"  expanded="1"  sortPriority="5"  id="Comp-APC-Cy7-A"  ancestor=""  correlate=""  value="82.071960449" />
                               <Population name="Host CD8+IFNg+"  annotation=""  owningGroup="All Samples"  expanded="1"  sortPriority="10"  count="141" >
                                 <Graph smoothing="0"  backColor="#ffffff"  foreColor="#000000"  heatMapStatParameter="Comp-FITC-A"  type="Pseudocolor"  fast="1" >
                                   <Axis dimension="x"  name="Comp-APC-A"  label=""  auto="auto" />
                                   <Axis dimension="y"  name="Comp-PE-Cy7-A"  label=""  auto="auto" />
                                   <GraphSettings level="5%"  smoothingHighResolution="1"  contourHighResolution="1"  histogramSmoothingCount="0"  graphResolution="256"  showOutliers="0"  drawLargeDots="0"  dotsToDraw="8000"  tint="le.chartfill.tinted.40"  lineWeight="le.lineweight.normal"  lineStyle="le.linestyle.solid" />
                                   <GraphEnvironment showGrid="0"  showAxes="tnlTNL"  showGates="1"  showFreqOnPlots="1"  showGateNameOnPlots="1"  showMedians="0"  showUncomped="0"  addEventParam="0"  lastYAxisName="" >
                                     <TextTraits font="SansSerif"  size="11"  name="Labels"  style="plain"  color="#000000"  background="#00ffffff"  just="left" />
                                     <TextTraits font="SansSerif"  size="11"  name="LayoutGates"  style="plain"  color="#000000"  background="#00ffffff"  just="left" />
                                     <TextTraits font="SansSerif"  size="9"  name="Numbers"  style="plain"  color="#000000"  background="#00ffffff"  just="left" />
                                     <TextTraits font="SansSerif"  size="9"  name="Legend"  style="plain"  color="#000000"  background="#00ffffff"  just="left" />
                                     <WindowPosition x="817"  y="33"  width="679"  height="992"  displayed="0"  panelState="+--" />
                                   </GraphEnvironment>
                                 </Graph>
                                 <Gate gating:id="ID1582928980"  gating:parent_id="ID1098735577" >
                                   <gating:RectangleGate eventsInside="1"  annoOffsetX="-7"  annoOffsetY="185"  tint="#000000"  isTinted="0"  lineWeight="Normal"  userDefined="1"  percentX="0"  percentY="0" >
                                     <gating:dimension gating:min="230.5808059076689"  gating:max="34377.903524703914" >
                                       <data-type:fcs-dimension data-type:name="Comp-APC-A" />
                                     </gating:dimension>
                                     <gating:dimension gating:min="1307.639178193388"  gating:max="136842.6179367923" >
                                       <data-type:fcs-dimension data-type:name="Comp-PE-Cy7-A" />
                                     </gating:dimension>
                                   </gating:RectangleGate>
                                 </Gate>
                               </Population>
                               <Population name="Host CD8+IL17+"  annotation=""  owningGroup="All Samples"  expanded="1"  sortPriority="10"  count="20" >
                                 <Graph smoothing="0"  backColor="#ffffff"  foreColor="#000000"  heatMapStatParameter="Comp-FITC-A"  type="Pseudocolor"  fast="1" >
                                   <Axis dimension="x"  name="Comp-APC-Cy7-A"  label=""  auto="auto" />
                                   <Axis dimension="y"  name="Comp-PE-Cy7-A"  label=""  auto="auto" />
                                   <GraphSettings level="5%"  smoothingHighResolution="1"  contourHighResolution="1"  histogramSmoothingCount="0"  graphResolution="256"  showOutliers="0"  drawLargeDots="0"  dotsToDraw="8000"  tint="le.chartfill.tinted.40"  lineWeight="le.lineweight.normal"  lineStyle="le.linestyle.solid" />
                                   <GraphEnvironment showGrid="0"  showAxes="tnlTNL"  showGates="1"  showFreqOnPlots="1"  showGateNameOnPlots="1"  showMedians="0"  showUncomped="0"  addEventParam="0"  lastYAxisName="" >
                                     <TextTraits font="SansSerif"  size="11"  name="Labels"  style="plain"  color="#000000"  background="#00ffffff"  just="left" />
                                     <TextTraits font="SansSerif"  size="11"  name="LayoutGates"  style="plain"  color="#000000"  background="#00ffffff"  just="left" />
                                     <TextTraits font="SansSerif"  size="9"  name="Numbers"  style="plain"  color="#000000"  background="#00ffffff"  just="left" />
                                     <TextTraits font="SansSerif"  size="9"  name="Legend"  style="plain"  color="#000000"  background="#00ffffff"  just="left" />
                                     <WindowPosition x="991"  y="33"  width="679"  height="992"  displayed="1"  panelState="+--" />
                                   </GraphEnvironment>
                                 </Graph>
                                 <Gate gating:id="ID1369477413"  gating:parent_id="ID1098735577" >
                                   <gating:RectangleGate eventsInside="1"  annoOffsetX="254"  annoOffsetY="-21"  tint="#000000"  isTinted="0"  lineWeight="Normal"  userDefined="1"  percentX="0"  percentY="0" >
                                     <gating:dimension gating:min="416.6502330438564"  gating:max="22797.902911359513" >
                                       <data-type:fcs-dimension data-type:name="Comp-APC-Cy7-A" />
                                     </gating:dimension>
                                     <gating:dimension gating:min="1088.964745100765"  gating:max="170411.65055336722" >
                                       <data-type:fcs-dimension data-type:name="Comp-PE-Cy7-A" />
                                     </gating:dimension>
                                   </gating:RectangleGate>
                                 </Gate>
                               </Population>
                             </Subpopulations>
                           </Population>
                           <Population name="Host IFNg+"  annotation=""  owningGroup="All Samples"  expanded="1"  sortPriority="10"  count="444" >
                             <Graph smoothing="0"  backColor="#ffffff"  foreColor="#000000"  heatMapStatParameter="Comp-FITC-A"  type="Pseudocolor"  fast="1" >
                               <Axis dimension="x"  name="Comp-APC-A"  label=""  auto="auto" />
                               <Axis dimension="y"  name="Comp-PE-Cy7-A"  label=""  auto="auto" />
                               <GraphSettings level="5%"  smoothingHighResolution="1"  contourHighResolution="1"  histogramSmoothingCount="0"  graphResolution="256"  showOutliers="0"  drawLargeDots="0"  dotsToDraw="8000"  tint="le.chartfill.tinted.40"  lineWeight="le.lineweight.normal"  lineStyle="le.linestyle.solid" />
                               <GraphEnvironment showGrid="0"  showAxes="tnlTNL"  showGates="1"  showFreqOnPlots="1"  showGateNameOnPlots="1"  showMedians="0"  showUncomped="0"  addEventParam="0"  lastYAxisName="" >
                                 <TextTraits font="SansSerif"  size="11"  name="Labels"  style="plain"  color="#000000"  background="#00ffffff"  just="left" />
                                 <TextTraits font="SansSerif"  size="11"  name="LayoutGates"  style="plain"  color="#000000"  background="#00ffffff"  just="left" />
                                 <TextTraits font="SansSerif"  size="9"  name="Numbers"  style="plain"  color="#000000"  background="#00ffffff"  just="left" />
                                 <TextTraits font="SansSerif"  size="9"  name="Legend"  style="plain"  color="#000000"  background="#00ffffff"  just="left" />
                                 <WindowPosition x="876"  y="21"  width="679"  height="992"  displayed="1"  panelState="+--" />
                               </GraphEnvironment>
                             </Graph>
                             <Gate gating:id="ID1500564624"  gating:parent_id="ID434399893" >
                               <gating:RectangleGate eventsInside="1"  annoOffsetX="168"  annoOffsetY="-10"  tint="#000000"  isTinted="0"  lineWeight="Normal"  userDefined="1"  percentX="0"  percentY="0" >
                                 <gating:dimension gating:min="225.4134832382505"  gating:max="28615.409224047347" >
                                   <data-type:fcs-dimension data-type:name="Comp-APC-A" />
                                 </gating:dimension>
                                 <gating:dimension gating:min="-306.57749335668166"  gating:max="157010.8854176667" >
                                   <data-type:fcs-dimension data-type:name="Comp-PE-Cy7-A" />
                                 </gating:dimension>
                               </gating:RectangleGate>
                             </Gate>
                           </Population>
                           <Population name="Host IL17+"  annotation=""  owningGroup="All Samples"  expanded="1"  sortPriority="10"  count="53" >
                             <Graph smoothing="0"  backColor="#ffffff"  foreColor="#000000"  heatMapStatParameter="Comp-FITC-A"  type="Pseudocolor"  fast="1" >
                               <Axis dimension="x"  name="Comp-APC-Cy7-A"  label=""  auto="auto" />
                               <Axis dimension="y"  name="Comp-PE-Cy7-A"  label=""  auto="auto" />
                               <GraphSettings level="5%"  smoothingHighResolution="1"  contourHighResolution="1"  histogramSmoothingCount="0"  graphResolution="256"  showOutliers="0"  drawLargeDots="0"  dotsToDraw="8000"  tint="le.chartfill.tinted.40"  lineWeight="le.lineweight.normal"  lineStyle="le.linestyle.solid" />
                               <GraphEnvironment showGrid="0"  showAxes="tnlTNL"  showGates="1"  showFreqOnPlots="1"  showGateNameOnPlots="1"  showMedians="0"  showUncomped="0"  addEventParam="0"  lastYAxisName="" >
                                 <TextTraits font="SansSerif"  size="11"  name="Labels"  style="plain"  color="#000000"  background="#00ffffff"  just="left" />
                                 <TextTraits font="SansSerif"  size="11"  name="LayoutGates"  style="plain"  color="#000000"  background="#00ffffff"  just="left" />
                                 <TextTraits font="SansSerif"  size="9"  name="Numbers"  style="plain"  color="#000000"  background="#00ffffff"  just="left" />
                                 <TextTraits font="SansSerif"  size="9"  name="Legend"  style="plain"  color="#000000"  background="#00ffffff"  just="left" />
                                 <WindowPosition x="720"  y="37"  width="679"  height="992"  displayed="1"  panelState="+--" />
                               </GraphEnvironment>
                             </Graph>
                             <Gate gating:id="ID229841529"  gating:parent_id="ID434399893" >
                               <gating:RectangleGate eventsInside="1"  annoOffsetX="-12"  annoOffsetY="244"  tint="#000000"  isTinted="0"  lineWeight="Normal"  userDefined="1"  percentX="0"  percentY="0" >
                                 <gating:dimension gating:min="409.40068578775424"  gating:max="24515.821184874407" >
                                   <data-type:fcs-dimension data-type:name="Comp-APC-Cy7-A" />
                                 </gating:dimension>
                                 <gating:dimension gating:min="-387.6563985022236"  gating:max="189043.3709523738" >
                                   <data-type:fcs-dimension data-type:name="Comp-PE-Cy7-A" />
                                 </gating:dimension>
                               </gating:RectangleGate>
                             </Gate>
                           </Population>
                         </Subpopulations>
                       </Population>
                     </Subpopulations>
                   </Population>
                 </Subpopulations>
               </Population>
             </Subpopulations>
           </Population>
           <Population name="p1"  annotation=""  owningGroup="All Samples"  expanded="1"  sortPriority="10"  count="400" >
             <Graph smoothing="0"  backColor="#ffffff"  foreColor="#000000"  heatMapStatParameter="Comp-FITC-A"  type="Pseudocolor"  fast="1" >
               <Axis dimension="x"  name="FSC-A"  label=""  auto="auto" />
               <Axis dimension="y"  name="Comp-APC-A"  label=""  auto="auto" />
               <GraphSettings level="5%"  smoothingHighResolution="1"  contourHighResolution="1"  histogramSmoothingCount="0"  graphResolution="256"  showOutliers="0"  drawLargeDots="0"  dotsToDraw="8000"  tint="le.chartfill.tinted.40"  lineWeight="le.lineweight.normal"  lineStyle="le.linestyle.solid" />
               <GraphEnvironment showGrid="0"  showAxes="tnlTNL"  showGates="1"  showFreqOnPlots="1"  showGateNameOnPlots="1"  showMedians="0"  showUncomped="0"  addEventParam="0"  lastYAxisName="" >
                 <TextTraits font="SansSerif"  size="11"  name="Labels"  style="plain"  color="#000000"  background="#00ffffff"  just="left" />
                 <TextTraits font="SansSerif"  size="11"  name="LayoutGates"  style="plain"  color="#000000"  background="#00ffffff"  just="left" />
                 <TextTraits font="SansSerif"  size="9"  name="Numbers"  style="plain"  color="#000000"  background="#00ffffff"  just="left" />
                 <TextTraits font="SansSerif"  size="9"  name="Legend"  style="plain"  color="#000000"  background="#00ffffff"  just="left" />
                 <WindowPosition x="875"  y="1"  width="744"  height="990"  displayed="0"  panelState="---" />
               </GraphEnvironment>
             </Graph>
             <Gate gating:id="ID140073742" >
               <gating:RectangleGate eventsInside="1"  annoOffsetX="4"  annoOffsetY="-158"  tint="#000000"  isTinted="0"  lineWeight="Normal"  userDefined="1"  percentX="0"  percentY="0" >
                 <gating:dimension gating:min="2583.8566308243726"  gating:max="14469.597132616489" >
                   <data-type:fcs-dimension data-type:name="FSC-A" />
                 </gating:dimension>
                 <gating:dimension gating:min="108458.9392971246"  gating:max="181742.00638977636" >
                   <data-type:fcs-dimension data-type:name="SSC-A" />
                 </gating:dimension>
               </gating:RectangleGate>
             </Gate>
             <Subpopulations>
               <Population name="BEADS"  annotation=""  owningGroup="All Samples"  expanded="1"  sortPriority="10"  count="377" >
                 <Graph smoothing="0"  backColor="#ffffff"  foreColor="#000000"  heatMapStatParameter="Comp-FITC-A"  type="Pseudocolor"  fast="1" >
                   <Axis dimension="x"  name="FSC-A"  label=""  auto="auto" />
                   <Axis dimension="y"  name="Comp-APC-A"  label=""  auto="auto" />
                   <GraphSettings level="5%"  smoothingHighResolution="1"  contourHighResolution="1"  histogramSmoothingCount="0"  graphResolution="256"  showOutliers="0"  drawLargeDots="0"  dotsToDraw="8000"  tint="le.chartfill.tinted.40"  lineWeight="le.lineweight.normal"  lineStyle="le.linestyle.solid" />
                   <GraphEnvironment showGrid="0"  showAxes="tnlTNL"  showGates="1"  showFreqOnPlots="1"  showGateNameOnPlots="1"  showMedians="0"  showUncomped="0"  addEventParam="0"  lastYAxisName="" >
                     <TextTraits font="SansSerif"  size="11"  name="Labels"  style="plain"  color="#000000"  background="#00ffffff"  just="left" />
                     <TextTraits font="SansSerif"  size="11"  name="LayoutGates"  style="plain"  color="#000000"  background="#00ffffff"  just="left" />
                     <TextTraits font="SansSerif"  size="9"  name="Numbers"  style="plain"  color="#000000"  background="#00ffffff"  just="left" />
                     <TextTraits font="SansSerif"  size="9"  name="Legend"  style="plain"  color="#000000"  background="#00ffffff"  just="left" />
                     <WindowPosition x="875"  y="1"  width="744"  height="990"  displayed="1"  panelState="---" />
                   </GraphEnvironment>
                 </Graph>
                 <Gate gating:id="ID497871376"  gating:parent_id="ID140073742" >
                   <gating:RectangleGate eventsInside="1"  annoOffsetX="-5"  annoOffsetY="-53"  tint="#000000"  isTinted="0"  lineWeight="Normal"  userDefined="1"  percentX="0"  percentY="0" >
                     <gating:dimension gating:min="2656.864864864865"  gating:max="16384.0" >
                       <data-type:fcs-dimension data-type:name="FSC-A" />
                     </gating:dimension>
                     <gating:dimension gating:min="6540.692027906197"  gating:max="13276.202131197544" >
                       <data-type:fcs-dimension data-type:name="Comp-APC-A" />
                     </gating:dimension>
                   </gating:RectangleGate>
                 </Gate>
               </Population>
             </Subpopulations>
           </Population>
         </Subpopulations>
       </SampleNode>
     </Sample>
     <Sample>
       <DataSet uri="file:/S:/LAB_FSM/RESULTADOS/NIEVES/GVHD/2.%20FACS%20DE%207%20DIAS/20210210%20EXP%207-%20Exp%204%20a%207%20días%20de%20inyeccion%20-Citoquinas/20210211%20citometria%20end%20point/citometro%20compensacion%20nieves/LN%20activado%20con%20panning%20+%20PMA/st%20LN%20Mesentericos%20paning%20CD3-CD28_WT1.fcs"  sampleID="12" />
       <transforms:spilloverMatrix spectral="0"  weightOptAlgorithmType="OLS"  prefix="Comp-"  name="Acquisition-defined-copy"  editable="1"  color="#00ccff"  version="FlowJo-10.10.0"  status="FINALIZED"  transforms:id="097f2982-df83-467a-a3ec-da0339280e45"  suffix="" >
         <data-type:parameters>
           <data-type:parameter data-type:name="FITC-A"  userProvidedCompInfix="Comp-FITC-A" />
           <data-type:parameter data-type:name="PE-A"  userProvidedCompInfix="Comp-PE-A" />
           <data-type:parameter data-type:name="PE-Cy7-A"  userProvidedCompInfix="Comp-PE-Cy7-A" />
           <data-type:parameter data-type:name="APC-A"  userProvidedCompInfix="Comp-APC-A" />
           <data-type:parameter data-type:name="PerCP-A"  userProvidedCompInfix="Comp-PerCP-A" />
           <data-type:parameter data-type:name="V_450_50-A"  userProvidedCompInfix="Comp-V_450_50-A" />
           <data-type:parameter data-type:name="AmCyan-A"  userProvidedCompInfix="Comp-AmCyan-A" />
           <data-type:parameter data-type:name="APC-Cy7-A"  userProvidedCompInfix="Comp-APC-Cy7-A" />
         </data-type:parameters>
         <transforms:spillover data-type:parameter="FITC-A"  userProvidedCompInfix="Comp-FITC-A" >
           <transforms:coefficient data-type:parameter="FITC-A"  transforms:value="1" />
           <transforms:coefficient data-type:parameter="PE-A"  transforms:value="0.135" />
           <transforms:coefficient data-type:parameter="PE-Cy7-A"  transforms:value="0.003" />
           <transforms:coefficient data-type:parameter="APC-A"  transforms:value="0" />
           <transforms:coefficient data-type:parameter="PerCP-A"  transforms:value="0.0060000001" />
           <transforms:coefficient data-type:parameter="V_450_50-A"  transforms:value="0" />
           <transforms:coefficient data-type:parameter="AmCyan-A"  transforms:value="0.8000295162" />
           <transforms:coefficient data-type:parameter="APC-Cy7-A"  transforms:value="0" />
         </transforms:spillover>
         <transforms:spillover data-type:parameter="PE-A"  userProvidedCompInfix="Comp-PE-A" >
           <transforms:coefficient data-type:parameter="FITC-A"  transforms:value="0.009" />
           <transforms:coefficient data-type:parameter="PE-A"  transforms:value="1" />
           <transforms:coefficient data-type:parameter="PE-Cy7-A"  transforms:value="0.0399999991" />
           <transforms:coefficient data-type:parameter="APC-A"  transforms:value="0.0003534345" />
           <transforms:coefficient data-type:parameter="PerCP-A"  transforms:value="0.45" />
           <transforms:coefficient data-type:parameter="V_450_50-A"  transforms:value="0" />
           <transforms:coefficient data-type:parameter="AmCyan-A"  transforms:value="0" />
           <transforms:coefficient data-type:parameter="APC-Cy7-A"  transforms:value="0" />
         </transforms:spillover>
         <transforms:spillover data-type:parameter="PE-Cy7-A"  userProvidedCompInfix="Comp-PE-Cy7-A" >
           <transforms:coefficient data-type:parameter="FITC-A"  transforms:value="0" />
           <transforms:coefficient data-type:parameter="PE-A"  transforms:value="0.005" />
           <transforms:coefficient data-type:parameter="PE-Cy7-A"  transforms:value="1" />
           <transforms:coefficient data-type:parameter="APC-A"  transforms:value="0" />
           <transforms:coefficient data-type:parameter="PerCP-A"  transforms:value="0.009" />
           <transforms:coefficient data-type:parameter="V_450_50-A"  transforms:value="0.005" />
           <transforms:coefficient data-type:parameter="AmCyan-A"  transforms:value="0" />
           <transforms:coefficient data-type:parameter="APC-Cy7-A"  transforms:value="0.025" />
         </transforms:spillover>
         <transforms:spillover data-type:parameter="APC-A"  userProvidedCompInfix="Comp-APC-A" >
           <transforms:coefficient data-type:parameter="FITC-A"  transforms:value="0" />
           <transforms:coefficient data-type:parameter="PE-A"  transforms:value="0" />
           <transforms:coefficient data-type:parameter="PE-Cy7-A"  transforms:value="0.008" />
           <transforms:coefficient data-type:parameter="APC-A"  transforms:value="1" />
           <transforms:coefficient data-type:parameter="PerCP-A"  transforms:value="0.0299999993" />
           <transforms:coefficient data-type:parameter="V_450_50-A"  transforms:value="0" />
           <transforms:coefficient data-type:parameter="AmCyan-A"  transforms:value="0" />
           <transforms:coefficient data-type:parameter="APC-Cy7-A"  transforms:value="0.41" />
         </transforms:spillover>
         <transforms:spillover data-type:parameter="PerCP-A"  userProvidedCompInfix="Comp-PerCP-A" >
           <transforms:coefficient data-type:parameter="FITC-A"  transforms:value="0" />
           <transforms:coefficient data-type:parameter="PE-A"  transforms:value="0" />
           <transforms:coefficient data-type:parameter="PE-Cy7-A"  transforms:value="0.1513997018" />
           <transforms:coefficient data-type:parameter="APC-A"  transforms:value="0.0024889121" />
           <transforms:coefficient data-type:parameter="PerCP-A"  transforms:value="1" />
           <transforms:coefficient data-type:parameter="V_450_50-A"  transforms:value="0" />
           <transforms:coefficient data-type:parameter="AmCyan-A"  transforms:value="0" />
           <transforms:coefficient data-type:parameter="APC-Cy7-A"  transforms:value="0.030004" />
         </transforms:spillover>
         <transforms:spillover data-type:parameter="V_450_50-A"  userProvidedCompInfix="Comp-V_450_50-A" >
           <transforms:coefficient data-type:parameter="FITC-A"  transforms:value="0" />
           <transforms:coefficient data-type:parameter="PE-A"  transforms:value="0" />
           <transforms:coefficient data-type:parameter="PE-Cy7-A"  transforms:value="0" />
           <transforms:coefficient data-type:parameter="APC-A"  transforms:value="0" />
           <transforms:coefficient data-type:parameter="PerCP-A"  transforms:value="0" />
           <transforms:coefficient data-type:parameter="V_450_50-A"  transforms:value="1" />
           <transforms:coefficient data-type:parameter="AmCyan-A"  transforms:value="0.3600000143" />
           <transforms:coefficient data-type:parameter="APC-Cy7-A"  transforms:value="0" />
         </transforms:spillover>
         <transforms:spillover data-type:parameter="AmCyan-A"  userProvidedCompInfix="Comp-AmCyan-A" >
           <transforms:coefficient data-type:parameter="FITC-A"  transforms:value="0" />
           <transforms:coefficient data-type:parameter="PE-A"  transforms:value="0" />
           <transforms:coefficient data-type:parameter="PE-Cy7-A"  transforms:value="0" />
           <transforms:coefficient data-type:parameter="APC-A"  transforms:value="0" />
           <transforms:coefficient data-type:parameter="PerCP-A"  transforms:value="0" />
           <transforms:coefficient data-type:parameter="V_450_50-A"  transforms:value="0" />
           <transforms:coefficient data-type:parameter="AmCyan-A"  transforms:value="1" />
           <transforms:coefficient data-type:parameter="APC-Cy7-A"  transforms:value="0" />
         </transforms:spillover>
         <transforms:spillover data-type:parameter="APC-Cy7-A"  userProvidedCompInfix="Comp-APC-Cy7-A" >
           <transforms:coefficient data-type:parameter="FITC-A"  transforms:value="0.0099999998" />
           <transforms:coefficient data-type:parameter="PE-A"  transforms:value="0" />
           <transforms:coefficient data-type:parameter="PE-Cy7-A"  transforms:value="0" />
           <transforms:coefficient data-type:parameter="APC-A"  transforms:value="0.0100000035" />
           <transforms:coefficient data-type:parameter="PerCP-A"  transforms:value="0" />
           <transforms:coefficient data-type:parameter="V_450_50-A"  transforms:value="0.0250008199" />
           <transforms:coefficient data-type:parameter="AmCyan-A"  transforms:value="0.1000002921" />
           <transforms:coefficient data-type:parameter="APC-Cy7-A"  transforms:value="1" />
         </transforms:spillover>
       </transforms:spilloverMatrix>
       <Transformations>
         <transforms:linear transforms:minRange="0"  transforms:maxRange="262144"  gain="1" >
           <data-type:parameter data-type:name="FSC-A" />
         </transforms:linear>
         <transforms:linear transforms:minRange="0"  transforms:maxRange="262144"  gain="1" >
           <data-type:parameter data-type:name="FSC-H" />
         </transforms:linear>
         <transforms:linear transforms:minRange="0"  transforms:maxRange="262144"  gain="1" >
           <data-type:parameter data-type:name="FSC-W" />
         </transforms:linear>
         <transforms:linear transforms:minRange="0"  transforms:maxRange="262144"  gain="1" >
           <data-type:parameter data-type:name="SSC-A" />
         </transforms:linear>
         <transforms:linear transforms:minRange="0"  transforms:maxRange="262144"  gain="1" >
           <data-type:parameter data-type:name="SSC-H" />
         </transforms:linear>
         <transforms:linear transforms:minRange="0"  transforms:maxRange="262144"  gain="1" >
           <data-type:parameter data-type:name="SSC-W" />
         </transforms:linear>
         <transforms:biex transforms:length="256"  transforms:maxRange="262144"  transforms:neg="0"  transforms:width="-100"  transforms:pos="5.15" >
           <data-type:parameter data-type:name="FITC-A" />
         </transforms:biex>
         <transforms:biex transforms:length="256"  transforms:maxRange="262144"  transforms:neg="0"  transforms:width="-100"  transforms:pos="5.05" >
           <data-type:parameter data-type:name="PE-A" />
         </transforms:biex>
         <transforms:biex transforms:length="256"  transforms:maxRange="262144"  transforms:neg="0"  transforms:width="-100"  transforms:pos="4.55" >
           <data-type:parameter data-type:name="PE-Cy7-A" />
         </transforms:biex>
         <transforms:biex transforms:length="256"  transforms:maxRange="262144"  transforms:neg="0"  transforms:width="-31.6227766017"  transforms:pos="4.9" >
           <data-type:parameter data-type:name="APC-A" />
         </transforms:biex>
         <transforms:biex transforms:length="256"  transforms:maxRange="262144"  transforms:neg="0"  transforms:width="-100"  transforms:pos="4.8" >
           <data-type:parameter data-type:name="PerCP-A" />
         </transforms:biex>
         <transforms:biex transforms:length="256"  transforms:maxRange="262144"  transforms:neg="0"  transforms:width="-100"  transforms:pos="4.2" >
           <data-type:parameter data-type:name="V_450_50-A" />
         </transforms:biex>
         <transforms:biex transforms:length="256"  transforms:maxRange="262144"  transforms:neg="0"  transforms:width="-100"  transforms:pos="4.418539922" >
           <data-type:parameter data-type:name="AmCyan-A" />
         </transforms:biex>
         <transforms:biex transforms:length="256"  transforms:maxRange="262144"  transforms:neg="0"  transforms:width="-100"  transforms:pos="4.55" >
           <data-type:parameter data-type:name="APC-Cy7-A" />
         </transforms:biex>
         <transforms:linear transforms:minRange="0"  transforms:maxRange="57"  gain="0.010924563" >
           <data-type:parameter data-type:name="Time" />
         </transforms:linear>
         <transforms:biex transforms:length="256"  transforms:maxRange="262144"  transforms:neg="0"  transforms:width="-100"  transforms:pos="5.15" >
           <data-type:parameter data-type:name="Comp-FITC-A" />
         </transforms:biex>
         <transforms:biex transforms:length="256"  transforms:maxRange="262144"  transforms:neg="0"  transforms:width="-100"  transforms:pos="5.05" >
           <data-type:parameter data-type:name="Comp-PE-A" />
         </transforms:biex>
         <transforms:biex transforms:length="256"  transforms:maxRange="262144"  transforms:neg="0"  transforms:width="-100"  transforms:pos="4.55" >
           <data-type:parameter data-type:name="Comp-PE-Cy7-A" />
         </transforms:biex>
         <transforms:biex transforms:length="256"  transforms:maxRange="262144"  transforms:neg="0"  transforms:width="-31.6227766017"  transforms:pos="4.9" >
           <data-type:parameter data-type:name="Comp-APC-A" />
         </transforms:biex>
         <transforms:biex transforms:length="256"  transforms:maxRange="262144"  transforms:neg="0"  transforms:width="-100"  transforms:pos="4.8" >
           <data-type:parameter data-type:name="Comp-PerCP-A" />
         </transforms:biex>
         <transforms:biex transforms:length="256"  transforms:maxRange="262144"  transforms:neg="0"  transforms:width="-100"  transforms:pos="4.2" >
           <data-type:parameter data-type:name="Comp-V_450_50-A" />
         </transforms:biex>
         <transforms:biex transforms:length="256"  transforms:maxRange="262144"  transforms:neg="0"  transforms:width="-100"  transforms:pos="4.418539922" >
           <data-type:parameter data-type:name="Comp-AmCyan-A" />
         </transforms:biex>
         <transforms:biex transforms:length="256"  transforms:maxRange="262144"  transforms:neg="0"  transforms:width="-100"  transforms:pos="4.55" >
           <data-type:parameter data-type:name="Comp-APC-Cy7-A" />
         </transforms:biex>
       </Transformations>
       <Keywords>
         <Keyword name="FJ_FCS_VERSION"  value="3" />
         <Keyword name="$BEGINANALYSIS"  value="0" />
         <Keyword name="$ENDANALYSIS"  value="0" />
         <Keyword name="$BEGINSTEXT"  value="0" />
         <Keyword name="$ENDSTEXT"  value="0" />
         <Keyword name="$BEGINDATA"  value="3343" />
         <Keyword name="$ENDDATA"  value="3941862            " />
         <Keyword name="$FIL"  value="st LN Mesentericos paning CD3-CD28_WT1.fcs" />
         <Keyword name="$SYS"  value="Windows XP 5.1" />
         <Keyword name="$TOT"  value="65642              " />
         <Keyword name="$PAR"  value="15" />
         <Keyword name="$MODE"  value="L" />
         <Keyword name="$BYTEORD"  value="4,3,2,1" />
         <Keyword name="$DATATYPE"  value="F" />
         <Keyword name="$NEXTDATA"  value="0" />
         <Keyword name="CREATOR"  value="BD FACSDiva Software Version 6.1.3" />
         <Keyword name="TUBE NAME"  value="WT1" />
         <Keyword name="$SRC"  value="st LN Mesentericos paning CD3-CD28" />
         <Keyword name="EXPERIMENT NAME"  value="20211102 Exp 7 GvHD" />
         <Keyword name="GUID"  value="00dd6fcf-a740-468d-aa32-7aaa149516ec" />
         <Keyword name="$DATE"  value="12-FEB-2021" />
         <Keyword name="$BTIM"  value="14:34:35" />
         <Keyword name="$ETIM"  value="14:35:32" />
         <Keyword name="$CYT"  value="FACSCantoII" />
         <Keyword name="CYTNUM"  value="V96100458" />
         <Keyword name="WINDOW EXTENSION"  value="7.00" />
         <Keyword name="EXPORT USER NAME"  value="Danay" />
         <Keyword name="EXPORT TIME"  value="23-FEB-2021-22:05:32" />
         <Keyword name="$OP"  value="Danay" />
         <Keyword name="FSC ASF"  value="0.59" />
         <Keyword name="AUTOBS"  value="TRUE" />
         <Keyword name="$INST"  value=" " />
         <Keyword name="LASER1NAME"  value="Blue" />
         <Keyword name="LASER1DELAY"  value="0.00" />
         <Keyword name="LASER1ASF"  value="1.27" />
         <Keyword name="LASER2NAME"  value="Red" />
         <Keyword name="LASER2DELAY"  value="30.07" />
         <Keyword name="LASER2ASF"  value="1.04" />
         <Keyword name="LASER3NAME"  value="Violet" />
         <Keyword name="LASER3DELAY"  value="-29.32" />
         <Keyword name="LASER3ASF"  value="0.85" />
         <Keyword name="$TIMESTEP"  value="0.01" />
         <Keyword name="SPILL"  value="8,FITC-A,PE-A,PE-Cy7-A,APC-A,PerCP-A,V_450_50-A,AmCyan-A,APC-Cy7-A,1,0.12339998782683557,0.0029999999999999988,0,0.005999999999999998,0,0.8000295003514308,0,0.005058647382972258,1,0.04,0.00035343453088403684,0.4059992493864011,0,0,0,0,0.006999999999999999,1,0,0.0089999955738395,0.008,0,0.020000000000000004,0,0,0.008,1,0.030000000000000002,0,0,0.4100000000000001,0,0,0.15139969591259111,0.0024889120971221214,1,0,0,0.030003884474527082,0,0,0,0,0,1,0.36,0,0,0,0,0,0,0,1,0,0.01,0,0,0.010000003066245457,0,0.025000819455714453,0.1000002950040572,1" />
         <Keyword name="APPLY COMPENSATION"  value="TRUE" />
         <Keyword name="THRESHOLD"  value="(FSC,5000).AND.(SSC,5000)" />
         <Keyword name="$P1N"  value="FSC-A" />
         <Keyword name="$P1R"  value="262144" />
         <Keyword name="$P1B"  value="32" />
         <Keyword name="$P1E"  value="0,0" />
         <Keyword name="$P1V"  value="400" />
         <Keyword name="$P1G"  value="1.0" />
         <Keyword name="P1DISPLAY"  value="LIN" />
         <Keyword name="P1BS"  value="0" />
         <Keyword name="P1MS"  value="0" />
         <Keyword name="$P2N"  value="FSC-H" />
         <Keyword name="$P2R"  value="262144" />
         <Keyword name="$P2B"  value="32" />
         <Keyword name="$P2E"  value="0,0" />
         <Keyword name="$P2V"  value="400" />
         <Keyword name="$P2G"  value="1.0" />
         <Keyword name="P2DISPLAY"  value="LIN" />
         <Keyword name="P2BS"  value="0" />
         <Keyword name="P2MS"  value="0" />
         <Keyword name="$P3N"  value="FSC-W" />
         <Keyword name="$P3R"  value="262144" />
         <Keyword name="$P3B"  value="32" />
         <Keyword name="$P3E"  value="0,0" />
         <Keyword name="$P3V"  value="400" />
         <Keyword name="$P3G"  value="1.0" />
         <Keyword name="P3BS"  value="-1" />
         <Keyword name="P3MS"  value="0" />
         <Keyword name="$P4N"  value="SSC-A" />
         <Keyword name="$P4R"  value="262144" />
         <Keyword name="$P4B"  value="32" />
         <Keyword name="$P4E"  value="0,0" />
         <Keyword name="$P4V"  value="430" />
         <Keyword name="$P4G"  value="1.0" />
         <Keyword name="P4DISPLAY"  value="LIN" />
         <Keyword name="P4BS"  value="0" />
         <Keyword name="P4MS"  value="0" />
         <Keyword name="$P5N"  value="SSC-H" />
         <Keyword name="$P5R"  value="262144" />
         <Keyword name="$P5B"  value="32" />
         <Keyword name="$P5E"  value="0,0" />
         <Keyword name="$P5V"  value="430" />
         <Keyword name="$P5G"  value="1.0" />
         <Keyword name="P5DISPLAY"  value="LIN" />
         <Keyword name="P5BS"  value="0" />
         <Keyword name="P5MS"  value="0" />
         <Keyword name="$P6N"  value="SSC-W" />
         <Keyword name="$P6R"  value="262144" />
         <Keyword name="$P6B"  value="32" />
         <Keyword name="$P6E"  value="0,0" />
         <Keyword name="$P6V"  value="430" />
         <Keyword name="$P6G"  value="1.0" />
         <Keyword name="P6BS"  value="-1" />
         <Keyword name="P6MS"  value="0" />
         <Keyword name="$P7N"  value="FITC-A" />
         <Keyword name="$P7S"  value="GFP" />
         <Keyword name="$P7R"  value="262144" />
         <Keyword name="$P7B"  value="32" />
         <Keyword name="$P7E"  value="0,0" />
         <Keyword name="$P7V"  value="380" />
         <Keyword name="$P7G"  value="1.0" />
         <Keyword name="P7DISPLAY"  value="LOG" />
         <Keyword name="P7BS"  value="235" />
         <Keyword name="P7MS"  value="0" />
         <Keyword name="$P8N"  value="PE-A" />
         <Keyword name="$P8S"  value="TMTO" />
         <Keyword name="$P8R"  value="262144" />
         <Keyword name="$P8B"  value="32" />
         <Keyword name="$P8E"  value="0,0" />
         <Keyword name="$P8V"  value="380" />
         <Keyword name="$P8G"  value="1.0" />
         <Keyword name="P8DISPLAY"  value="LOG" />
         <Keyword name="P8BS"  value="103" />
         <Keyword name="P8MS"  value="0" />
         <Keyword name="$P9N"  value="PE-Cy7-A" />
         <Keyword name="$P9S"  value="CD8" />
         <Keyword name="$P9R"  value="262144" />
         <Keyword name="$P9B"  value="32" />
         <Keyword name="$P9E"  value="0,0" />
         <Keyword name="$P9V"  value="549" />
         <Keyword name="$P9G"  value="1.0" />
         <Keyword name="P9DISPLAY"  value="LOG" />
         <Keyword name="P9BS"  value="157" />
         <Keyword name="P9MS"  value="0" />
         <Keyword name="$P10N"  value="APC-A" />
         <Keyword name="$P10S"  value="IFNG" />
         <Keyword name="$P10R"  value="262144" />
         <Keyword name="$P10B"  value="32" />
         <Keyword name="$P10E"  value="0,0" />
         <Keyword name="$P10V"  value="500" />
         <Keyword name="$P10G"  value="1.0" />
         <Keyword name="P10DISPLAY"  value="LOG" />
         <Keyword name="P10BS"  value="92" />
         <Keyword name="P10MS"  value="0" />
         <Keyword name="$P11N"  value="PerCP-A" />
         <Keyword name="$P11S"  value="CD4" />
         <Keyword name="$P11R"  value="262144" />
         <Keyword name="$P11B"  value="32" />
         <Keyword name="$P11E"  value="0,0" />
         <Keyword name="$P11V"  value="450" />
         <Keyword name="$P11G"  value="1.0" />
         <Keyword name="P11DISPLAY"  value="LOG" />
         <Keyword name="P11BS"  value="146" />
         <Keyword name="P11MS"  value="0" />
         <Keyword name="$P12N"  value="V_450_50-A" />
         <Keyword name="$P12S"  value="IL-10" />
         <Keyword name="$P12R"  value="262144" />
         <Keyword name="$P12B"  value="32" />
         <Keyword name="$P12E"  value="0,0" />
         <Keyword name="$P12V"  value="480" />
         <Keyword name="$P12G"  value="1.0" />
         <Keyword name="P12DISPLAY"  value="LOG" />
         <Keyword name="P12BS"  value="515" />
         <Keyword name="P12MS"  value="0" />
         <Keyword name="$P13N"  value="AmCyan-A" />
         <Keyword name="$P13S"  value="DEAD" />
         <Keyword name="$P13R"  value="262144" />
         <Keyword name="$P13B"  value="32" />
         <Keyword name="$P13E"  value="0,0" />
         <Keyword name="$P13V"  value="620" />
         <Keyword name="$P13G"  value="1.0" />
         <Keyword name="P13DISPLAY"  value="LOG" />
         <Keyword name="P13BS"  value="2774" />
         <Keyword name="P13MS"  value="0" />
         <Keyword name="$P14N"  value="APC-Cy7-A" />
         <Keyword name="$P14S"  value="IL-17" />
         <Keyword name="$P14R"  value="262144" />
         <Keyword name="$P14B"  value="32" />
         <Keyword name="$P14E"  value="0,0" />
         <Keyword name="$P14V"  value="480" />
         <Keyword name="$P14G"  value="1.0" />
         <Keyword name="P14DISPLAY"  value="LOG" />
         <Keyword name="P14BS"  value="653" />
         <Keyword name="P14MS"  value="0" />
         <Keyword name="$P15N"  value="Time" />
         <Keyword name="$P15R"  value="262144" />
         <Keyword name="$P15B"  value="32" />
         <Keyword name="$P15E"  value="0,0" />
         <Keyword name="$P15G"  value="0.01" />
         <Keyword name="P15BS"  value="0" />
         <Keyword name="P15MS"  value="0" />
         <Keyword name="CST SETUP STATUS"  value="SUCCESS" />
         <Keyword name="CST BEADS LOT ID"  value="80484" />
         <Keyword name="CYTOMETER CONFIG NAME"  value="3-laser, 8-color (4-2-2)" />
         <Keyword name="CYTOMETER CONFIG CREATE DATE"  value="02_07_2011 03:29:17 PM" />
         <Keyword name="CST SETUP DATE"  value="04_04_2011 11:28:42 AM" />
         <Keyword name="CST BASELINE DATE"  value="02_07_2011 03:35:33 PM" />
         <Keyword name="SAMPLE ID"  value=" " />
         <Keyword name="PATIENT ID"  value=" " />
         <Keyword name="CASE NUMBER"  value=" " />
         <Keyword name="$P1S"  value="" />
         <Keyword name="$P2S"  value="" />
         <Keyword name="$P3S"  value="" />
         <Keyword name="$P4S"  value="" />
         <Keyword name="$P5S"  value="" />
         <Keyword name="$P6S"  value="" />
         <Keyword name="$P15S"  value="" />
         <Keyword name="$P16N"  value="Comp-FITC-A" />
         <Keyword name="$P16S"  value="GFP" />
         <Keyword name="$P16R"  value="262144" />
         <Keyword name="$P17N"  value="Comp-PE-A" />
         <Keyword name="$P17S"  value="TMTO" />
         <Keyword name="$P17R"  value="262144" />
         <Keyword name="$P18N"  value="Comp-PE-Cy7-A" />
         <Keyword name="$P18S"  value="CD8" />
         <Keyword name="$P18R"  value="262144" />
         <Keyword name="$P19N"  value="Comp-APC-A" />
         <Keyword name="$P19S"  value="IFNG" />
         <Keyword name="$P19R"  value="262144" />
         <Keyword name="$P20N"  value="Comp-PerCP-A" />
         <Keyword name="$P20S"  value="CD4" />
         <Keyword name="$P20R"  value="262144" />
         <Keyword name="$P21N"  value="Comp-V_450_50-A" />
         <Keyword name="$P21S"  value="IL-10" />
         <Keyword name="$P21R"  value="262144" />
         <Keyword name="$P22N"  value="Comp-AmCyan-A" />
         <Keyword name="$P22S"  value="DEAD" />
         <Keyword name="$P22R"  value="262144" />
         <Keyword name="$P23N"  value="Comp-APC-Cy7-A" />
         <Keyword name="$P23S"  value="IL-17" />
         <Keyword name="$P23R"  value="262144" />
         <Keyword name="FILENAME"  value="" />
       </Keywords>
       <SampleNode name="st LN Mesentericos paning CD3-CD28_WT1.fcs"  annotation=""  owningGroup=""  expanded="1"  sortPriority="10"  count="65642"  sampleID="12" >
         <Graph smoothing="0"  backColor="#ffffff"  foreColor="#000000"  type="Pseudocolor"  fast="1" >
           <Axis dimension="x"  name="FSC-A"  label=""  auto="auto" />
           <Axis dimension="y"  name="SSC-A"  label=""  auto="auto" />
           <GraphSettings level="5%"  smoothingHighResolution="1"  contourHighResolution="1"  histogramSmoothingCount="0"  graphResolution="256"  showOutliers="0"  drawLargeDots="0"  dotsToDraw="8000"  tint="le.chartfill.tinted.40"  lineWeight="le.lineweight.normal"  lineStyle="le.linestyle.solid" />
           <GraphEnvironment showGrid="0"  showAxes="tnlTNL"  showGates="1"  showFreqOnPlots="1"  showGateNameOnPlots="1"  showMedians="0"  showUncomped="0"  addEventParam="0"  lastYAxisName="" >
             <TextTraits font="SansSerif"  size="11"  name="Labels"  style="plain"  color="#000000"  background="#00ffffff"  just="left" />
             <TextTraits font="SansSerif"  size="11"  name="LayoutGates"  style="plain"  color="#000000"  background="#00ffffff"  just="left" />
             <TextTraits font="SansSerif"  size="9"  name="Numbers"  style="plain"  color="#000000"  background="#00ffffff"  just="left" />
             <TextTraits font="SansSerif"  size="9"  name="Legend"  style="plain"  color="#000000"  background="#00ffffff"  just="left" />
             <WindowPosition x="0"  y="0"  width="0"  height="0"  displayed="0"  panelState="" />
           </GraphEnvironment>
         </Graph>
         <Subpopulations>
           <Population name="Lymphocytes"  annotation=""  owningGroup=""  expanded="1"  sortPriority="10"  count="18340" >
             <Graph smoothing="0"  backColor="#ffffff"  foreColor="#000000"  heatMapStatParameter="Comp-FITC-A"  type="Pseudocolor"  fast="1" >
               <Axis dimension="x"  name="FSC-W"  label=""  auto="auto" />
               <Axis dimension="y"  name="FSC-H"  label=""  auto="auto" />
               <GraphSettings level="5%"  smoothingHighResolution="1"  contourHighResolution="1"  histogramSmoothingCount="0"  graphResolution="256"  showOutliers="0"  drawLargeDots="0"  dotsToDraw="8000"  tint="le.chartfill.tinted.40"  lineWeight="le.lineweight.normal"  lineStyle="le.linestyle.solid" />
               <GraphEnvironment showGrid="0"  showAxes="tnlTNL"  showGates="1"  showFreqOnPlots="1"  showGateNameOnPlots="1"  showMedians="0"  showUncomped="0"  addEventParam="0"  lastYAxisName="" >
                 <TextTraits font="SansSerif"  size="11"  name="Labels"  style="plain"  color="#000000"  background="#00ffffff"  just="left" />
                 <TextTraits font="SansSerif"  size="11"  name="LayoutGates"  style="plain"  color="#000000"  background="#00ffffff"  just="left" />
                 <TextTraits font="SansSerif"  size="9"  name="Numbers"  style="plain"  color="#000000"  background="#00ffffff"  just="left" />
                 <TextTraits font="SansSerif"  size="9"  name="Legend"  style="plain"  color="#000000"  background="#00ffffff"  just="left" />
                 <WindowPosition x="590"  y="0"  width="643"  height="1047"  displayed="0"  panelState="---" />
               </GraphEnvironment>
             </Graph>
             <Gate gating:id="ID609415869" >
               <gating:PolygonGate eventsInside="1"  annoOffsetX="99"  annoOffsetY="-196"  tint="#000000"  isTinted="0"  lineWeight="Normal"  userDefined="1"  quadId="-1"  gateResolution="256" >
                 <gating:dimension>
                   <data-type:fcs-dimension data-type:name="FSC-A" />
                 </gating:dimension>
                 <gating:dimension>
                   <data-type:fcs-dimension data-type:name="SSC-A" />
                 </gating:dimension>
                 <gating:vertex>
                   <gating:coordinate data-type:value="73272.8888888889" />
                   <gating:coordinate data-type:value="2747.0179640719" />
                 </gating:vertex>
                 <gating:vertex>
                   <gating:coordinate data-type:value="260778.6666666667" />
                   <gating:coordinate data-type:value="2747.0179640719" />
                 </gating:vertex>
                 <gating:vertex>
                   <gating:coordinate data-type:value="260778.6666666667" />
                   <gating:coordinate data-type:value="118906.6347305389" />
                 </gating:vertex>
                 <gating:vertex>
                   <gating:coordinate data-type:value="201614.2222222222" />
                   <gating:coordinate data-type:value="117336.9101796407" />
                 </gating:vertex>
                 <gating:vertex>
                   <gating:coordinate data-type:value="162474.6666666667" />
                   <gating:coordinate data-type:value="87119.7125748503" />
                 </gating:vertex>
                 <gating:vertex>
                   <gating:coordinate data-type:value="98759.1111111111" />
                   <gating:coordinate data-type:value="34533.9401197605" />
                 </gating:vertex>
                 <gating:vertex>
                   <gating:coordinate data-type:value="80554.6666666667" />
                   <gating:coordinate data-type:value="13342.6586826347" />
                 </gating:vertex>
               </gating:PolygonGate>
             </Gate>
             <Subpopulations>
               <Population name="Single Cells"  annotation=""  owningGroup="All Samples"  expanded="1"  sortPriority="10"  count="15251" >
                 <Graph smoothing="0"  backColor="#ffffff"  foreColor="#000000"  heatMapStatParameter="Comp-FITC-A"  type="Pseudocolor"  fast="1" >
                   <Axis dimension="x"  name="FSC-A"  label=""  auto="auto" />
                   <Axis dimension="y"  name="Comp-AmCyan-A"  label=""  auto="auto" />
                   <GraphSettings level="5%"  smoothingHighResolution="1"  contourHighResolution="1"  histogramSmoothingCount="0"  graphResolution="256"  showOutliers="0"  drawLargeDots="0"  dotsToDraw="8000"  tint="le.chartfill.tinted.40"  lineWeight="le.lineweight.normal"  lineStyle="le.linestyle.solid" />
                   <GraphEnvironment showGrid="0"  showAxes="tnlTNL"  showGates="1"  showFreqOnPlots="1"  showGateNameOnPlots="1"  showMedians="0"  showUncomped="0"  addEventParam="0"  lastYAxisName="" >
                     <TextTraits font="SansSerif"  size="11"  name="Labels"  style="plain"  color="#000000"  background="#00ffffff"  just="left" />
                     <TextTraits font="SansSerif"  size="11"  name="LayoutGates"  style="plain"  color="#000000"  background="#00ffffff"  just="left" />
                     <TextTraits font="SansSerif"  size="9"  name="Numbers"  style="plain"  color="#000000"  background="#00ffffff"  just="left" />
                     <TextTraits font="SansSerif"  size="9"  name="Legend"  style="plain"  color="#000000"  background="#00ffffff"  just="left" />
                     <WindowPosition x="432"  y="76"  width="757"  height="1011"  displayed="1"  panelState="---" />
                   </GraphEnvironment>
                 </Graph>
                 <Gate gating:id="ID1016095626"  gating:parent_id="ID609415869" >
                   <gating:RectangleGate eventsInside="1"  annoOffsetX="3"  annoOffsetY="-287"  tint="#000000"  isTinted="0"  lineWeight="Normal"  userDefined="1"  percentX="0"  percentY="0" >
                     <gating:dimension gating:min="57661.00203665988"  gating:max="80084.7250509165" >
                       <data-type:fcs-dimension data-type:name="FSC-W" />
                     </gating:dimension>
                     <gating:dimension gating:min="39119.95076923077"  gating:max="237542.79384615386" >
                       <data-type:fcs-dimension data-type:name="FSC-H" />
                     </gating:dimension>
                   </gating:RectangleGate>
                 </Gate>
                 <Subpopulations>
                   <Population name="vivas"  annotation=""  owningGroup="All Samples"  expanded="1"  sortPriority="10"  count="14790" >
                     <Graph smoothing="0"  backColor="#ffffff"  foreColor="#000000"  heatMapStatParameter="Comp-FITC-A"  type="Pseudocolor"  fast="1" >
                       <Axis dimension="x"  name="Comp-PE-Cy7-A"  label=""  auto="auto" />
                       <Axis dimension="y"  name="Comp-PerCP-A"  label=""  auto="auto" />
                       <GraphSettings level="5%"  smoothingHighResolution="1"  contourHighResolution="1"  histogramSmoothingCount="0"  graphResolution="256"  showOutliers="0"  drawLargeDots="0"  dotsToDraw="8000"  tint="le.chartfill.tinted.40"  lineWeight="le.lineweight.normal"  lineStyle="le.linestyle.solid" />
                       <GraphEnvironment showGrid="0"  showAxes="tnlTNL"  showGates="1"  showFreqOnPlots="1"  showGateNameOnPlots="1"  showMedians="0"  showUncomped="0"  addEventParam="0"  lastYAxisName="" >
                         <TextTraits font="SansSerif"  size="11"  name="Labels"  style="plain"  color="#000000"  background="#00ffffff"  just="left" />
                         <TextTraits font="SansSerif"  size="11"  name="LayoutGates"  style="plain"  color="#000000"  background="#00ffffff"  just="left" />
                         <TextTraits font="SansSerif"  size="9"  name="Numbers"  style="plain"  color="#000000"  background="#00ffffff"  just="left" />
                         <TextTraits font="SansSerif"  size="9"  name="Legend"  style="plain"  color="#000000"  background="#00ffffff"  just="left" />
                         <WindowPosition x="-43"  y="65"  width="679"  height="876"  displayed="1"  panelState="---" />
                       </GraphEnvironment>
                     </Graph>
                     <Gate gating:id="ID1563499381"  gating:parent_id="ID1016095626" >
                       <gating:PolygonGate eventsInside="1"  annoOffsetX="-317"  annoOffsetY="67"  tint="#000000"  isTinted="0"  lineWeight="Normal"  userDefined="1"  quadId="-1"  gateResolution="256" >
                         <gating:dimension>
                           <data-type:fcs-dimension data-type:name="FSC-A" />
                         </gating:dimension>
                         <gating:dimension>
                           <data-type:fcs-dimension data-type:name="Comp-AmCyan-A" />
                         </gating:dimension>
                         <gating:vertex>
                           <gating:coordinate data-type:value="47229.2495867769" />
                           <gating:coordinate data-type:value="-235.2358480219" />
                         </gating:vertex>
                         <gating:vertex>
                           <gating:coordinate data-type:value="46795.9537190083" />
                           <gating:coordinate data-type:value="-1339.3995004749" />
                         </gating:vertex>
                         <gating:vertex>
                           <gating:coordinate data-type:value="260410.8165289256" />
                           <gating:coordinate data-type:value="-1339.3995004749" />
                         </gating:vertex>
                         <gating:vertex>
                           <gating:coordinate data-type:value="259977.520661157" />
                           <gating:coordinate data-type:value="1668.9322823209" />
                         </gating:vertex>
                         <gating:vertex>
                           <gating:coordinate data-type:value="138221.3818181818" />
                           <gating:coordinate data-type:value="1553.4308014913" />
                         </gating:vertex>
                         <gating:vertex>
                           <gating:coordinate data-type:value="61094.7173553719" />
                           <gating:coordinate data-type:value="612.9013705262" />
                         </gating:vertex>
                       </gating:PolygonGate>
                     </Gate>
                     <Subpopulations>
                       <Population name="Q1: GFP- , TMTO+ donor STC EEQ"  annotation=""  owningGroup="All Samples"  expanded="1"  sortPriority="10"  count="14492" >
                         <Graph smoothing="13"  backColor="#ffffff"  foreColor="#000000"  heatMapStatParameter="Comp-FITC-A"  type="Contour"  fast="1" >
                           <Axis dimension="x"  name="Comp-PE-Cy7-A"  label=""  auto="auto" />
                           <Axis dimension="y"  name="Comp-APC-A"  label=""  auto="auto" />
                           <GraphSettings level="5%"  smoothingHighResolution="1"  contourHighResolution="1"  histogramSmoothingCount="0"  graphResolution="256"  showOutliers="0"  drawLargeDots="0"  dotsToDraw="8000"  tint="le.chartfill.tinted.40"  lineWeight="le.lineweight.normal"  lineStyle="le.linestyle.solid" />
                           <GraphEnvironment showGrid="0"  showAxes="tnlTNL"  showGates="1"  showFreqOnPlots="1"  showGateNameOnPlots="1"  showMedians="0"  showUncomped="0"  addEventParam="0"  lastYAxisName="" >
                             <TextTraits font="SansSerif"  size="11"  name="Labels"  style="plain"  color="#000000"  background="#00ffffff"  just="left" />
                             <TextTraits font="SansSerif"  size="11"  name="LayoutGates"  style="plain"  color="#000000"  background="#00ffffff"  just="left" />
                             <TextTraits font="SansSerif"  size="9"  name="Numbers"  style="plain"  color="#000000"  background="#00ffffff"  just="left" />
                             <TextTraits font="SansSerif"  size="9"  name="Legend"  style="plain"  color="#000000"  background="#00ffffff"  just="left" />
                             <WindowPosition x="41"  y="37"  width="679"  height="990"  displayed="0"  panelState="+--" />
                           </GraphEnvironment>
                         </Graph>
                         <Gate gating:id="ID1780963034"  gating:parent_id="ID1563499381" >
                           <gating:RectangleGate eventsInside="1"  annoOffsetX="0"  annoOffsetY="0"  tint="#000000"  isTinted="0"  lineWeight="Normal"  userDefined="1"  percentX="0"  percentY="0" >
                             <gating:dimension gating:max="270.89172550345836" >
                               <data-type:fcs-dimension data-type:name="Comp-FITC-A" />
                             </gating:dimension>
                             <gating:dimension gating:min="227.40912389990623" >
                               <data-type:fcs-dimension data-type:name="Comp-PE-A" />
                             </gating:dimension>
                           </gating:RectangleGate>
                         </Gate>
                         <Subpopulations>
                           <Statistic name="Geometric Mean"  annotation=""  owningGroup="All Samples"  expanded="1"  sortPriority="5"  id="Comp-APC-A"  ancestor=""  correlate=""  value="2887.176269531" />
                           <Statistic name="Geometric Mean"  annotation=""  owningGroup="All Samples"  expanded="1"  sortPriority="5"  id="Comp-APC-Cy7-A"  ancestor=""  correlate=""  value="125.26940155" />
                           <Population name="CD4+IFNG+"  annotation=""  owningGroup="All Samples"  expanded="1"  sortPriority="10"  count="3641" >
                             <Graph smoothing="0"  backColor="#ffffff"  foreColor="#000000"  heatMapStatParameter="Comp-FITC-A"  type="Pseudocolor"  fast="1" >
                               <Axis dimension="x"  name="Comp-PE-Cy7-A"  label=""  auto="auto" />
                               <Axis dimension="y"  name="Comp-APC-A"  label=""  auto="auto" />
                               <GraphSettings level="5%"  smoothingHighResolution="1"  contourHighResolution="1"  histogramSmoothingCount="0"  graphResolution="256"  showOutliers="0"  drawLargeDots="0"  dotsToDraw="8000"  tint="le.chartfill.tinted.40"  lineWeight="le.lineweight.normal"  lineStyle="le.linestyle.solid" />
                               <GraphEnvironment showGrid="0"  showAxes="tnlTNL"  showGates="1"  showFreqOnPlots="1"  showGateNameOnPlots="1"  showMedians="0"  showUncomped="0"  addEventParam="0"  lastYAxisName="" >
                                 <TextTraits font="SansSerif"  size="11"  name="Labels"  style="plain"  color="#000000"  background="#00ffffff"  just="left" />
                                 <TextTraits font="SansSerif"  size="11"  name="LayoutGates"  style="plain"  color="#000000"  background="#00ffffff"  just="left" />
                                 <TextTraits font="SansSerif"  size="9"  name="Numbers"  style="plain"  color="#000000"  background="#00ffffff"  just="left" />
                                 <TextTraits font="SansSerif"  size="9"  name="Legend"  style="plain"  color="#000000"  background="#00ffffff"  just="left" />
                                 <WindowPosition x="755"  y="43"  width="679"  height="990"  displayed="1"  panelState="+--" />
                               </GraphEnvironment>
                             </Graph>
                             <Gate gating:id="ID1012363555"  gating:parent_id="ID1780963034" >
                               <gating:PolygonGate eventsInside="1"  annoOffsetX="0"  annoOffsetY="0"  tint="#000000"  isTinted="0"  lineWeight="Normal"  userDefined="1"  quadId="-1"  gateResolution="256" >
                                 <gating:dimension>
                                   <data-type:fcs-dimension data-type:name="Comp-PE-Cy7-A" />
                                 </gating:dimension>
                                 <gating:dimension>
                                   <data-type:fcs-dimension data-type:name="Comp-APC-A" />
                                 </gating:dimension>
                                 <gating:vertex>
                                   <gating:coordinate data-type:value="6408.7776932032" />
                                   <gating:coordinate data-type:value="28005.9447603674" />
                                 </gating:vertex>
                                 <gating:vertex>
                                   <gating:coordinate data-type:value="2110.6901629897" />
                                   <gating:coordinate data-type:value="224.9290893806" />
                                 </gating:vertex>
                                 <gating:vertex>
                                   <gating:coordinate data-type:value="-213.8721471007" />
                                   <gating:coordinate data-type:value="224.9290893806" />
                                 </gating:vertex>
                                 <gating:vertex>
                                   <gating:coordinate data-type:value="225.0417720646" />
                                   <gating:coordinate data-type:value="28631.3683037886" />
                                 </gating:vertex>
                               </gating:PolygonGate>
                             </Gate>
                           </Population>
                           <Population name="CD8+IFNG+"  annotation=""  owningGroup="All Samples"  expanded="1"  sortPriority="10"  count="10068" >
                             <Graph smoothing="0"  backColor="#ffffff"  foreColor="#000000"  heatMapStatParameter="Comp-FITC-A"  type="Pseudocolor"  fast="1" >
                               <Axis dimension="x"  name="Comp-PE-Cy7-A"  label=""  auto="auto" />
                               <Axis dimension="y"  name="Comp-APC-A"  label=""  auto="auto" />
                               <GraphSettings level="5%"  smoothingHighResolution="1"  contourHighResolution="1"  histogramSmoothingCount="0"  graphResolution="256"  showOutliers="0"  drawLargeDots="0"  dotsToDraw="8000"  tint="le.chartfill.tinted.40"  lineWeight="le.lineweight.normal"  lineStyle="le.linestyle.solid" />
                               <GraphEnvironment showGrid="0"  showAxes="tnlTNL"  showGates="1"  showFreqOnPlots="1"  showGateNameOnPlots="1"  showMedians="0"  showUncomped="0"  addEventParam="0"  lastYAxisName="" >
                                 <TextTraits font="SansSerif"  size="11"  name="Labels"  style="plain"  color="#000000"  background="#00ffffff"  just="left" />
                                 <TextTraits font="SansSerif"  size="11"  name="LayoutGates"  style="plain"  color="#000000"  background="#00ffffff"  just="left" />
                                 <TextTraits font="SansSerif"  size="9"  name="Numbers"  style="plain"  color="#000000"  background="#00ffffff"  just="left" />
                                 <TextTraits font="SansSerif"  size="9"  name="Legend"  style="plain"  color="#000000"  background="#00ffffff"  just="left" />
                                 <WindowPosition x="755"  y="43"  width="679"  height="990"  displayed="1"  panelState="+--" />
                               </GraphEnvironment>
                             </Graph>
                             <Gate gating:id="ID28789974"  gating:parent_id="ID1780963034" >
                               <gating:PolygonGate eventsInside="1"  annoOffsetX="36"  annoOffsetY="-164"  tint="#000000"  isTinted="0"  lineWeight="Normal"  userDefined="1"  quadId="-1"  gateResolution="256" >
                                 <gating:dimension>
                                   <data-type:fcs-dimension data-type:name="Comp-PE-Cy7-A" />
                                 </gating:dimension>
                                 <gating:dimension>
                                   <data-type:fcs-dimension data-type:name="Comp-APC-A" />
                                 </gating:dimension>
                                 <gating:vertex>
                                   <gating:coordinate data-type:value="7137.6312374268" />
                                   <gating:coordinate data-type:value="28631.3683037886" />
                                 </gating:vertex>
                                 <gating:vertex>
                                   <gating:coordinate data-type:value="2434.9741000899" />
                                   <gating:coordinate data-type:value="224.9290893806" />
                                 </gating:vertex>
                                 <gating:vertex>
                                   <gating:coordinate data-type:value="39035.2909119448" />
                                   <gating:coordinate data-type:value="229.0402556813" />
                                 </gating:vertex>
                                 <gating:vertex>
                                   <gating:coordinate data-type:value="114731.5185772697" />
                                   <gating:coordinate data-type:value="28631.3683037886" />
                                 </gating:vertex>
                               </gating:PolygonGate>
                             </Gate>
                           </Population>
                           <Population name="Tmt+CD4+"  annotation=""  owningGroup="All Samples"  expanded="1"  sortPriority="10"  count="4019" >
                             <Graph smoothing="0"  backColor="#ffffff"  foreColor="#000000"  heatMapStatParameter="Comp-FITC-A"  type="Pseudocolor"  fast="1" >
                               <Axis dimension="x"  name="Comp-APC-A"  label=""  auto="auto" />
                               <Axis dimension="y"  name="SSC-W"  label=""  auto="auto" />
                               <GraphSettings level="5%"  smoothingHighResolution="1"  contourHighResolution="1"  histogramSmoothingCount="0"  graphResolution="256"  showOutliers="0"  drawLargeDots="0"  dotsToDraw="8000"  tint="le.chartfill.tinted.40"  lineWeight="le.lineweight.normal"  lineStyle="le.linestyle.solid" />
                               <GraphEnvironment showGrid="0"  showAxes="tnlTNL"  showGates="1"  showFreqOnPlots="1"  showGateNameOnPlots="1"  showMedians="0"  showUncomped="0"  addEventParam="0"  lastYAxisName="" >
                                 <TextTraits font="SansSerif"  size="11"  name="Labels"  style="plain"  color="#000000"  background="#00ffffff"  just="left" />
                                 <TextTraits font="SansSerif"  size="11"  name="LayoutGates"  style="plain"  color="#000000"  background="#00ffffff"  just="left" />
                                 <TextTraits font="SansSerif"  size="9"  name="Numbers"  style="plain"  color="#000000"  background="#00ffffff"  just="left" />
                                 <TextTraits font="SansSerif"  size="9"  name="Legend"  style="plain"  color="#000000"  background="#00ffffff"  just="left" />
                                 <WindowPosition x="110"  y="6"  width="832"  height="967"  displayed="0"  panelState="+--" />
                               </GraphEnvironment>
                             </Graph>
                             <Gate gating:id="ID1252748253"  gating:parent_id="ID1780963034" >
                               <gating:PolygonGate eventsInside="1"  annoOffsetX="-125"  annoOffsetY="-134"  tint="#000000"  isTinted="0"  lineWeight="Normal"  userDefined="1"  quadId="-1"  gateResolution="256" >
                                 <gating:dimension>
                                   <data-type:fcs-dimension data-type:name="Comp-PE-Cy7-A" />
                                 </gating:dimension>
                                 <gating:dimension>
                                   <data-type:fcs-dimension data-type:name="Comp-PerCP-A" />
                                 </gating:dimension>
                                 <gating:vertex>
                                   <gating:coordinate data-type:value="10098.5702188292" />
                                   <gating:coordinate data-type:value="13106.0455635597" />
                                 </gating:vertex>
                                 <gating:vertex>
                                   <gating:coordinate data-type:value="-82.1080610137" />
                                   <gating:coordinate data-type:value="12834.7263219185" />
                                 </gating:vertex>
                                 <gating:vertex>
                                   <gating:coordinate data-type:value="-89.7475765043" />
                                   <gating:coordinate data-type:value="379.6078231093" />
                                 </gating:vertex>
                                 <gating:vertex>
                                   <gating:coordinate data-type:value="1982.3891200635" />
                                   <gating:coordinate data-type:value="393.4474177275" />
                                 </gating:vertex>
                                 <gating:vertex>
                                   <gating:coordinate data-type:value="10098.5702188292" />
                                   <gating:coordinate data-type:value="1341.8834068935" />
                                 </gating:vertex>
                               </gating:PolygonGate>
                             </Gate>
                             <Subpopulations>
                               <Statistic name="Geometric Mean"  annotation=""  owningGroup="All Samples"  expanded="1"  sortPriority="5"  id="Comp-APC-A"  ancestor=""  correlate=""  value="2641.269775391" />
                               <Statistic name="Geometric Mean"  annotation=""  owningGroup="All Samples"  expanded="1"  sortPriority="5"  id="Comp-APC-Cy7-A"  ancestor=""  correlate=""  value="69.477828979" />
                               <Population name="Tmt+CD4+IFNg+"  annotation=""  owningGroup="All Samples"  expanded="1"  sortPriority="10"  count="3749" >
                                 <Graph smoothing="0"  backColor="#ffffff"  foreColor="#000000"  heatMapStatParameter="Comp-FITC-A"  type="Pseudocolor"  fast="1" >
                                   <Axis dimension="x"  name="Comp-APC-A"  label=""  auto="auto" />
                                   <Axis dimension="y"  name="Comp-PE-Cy7-A"  label=""  auto="auto" />
                                   <GraphSettings level="5%"  smoothingHighResolution="1"  contourHighResolution="1"  histogramSmoothingCount="0"  graphResolution="256"  showOutliers="0"  drawLargeDots="0"  dotsToDraw="8000"  tint="le.chartfill.tinted.40"  lineWeight="le.lineweight.normal"  lineStyle="le.linestyle.solid" />
                                   <GraphEnvironment showGrid="0"  showAxes="tnlTNL"  showGates="1"  showFreqOnPlots="1"  showGateNameOnPlots="1"  showMedians="0"  showUncomped="0"  addEventParam="0"  lastYAxisName="" >
                                     <TextTraits font="SansSerif"  size="11"  name="Labels"  style="plain"  color="#000000"  background="#00ffffff"  just="left" />
                                     <TextTraits font="SansSerif"  size="11"  name="LayoutGates"  style="plain"  color="#000000"  background="#00ffffff"  just="left" />
                                     <TextTraits font="SansSerif"  size="9"  name="Numbers"  style="plain"  color="#000000"  background="#00ffffff"  just="left" />
                                     <TextTraits font="SansSerif"  size="9"  name="Legend"  style="plain"  color="#000000"  background="#00ffffff"  just="left" />
                                     <WindowPosition x="817"  y="33"  width="679"  height="992"  displayed="1"  panelState="+--" />
                                   </GraphEnvironment>
                                 </Graph>
                                 <Gate gating:id="ID1864057921"  gating:parent_id="ID1252748253" >
                                   <gating:RectangleGate eventsInside="1"  annoOffsetX="-15"  annoOffsetY="-181"  tint="#000000"  isTinted="0"  lineWeight="Normal"  userDefined="1"  percentX="0"  percentY="0" >
                                     <gating:dimension gating:min="225.32026773228372"  gating:max="41928.74579581057" >
                                       <data-type:fcs-dimension data-type:name="Comp-APC-A" />
                                     </gating:dimension>
                                     <gating:dimension gating:min="-293.85415140383645"  gating:max="17462.81435583077" >
                                       <data-type:fcs-dimension data-type:name="Comp-PE-Cy7-A" />
                                     </gating:dimension>
                                   </gating:RectangleGate>
                                 </Gate>
                               </Population>
                               <Population name="Tmt+CD4+IL17+"  annotation=""  owningGroup="All Samples"  expanded="1"  sortPriority="10"  count="316" >
                                 <Graph smoothing="0"  backColor="#ffffff"  foreColor="#000000"  heatMapStatParameter="Comp-FITC-A"  type="Pseudocolor"  fast="1" >
                                   <Axis dimension="x"  name="Comp-APC-Cy7-A"  label=""  auto="auto" />
                                   <Axis dimension="y"  name="Comp-PE-Cy7-A"  label=""  auto="auto" />
                                   <GraphSettings level="5%"  smoothingHighResolution="1"  contourHighResolution="1"  histogramSmoothingCount="0"  graphResolution="256"  showOutliers="0"  drawLargeDots="0"  dotsToDraw="8000"  tint="le.chartfill.tinted.40"  lineWeight="le.lineweight.normal"  lineStyle="le.linestyle.solid" />
                                   <GraphEnvironment showGrid="0"  showAxes="tnlTNL"  showGates="1"  showFreqOnPlots="1"  showGateNameOnPlots="1"  showMedians="0"  showUncomped="0"  addEventParam="0"  lastYAxisName="" >
                                     <TextTraits font="SansSerif"  size="11"  name="Labels"  style="plain"  color="#000000"  background="#00ffffff"  just="left" />
                                     <TextTraits font="SansSerif"  size="11"  name="LayoutGates"  style="plain"  color="#000000"  background="#00ffffff"  just="left" />
                                     <TextTraits font="SansSerif"  size="9"  name="Numbers"  style="plain"  color="#000000"  background="#00ffffff"  just="left" />
                                     <TextTraits font="SansSerif"  size="9"  name="Legend"  style="plain"  color="#000000"  background="#00ffffff"  just="left" />
                                     <WindowPosition x="991"  y="33"  width="679"  height="992"  displayed="1"  panelState="+--" />
                                   </GraphEnvironment>
                                 </Graph>
                                 <Gate gating:id="ID445480826"  gating:parent_id="ID1252748253" >
                                   <gating:RectangleGate eventsInside="1"  annoOffsetX="215"  annoOffsetY="11"  tint="#000000"  isTinted="0"  lineWeight="Normal"  userDefined="1"  percentX="0"  percentY="0" >
                                     <gating:dimension gating:min="405.3720353817964"  gating:max="23165.57411176362" >
                                       <data-type:fcs-dimension data-type:name="Comp-APC-Cy7-A" />
                                     </gating:dimension>
                                     <gating:dimension gating:min="-147.3379211181744"  gating:max="16417.579139691632" >
                                       <data-type:fcs-dimension data-type:name="Comp-PE-Cy7-A" />
                                     </gating:dimension>
                                   </gating:RectangleGate>
                                 </Gate>
                               </Population>
                             </Subpopulations>
                           </Population>
                           <Population name="Tmt+CD8+"  annotation=""  owningGroup="All Samples"  expanded="1"  sortPriority="10"  count="10353" >
                             <Graph smoothing="13"  backColor="#ffffff"  foreColor="#000000"  heatMapStatParameter="Comp-FITC-A"  type="Pseudocolor"  fast="1" >
                               <Axis dimension="x"  name="Comp-APC-A"  label=""  auto="auto" />
                               <Axis dimension="y"  name="Comp-PE-Cy7-A"  label=""  auto="auto" />
                               <GraphSettings level="5%"  smoothingHighResolution="1"  contourHighResolution="1"  histogramSmoothingCount="0"  graphResolution="256"  showOutliers="1"  drawLargeDots="0"  dotsToDraw="8000"  tint="le.chartfill.tinted.40"  lineWeight="le.lineweight.normal"  lineStyle="le.linestyle.solid" />
                               <GraphEnvironment showGrid="0"  showAxes="tnlTNL"  showGates="1"  showFreqOnPlots="1"  showGateNameOnPlots="1"  showMedians="0"  showUncomped="0"  addEventParam="0"  lastYAxisName="" >
                                 <TextTraits font="SansSerif"  size="11"  name="Labels"  style="plain"  color="#000000"  background="#00ffffff"  just="left" />
                                 <TextTraits font="SansSerif"  size="11"  name="LayoutGates"  style="plain"  color="#000000"  background="#00ffffff"  just="left" />
                                 <TextTraits font="SansSerif"  size="9"  name="Numbers"  style="plain"  color="#000000"  background="#00ffffff"  just="left" />
                                 <TextTraits font="SansSerif"  size="9"  name="Legend"  style="plain"  color="#000000"  background="#00ffffff"  just="left" />
                                 <WindowPosition x="151"  y="58"  width="832"  height="960"  displayed="0"  panelState="+--" />
                               </GraphEnvironment>
                             </Graph>
                             <Gate gating:id="ID64731534"  gating:parent_id="ID1780963034" >
                               <gating:PolygonGate eventsInside="1"  annoOffsetX="122"  annoOffsetY="-124"  tint="#000000"  isTinted="0"  lineWeight="Normal"  userDefined="1"  quadId="-1"  gateResolution="256" >
                                 <gating:dimension>
                                   <data-type:fcs-dimension data-type:name="Comp-PE-Cy7-A" />
                                 </gating:dimension>
                                 <gating:dimension>
                                   <data-type:fcs-dimension data-type:name="Comp-PerCP-A" />
                                 </gating:dimension>
                                 <gating:vertex>
                                   <gating:coordinate data-type:value="1436.9763646612" />
                                   <gating:coordinate data-type:value="125.1056255529" />
                                 </gating:vertex>
                                 <gating:vertex>
                                   <gating:coordinate data-type:value="1414.9546324603" />
                                   <gating:coordinate data-type:value="-343.0976068183" />
                                 </gating:vertex>
                                 <gating:vertex>
                                   <gating:coordinate data-type:value="176261.3128876898" />
                                   <gating:coordinate data-type:value="-356.0814278662" />
                                 </gating:vertex>
                                 <gating:vertex>
                                   <gating:coordinate data-type:value="179823.0769011356" />
                                   <gating:coordinate data-type:value="691.8398644957" />
                                 </gating:vertex>
                                 <gating:vertex>
                                   <gating:coordinate data-type:value="6554.3068491183" />
                                   <gating:coordinate data-type:value="680.6007837385" />
                                 </gating:vertex>
                               </gating:PolygonGate>
                             </Gate>
                             <Subpopulations>
                               <Statistic name="Geometric Mean"  annotation=""  owningGroup="All Samples"  expanded="1"  sortPriority="5"  id="Comp-APC-A"  ancestor=""  correlate=""  value="3011.325439453" />
                               <Statistic name="Geometric Mean"  annotation=""  owningGroup="All Samples"  expanded="1"  sortPriority="5"  id="Comp-APC-Cy7-A"  ancestor=""  correlate=""  value="146.495803833" />
                               <Population name="Tmt+CD8+IFNg+"  annotation=""  owningGroup="All Samples"  expanded="1"  sortPriority="10"  count="10024" >
                                 <Graph smoothing="0"  backColor="#ffffff"  foreColor="#000000"  heatMapStatParameter="Comp-FITC-A"  type="Pseudocolor"  fast="1" >
                                   <Axis dimension="x"  name="Comp-APC-A"  label=""  auto="auto" />
                                   <Axis dimension="y"  name="Comp-PE-Cy7-A"  label=""  auto="auto" />
                                   <GraphSettings level="5%"  smoothingHighResolution="1"  contourHighResolution="1"  histogramSmoothingCount="0"  graphResolution="256"  showOutliers="0"  drawLargeDots="0"  dotsToDraw="8000"  tint="le.chartfill.tinted.40"  lineWeight="le.lineweight.normal"  lineStyle="le.linestyle.solid" />
                                   <GraphEnvironment showGrid="0"  showAxes="tnlTNL"  showGates="1"  showFreqOnPlots="1"  showGateNameOnPlots="1"  showMedians="0"  showUncomped="0"  addEventParam="0"  lastYAxisName="" >
                                     <TextTraits font="SansSerif"  size="11"  name="Labels"  style="plain"  color="#000000"  background="#00ffffff"  just="left" />
                                     <TextTraits font="SansSerif"  size="11"  name="LayoutGates"  style="plain"  color="#000000"  background="#00ffffff"  just="left" />
                                     <TextTraits font="SansSerif"  size="9"  name="Numbers"  style="plain"  color="#000000"  background="#00ffffff"  just="left" />
                                     <TextTraits font="SansSerif"  size="9"  name="Legend"  style="plain"  color="#000000"  background="#00ffffff"  just="left" />
                                     <WindowPosition x="817"  y="33"  width="679"  height="992"  displayed="0"  panelState="+--" />
                                   </GraphEnvironment>
                                 </Graph>
                                 <Gate gating:id="ID1263936766"  gating:parent_id="ID64731534" >
                                   <gating:RectangleGate eventsInside="1"  annoOffsetX="-7"  annoOffsetY="185"  tint="#000000"  isTinted="0"  lineWeight="Normal"  userDefined="1"  percentX="0"  percentY="0" >
                                     <gating:dimension gating:min="230.5808059076689"  gating:max="34377.903524703914" >
                                       <data-type:fcs-dimension data-type:name="Comp-APC-A" />
                                     </gating:dimension>
                                     <gating:dimension gating:min="1307.639178193388"  gating:max="136842.6179367923" >
                                       <data-type:fcs-dimension data-type:name="Comp-PE-Cy7-A" />
                                     </gating:dimension>
                                   </gating:RectangleGate>
                                 </Gate>
                               </Population>
                               <Population name="Tmt+CD8+IL17+"  annotation=""  owningGroup="All Samples"  expanded="1"  sortPriority="10"  count="1445" >
                                 <Graph smoothing="0"  backColor="#ffffff"  foreColor="#000000"  heatMapStatParameter="Comp-FITC-A"  type="Pseudocolor"  fast="1" >
                                   <Axis dimension="x"  name="Comp-APC-Cy7-A"  label=""  auto="auto" />
                                   <Axis dimension="y"  name="Comp-PE-Cy7-A"  label=""  auto="auto" />
                                   <GraphSettings level="5%"  smoothingHighResolution="1"  contourHighResolution="1"  histogramSmoothingCount="0"  graphResolution="256"  showOutliers="0"  drawLargeDots="0"  dotsToDraw="8000"  tint="le.chartfill.tinted.40"  lineWeight="le.lineweight.normal"  lineStyle="le.linestyle.solid" />
                                   <GraphEnvironment showGrid="0"  showAxes="tnlTNL"  showGates="1"  showFreqOnPlots="1"  showGateNameOnPlots="1"  showMedians="0"  showUncomped="0"  addEventParam="0"  lastYAxisName="" >
                                     <TextTraits font="SansSerif"  size="11"  name="Labels"  style="plain"  color="#000000"  background="#00ffffff"  just="left" />
                                     <TextTraits font="SansSerif"  size="11"  name="LayoutGates"  style="plain"  color="#000000"  background="#00ffffff"  just="left" />
                                     <TextTraits font="SansSerif"  size="9"  name="Numbers"  style="plain"  color="#000000"  background="#00ffffff"  just="left" />
                                     <TextTraits font="SansSerif"  size="9"  name="Legend"  style="plain"  color="#000000"  background="#00ffffff"  just="left" />
                                     <WindowPosition x="991"  y="33"  width="679"  height="992"  displayed="1"  panelState="+--" />
                                   </GraphEnvironment>
                                 </Graph>
                                 <Gate gating:id="ID1695300169"  gating:parent_id="ID64731534" >
                                   <gating:RectangleGate eventsInside="1"  annoOffsetX="254"  annoOffsetY="-21"  tint="#000000"  isTinted="0"  lineWeight="Normal"  userDefined="1"  percentX="0"  percentY="0" >
                                     <gating:dimension gating:min="416.6502330438564"  gating:max="22797.902911359513" >
                                       <data-type:fcs-dimension data-type:name="Comp-APC-Cy7-A" />
                                     </gating:dimension>
                                     <gating:dimension gating:min="1088.964745100765"  gating:max="170411.65055336722" >
                                       <data-type:fcs-dimension data-type:name="Comp-PE-Cy7-A" />
                                     </gating:dimension>
                                   </gating:RectangleGate>
                                 </Gate>
                               </Population>
                             </Subpopulations>
                           </Population>
                           <Population name="Tmt+IFNg+"  annotation=""  owningGroup=""  expanded="1"  sortPriority="10"  count="13865" >
                             <Graph smoothing="0"  backColor="#ffffff"  foreColor="#000000"  heatMapStatParameter="Comp-FITC-A"  type="Pseudocolor"  fast="1" >
                               <Axis dimension="x"  name="Comp-APC-A"  label=""  auto="auto" />
                               <Axis dimension="y"  name="Comp-PE-Cy7-A"  label=""  auto="auto" />
                               <GraphSettings level="5%"  smoothingHighResolution="1"  contourHighResolution="1"  histogramSmoothingCount="0"  graphResolution="256"  showOutliers="0"  drawLargeDots="0"  dotsToDraw="8000"  tint="le.chartfill.tinted.40"  lineWeight="le.lineweight.normal"  lineStyle="le.linestyle.solid" />
                               <GraphEnvironment showGrid="0"  showAxes="tnlTNL"  showGates="1"  showFreqOnPlots="1"  showGateNameOnPlots="1"  showMedians="0"  showUncomped="0"  addEventParam="0"  lastYAxisName="" >
                                 <TextTraits font="SansSerif"  size="11"  name="Labels"  style="plain"  color="#000000"  background="#00ffffff"  just="left" />
                                 <TextTraits font="SansSerif"  size="11"  name="LayoutGates"  style="plain"  color="#000000"  background="#00ffffff"  just="left" />
                                 <TextTraits font="SansSerif"  size="9"  name="Numbers"  style="plain"  color="#000000"  background="#00ffffff"  just="left" />
                                 <TextTraits font="SansSerif"  size="9"  name="Legend"  style="plain"  color="#000000"  background="#00ffffff"  just="left" />
                                 <WindowPosition x="876"  y="21"  width="679"  height="992"  displayed="0"  panelState="+--" />
                               </GraphEnvironment>
                             </Graph>
                             <Gate gating:id="ID1825300879"  gating:parent_id="ID1780963034" >
                               <gating:RectangleGate eventsInside="1"  annoOffsetX="168"  annoOffsetY="-10"  tint="#000000"  isTinted="0"  lineWeight="Normal"  userDefined="1"  percentX="0"  percentY="0" >
                                 <gating:dimension gating:min="229.04025568125317"  gating:max="29270.823760996587" >
                                   <data-type:fcs-dimension data-type:name="Comp-APC-A" />
                                 </gating:dimension>
                                 <gating:dimension gating:min="-450.0067982689119"  gating:max="112491.56646636139" >
                                   <data-type:fcs-dimension data-type:name="Comp-PE-Cy7-A" />
                                 </gating:dimension>
                               </gating:RectangleGate>
                             </Gate>
                           </Population>
                           <Population name="Tmt+IL17+"  annotation=""  owningGroup="All Samples"  expanded="1"  sortPriority="10"  count="1818" >
                             <Graph smoothing="0"  backColor="#ffffff"  foreColor="#000000"  heatMapStatParameter="Comp-FITC-A"  type="Pseudocolor"  fast="1" >
                               <Axis dimension="x"  name="Comp-APC-Cy7-A"  label=""  auto="auto" />
                               <Axis dimension="y"  name="Comp-PE-Cy7-A"  label=""  auto="auto" />
                               <GraphSettings level="5%"  smoothingHighResolution="1"  contourHighResolution="1"  histogramSmoothingCount="0"  graphResolution="256"  showOutliers="0"  drawLargeDots="0"  dotsToDraw="8000"  tint="le.chartfill.tinted.40"  lineWeight="le.lineweight.normal"  lineStyle="le.linestyle.solid" />
                               <GraphEnvironment showGrid="0"  showAxes="tnlTNL"  showGates="1"  showFreqOnPlots="1"  showGateNameOnPlots="1"  showMedians="0"  showUncomped="0"  addEventParam="0"  lastYAxisName="" >
                                 <TextTraits font="SansSerif"  size="11"  name="Labels"  style="plain"  color="#000000"  background="#00ffffff"  just="left" />
                                 <TextTraits font="SansSerif"  size="11"  name="LayoutGates"  style="plain"  color="#000000"  background="#00ffffff"  just="left" />
                                 <TextTraits font="SansSerif"  size="9"  name="Numbers"  style="plain"  color="#000000"  background="#00ffffff"  just="left" />
                                 <TextTraits font="SansSerif"  size="9"  name="Legend"  style="plain"  color="#000000"  background="#00ffffff"  just="left" />
                                 <WindowPosition x="720"  y="37"  width="679"  height="992"  displayed="0"  panelState="+--" />
                               </GraphEnvironment>
                             </Graph>
                             <Gate gating:id="ID3474288"  gating:parent_id="ID1780963034" >
                               <gating:RectangleGate eventsInside="1"  annoOffsetX="-12"  annoOffsetY="244"  tint="#000000"  isTinted="0"  lineWeight="Normal"  userDefined="1"  percentX="0"  percentY="0" >
                                 <gating:dimension gating:min="409.40068578775424"  gating:max="24515.821184874407" >
                                   <data-type:fcs-dimension data-type:name="Comp-APC-Cy7-A" />
                                 </gating:dimension>
                                 <gating:dimension gating:min="-387.6563985022236"  gating:max="189043.3709523738" >
                                   <data-type:fcs-dimension data-type:name="Comp-PE-Cy7-A" />
                                 </gating:dimension>
                               </gating:RectangleGate>
                             </Gate>
                           </Population>
                         </Subpopulations>
                       </Population>
                       <Population name="Q2: GFP+ , TMTO+"  annotation=""  owningGroup="All Samples"  expanded="1"  sortPriority="10"  count="1" >
                         <Graph smoothing="0"  backColor="#ffffff"  foreColor="#000000"  heatMapStatParameter="Comp-FITC-A"  type="Pseudocolor"  fast="1" >
                           <Axis dimension="x"  name="Comp-FITC-A"  label=""  auto="auto" />
                           <Axis dimension="y"  name="Comp-PE-A"  label=""  auto="auto" />
                           <GraphSettings level="5%"  smoothingHighResolution="1"  contourHighResolution="1"  histogramSmoothingCount="0"  graphResolution="256"  showOutliers="0"  drawLargeDots="0"  dotsToDraw="8000"  tint="le.chartfill.tinted.40"  lineWeight="le.lineweight.normal"  lineStyle="le.linestyle.solid" />
                           <GraphEnvironment showGrid="0"  showAxes="tnlTNL"  showGates="1"  showFreqOnPlots="1"  showGateNameOnPlots="1"  showMedians="0"  showUncomped="0"  addEventParam="0"  lastYAxisName="" >
                             <TextTraits font="SansSerif"  size="11"  name="Labels"  style="plain"  color="#000000"  background="#00ffffff"  just="left" />
                             <TextTraits font="SansSerif"  size="11"  name="LayoutGates"  style="plain"  color="#000000"  background="#00ffffff"  just="left" />
                             <TextTraits font="SansSerif"  size="9"  name="Numbers"  style="plain"  color="#000000"  background="#00ffffff"  just="left" />
                             <TextTraits font="SansSerif"  size="9"  name="Legend"  style="plain"  color="#000000"  background="#00ffffff"  just="left" />
                             <WindowPosition x="761"  y="75"  width="679"  height="876"  displayed="1"  panelState="---" />
                           </GraphEnvironment>
                         </Graph>
                         <Gate gating:id="ID1805557027"  gating:parent_id="ID1563499381" >
                           <gating:RectangleGate eventsInside="1"  annoOffsetX="0"  annoOffsetY="0"  tint="#000000"  isTinted="0"  lineWeight="Normal"  userDefined="1"  percentX="0"  percentY="0" >
                             <gating:dimension gating:min="270.89172550345836" >
                               <data-type:fcs-dimension data-type:name="Comp-FITC-A" />
                             </gating:dimension>
                             <gating:dimension gating:min="227.40912389990623" >
                               <data-type:fcs-dimension data-type:name="Comp-PE-A" />
                             </gating:dimension>
                           </gating:RectangleGate>
                         </Gate>
                       </Population>
                       <Population name="Q3: GFP+ , TMTO- donor BM"  annotation=""  owningGroup="All Samples"  expanded="1"  sortPriority="10"  count="32" >
                         <Graph smoothing="0"  backColor="#ffffff"  foreColor="#000000"  heatMapStatParameter="Comp-FITC-A"  type="Pseudocolor"  fast="1" >
                           <Axis dimension="x"  name="Comp-FITC-A"  label=""  auto="auto" />
                           <Axis dimension="y"  name="Comp-PE-A"  label=""  auto="auto" />
                           <GraphSettings level="5%"  smoothingHighResolution="1"  contourHighResolution="1"  histogramSmoothingCount="0"  graphResolution="256"  showOutliers="0"  drawLargeDots="0"  dotsToDraw="8000"  tint="le.chartfill.tinted.40"  lineWeight="le.lineweight.normal"  lineStyle="le.linestyle.solid" />
                           <GraphEnvironment showGrid="0"  showAxes="tnlTNL"  showGates="1"  showFreqOnPlots="1"  showGateNameOnPlots="1"  showMedians="0"  showUncomped="0"  addEventParam="0"  lastYAxisName="" >
                             <TextTraits font="SansSerif"  size="11"  name="Labels"  style="plain"  color="#000000"  background="#00ffffff"  just="left" />
                             <TextTraits font="SansSerif"  size="11"  name="LayoutGates"  style="plain"  color="#000000"  background="#00ffffff"  just="left" />
                             <TextTraits font="SansSerif"  size="9"  name="Numbers"  style="plain"  color="#000000"  background="#00ffffff"  just="left" />
                             <TextTraits font="SansSerif"  size="9"  name="Legend"  style="plain"  color="#000000"  background="#00ffffff"  just="left" />
                             <WindowPosition x="761"  y="75"  width="679"  height="876"  displayed="1"  panelState="---" />
                           </GraphEnvironment>
                         </Graph>
                         <Gate gating:id="ID1600208983"  gating:parent_id="ID1563499381" >
                           <gating:RectangleGate eventsInside="1"  annoOffsetX="0"  annoOffsetY="0"  tint="#000000"  isTinted="0"  lineWeight="Normal"  userDefined="1"  percentX="0"  percentY="0" >
                             <gating:dimension gating:min="270.89172550345836" >
                               <data-type:fcs-dimension data-type:name="Comp-FITC-A" />
                             </gating:dimension>
                             <gating:dimension gating:max="227.40912389990623" >
                               <data-type:fcs-dimension data-type:name="Comp-PE-A" />
                             </gating:dimension>
                           </gating:RectangleGate>
                         </Gate>
                         <Subpopulations>
                           <Statistic name="Geometric Mean"  annotation=""  owningGroup="All Samples"  expanded="1"  sortPriority="5"  id="Comp-APC-A"  ancestor=""  correlate=""  value="3786.893310547" />
                           <Statistic name="Geometric Mean"  annotation=""  owningGroup="All Samples"  expanded="1"  sortPriority="5"  id="Comp-APC-Cy7-A"  ancestor=""  correlate=""  value="171.594863892" />
                           <Population name="GFP+CD4+"  annotation=""  owningGroup="All Samples"  expanded="1"  sortPriority="10"  count="0" >
                             <Graph smoothing="0"  backColor="#ffffff"  foreColor="#000000"  heatMapStatParameter="Comp-FITC-A"  type="Pseudocolor"  fast="1" >
                               <Axis dimension="x"  name="Comp-APC-A"  label=""  auto="auto" />
                               <Axis dimension="y"  name="SSC-W"  label=""  auto="auto" />
                               <GraphSettings level="5%"  smoothingHighResolution="1"  contourHighResolution="1"  histogramSmoothingCount="0"  graphResolution="256"  showOutliers="0"  drawLargeDots="0"  dotsToDraw="8000"  tint="le.chartfill.tinted.40"  lineWeight="le.lineweight.normal"  lineStyle="le.linestyle.solid" />
                               <GraphEnvironment showGrid="0"  showAxes="tnlTNL"  showGates="1"  showFreqOnPlots="1"  showGateNameOnPlots="1"  showMedians="0"  showUncomped="0"  addEventParam="0"  lastYAxisName="" >
                                 <TextTraits font="SansSerif"  size="11"  name="Labels"  style="plain"  color="#000000"  background="#00ffffff"  just="left" />
                                 <TextTraits font="SansSerif"  size="11"  name="LayoutGates"  style="plain"  color="#000000"  background="#00ffffff"  just="left" />
                                 <TextTraits font="SansSerif"  size="9"  name="Numbers"  style="plain"  color="#000000"  background="#00ffffff"  just="left" />
                                 <TextTraits font="SansSerif"  size="9"  name="Legend"  style="plain"  color="#000000"  background="#00ffffff"  just="left" />
                                 <WindowPosition x="104"  y="17"  width="693"  height="992"  displayed="0"  panelState="+--" />
                               </GraphEnvironment>
                             </Graph>
                             <Gate gating:id="ID380823045"  gating:parent_id="ID1600208983" >
                               <gating:PolygonGate eventsInside="1"  annoOffsetX="-31"  annoOffsetY="-116"  tint="#000000"  isTinted="0"  lineWeight="Normal"  userDefined="1"  quadId="-1"  gateResolution="256" >
                                 <gating:dimension>
                                   <data-type:fcs-dimension data-type:name="Comp-PE-Cy7-A" />
                                 </gating:dimension>
                                 <gating:dimension>
                                   <data-type:fcs-dimension data-type:name="Comp-PerCP-A" />
                                 </gating:dimension>
                                 <gating:vertex>
                                   <gating:coordinate data-type:value="4067.5426663308" />
                                   <gating:coordinate data-type:value="5099.665587826" />
                                 </gating:vertex>
                                 <gating:vertex>
                                   <gating:coordinate data-type:value="-213.8721471007" />
                                   <gating:coordinate data-type:value="4998.6963791551" />
                                 </gating:vertex>
                                 <gating:vertex>
                                   <gating:coordinate data-type:value="-205.9708005529" />
                                   <gating:coordinate data-type:value="284.811540623" />
                                 </gating:vertex>
                                 <gating:vertex>
                                   <gating:coordinate data-type:value="1621.7736189173" />
                                   <gating:coordinate data-type:value="284.811540623" />
                                 </gating:vertex>
                                 <gating:vertex>
                                   <gating:coordinate data-type:value="3998.7369039101" />
                                   <gating:coordinate data-type:value="834.9383809005" />
                                 </gating:vertex>
                               </gating:PolygonGate>
                             </Gate>
                             <Subpopulations>
                               <Statistic name="Geometric Mean"  annotation=""  owningGroup="All Samples"  expanded="1"  sortPriority="5"  id="Comp-APC-A"  ancestor=""  correlate=""  value="NaN" />
                               <Statistic name="Geometric Mean"  annotation=""  owningGroup="All Samples"  expanded="1"  sortPriority="5"  id="Comp-APC-Cy7-A"  ancestor=""  correlate=""  value="NaN" />
                               <Population name="GFP+CD4+IFNg+"  annotation=""  owningGroup="All Samples"  expanded="1"  sortPriority="10"  count="0" >
                                 <Graph smoothing="0"  backColor="#ffffff"  foreColor="#000000"  heatMapStatParameter="Comp-FITC-A"  type="Pseudocolor"  fast="1" >
                                   <Axis dimension="x"  name="Comp-APC-A"  label=""  auto="auto" />
                                   <Axis dimension="y"  name="Comp-PE-Cy7-A"  label=""  auto="auto" />
                                   <GraphSettings level="5%"  smoothingHighResolution="1"  contourHighResolution="1"  histogramSmoothingCount="0"  graphResolution="256"  showOutliers="0"  drawLargeDots="0"  dotsToDraw="8000"  tint="le.chartfill.tinted.40"  lineWeight="le.lineweight.normal"  lineStyle="le.linestyle.solid" />
                                   <GraphEnvironment showGrid="0"  showAxes="tnlTNL"  showGates="1"  showFreqOnPlots="1"  showGateNameOnPlots="1"  showMedians="0"  showUncomped="0"  addEventParam="0"  lastYAxisName="" >
                                     <TextTraits font="SansSerif"  size="11"  name="Labels"  style="plain"  color="#000000"  background="#00ffffff"  just="left" />
                                     <TextTraits font="SansSerif"  size="11"  name="LayoutGates"  style="plain"  color="#000000"  background="#00ffffff"  just="left" />
                                     <TextTraits font="SansSerif"  size="9"  name="Numbers"  style="plain"  color="#000000"  background="#00ffffff"  just="left" />
                                     <TextTraits font="SansSerif"  size="9"  name="Legend"  style="plain"  color="#000000"  background="#00ffffff"  just="left" />
                                     <WindowPosition x="817"  y="33"  width="679"  height="992"  displayed="1"  panelState="+--" />
                                   </GraphEnvironment>
                                 </Graph>
                                 <Gate gating:id="ID1293216212"  gating:parent_id="ID380823045" >
                                   <gating:RectangleGate eventsInside="1"  annoOffsetX="0"  annoOffsetY="-163"  tint="#000000"  isTinted="0"  lineWeight="Normal"  userDefined="1"  percentX="0"  percentY="0" >
                                     <gating:dimension gating:min="225.19527592948745"  gating:max="37249.11739342841" >
                                       <data-type:fcs-dimension data-type:name="Comp-APC-A" />
                                     </gating:dimension>
                                     <gating:dimension gating:min="-295.25566759707476"  gating:max="8382.075016516443" >
                                       <data-type:fcs-dimension data-type:name="Comp-PE-Cy7-A" />
                                     </gating:dimension>
                                   </gating:RectangleGate>
                                 </Gate>
                               </Population>
                               <Population name="GFP+CD4+IL17+"  annotation=""  owningGroup="All Samples"  expanded="1"  sortPriority="10"  count="0" >
                                 <Graph smoothing="0"  backColor="#ffffff"  foreColor="#000000"  heatMapStatParameter="Comp-FITC-A"  type="Pseudocolor"  fast="1" >
                                   <Axis dimension="x"  name="Comp-APC-Cy7-A"  label=""  auto="auto" />
                                   <Axis dimension="y"  name="Comp-PE-Cy7-A"  label=""  auto="auto" />
                                   <GraphSettings level="5%"  smoothingHighResolution="1"  contourHighResolution="1"  histogramSmoothingCount="0"  graphResolution="256"  showOutliers="0"  drawLargeDots="0"  dotsToDraw="8000"  tint="le.chartfill.tinted.40"  lineWeight="le.lineweight.normal"  lineStyle="le.linestyle.solid" />
                                   <GraphEnvironment showGrid="0"  showAxes="tnlTNL"  showGates="1"  showFreqOnPlots="1"  showGateNameOnPlots="1"  showMedians="0"  showUncomped="0"  addEventParam="0"  lastYAxisName="" >
                                     <TextTraits font="SansSerif"  size="11"  name="Labels"  style="plain"  color="#000000"  background="#00ffffff"  just="left" />
                                     <TextTraits font="SansSerif"  size="11"  name="LayoutGates"  style="plain"  color="#000000"  background="#00ffffff"  just="left" />
                                     <TextTraits font="SansSerif"  size="9"  name="Numbers"  style="plain"  color="#000000"  background="#00ffffff"  just="left" />
                                     <TextTraits font="SansSerif"  size="9"  name="Legend"  style="plain"  color="#000000"  background="#00ffffff"  just="left" />
                                     <WindowPosition x="991"  y="33"  width="679"  height="992"  displayed="0"  panelState="+--" />
                                   </GraphEnvironment>
                                 </Graph>
                                 <Gate gating:id="ID1635545403"  gating:parent_id="ID380823045" >
                                   <gating:RectangleGate eventsInside="1"  annoOffsetX="192"  annoOffsetY="12"  tint="#000000"  isTinted="0"  lineWeight="Normal"  userDefined="1"  percentX="0"  percentY="0" >
                                     <gating:dimension gating:min="406.3984392794463"  gating:max="21722.211256578124" >
                                       <data-type:fcs-dimension data-type:name="Comp-APC-Cy7-A" />
                                     </gating:dimension>
                                     <gating:dimension gating:min="-374.8140542170467"  gating:max="6893.045852422583" >
                                       <data-type:fcs-dimension data-type:name="Comp-PE-Cy7-A" />
                                     </gating:dimension>
                                   </gating:RectangleGate>
                                 </Gate>
                               </Population>
                             </Subpopulations>
                           </Population>
                           <Population name="GFP+CD8+"  annotation=""  owningGroup="All Samples"  expanded="1"  sortPriority="10"  count="31" >
                             <Graph smoothing="0"  backColor="#ffffff"  foreColor="#000000"  heatMapStatParameter="Comp-FITC-A"  type="Pseudocolor"  fast="1" >
                               <Axis dimension="x"  name="Comp-APC-A"  label=""  auto="auto" />
                               <Axis dimension="y"  name="SSC-W"  label=""  auto="auto" />
                               <GraphSettings level="5%"  smoothingHighResolution="1"  contourHighResolution="1"  histogramSmoothingCount="0"  graphResolution="256"  showOutliers="0"  drawLargeDots="0"  dotsToDraw="8000"  tint="le.chartfill.tinted.40"  lineWeight="le.lineweight.normal"  lineStyle="le.linestyle.solid" />
                               <GraphEnvironment showGrid="0"  showAxes="tnlTNL"  showGates="1"  showFreqOnPlots="1"  showGateNameOnPlots="1"  showMedians="0"  showUncomped="0"  addEventParam="0"  lastYAxisName="" >
                                 <TextTraits font="SansSerif"  size="11"  name="Labels"  style="plain"  color="#000000"  background="#00ffffff"  just="left" />
                                 <TextTraits font="SansSerif"  size="11"  name="LayoutGates"  style="plain"  color="#000000"  background="#00ffffff"  just="left" />
                                 <TextTraits font="SansSerif"  size="9"  name="Numbers"  style="plain"  color="#000000"  background="#00ffffff"  just="left" />
                                 <TextTraits font="SansSerif"  size="9"  name="Legend"  style="plain"  color="#000000"  background="#00ffffff"  just="left" />
                                 <WindowPosition x="0"  y="22"  width="704"  height="972"  displayed="0"  panelState="+--" />
                               </GraphEnvironment>
                             </Graph>
                             <Gate gating:id="ID290968113"  gating:parent_id="ID1600208983" >
                               <gating:PolygonGate eventsInside="1"  annoOffsetX="116"  annoOffsetY="-123"  tint="#000000"  isTinted="0"  lineWeight="Normal"  userDefined="1"  quadId="-1"  gateResolution="256" >
                                 <gating:dimension>
                                   <data-type:fcs-dimension data-type:name="Comp-PE-Cy7-A" />
                                 </gating:dimension>
                                 <gating:dimension>
                                   <data-type:fcs-dimension data-type:name="Comp-PerCP-A" />
                                 </gating:dimension>
                                 <gating:vertex>
                                   <gating:coordinate data-type:value="2434.9741000899" />
                                   <gating:coordinate data-type:value="165.9501718617" />
                                 </gating:vertex>
                                 <gating:vertex>
                                   <gating:coordinate data-type:value="2358.3236660323" />
                                   <gating:coordinate data-type:value="-317.3983300643" />
                                 </gating:vertex>
                                 <gating:vertex>
                                   <gating:coordinate data-type:value="154264.3034073988" />
                                   <gating:coordinate data-type:value="-323.6015713675" />
                                 </gating:vertex>
                                 <gating:vertex>
                                   <gating:coordinate data-type:value="151246.6553458045" />
                                   <gating:coordinate data-type:value="407.6195750157" />
                                 </gating:vertex>
                                 <gating:vertex>
                                   <gating:coordinate data-type:value="9913.7651258505" />
                                   <gating:coordinate data-type:value="393.4474177275" />
                                 </gating:vertex>
                               </gating:PolygonGate>
                             </Gate>
                             <Subpopulations>
[truncated: 2,835,674 more chars]
