# Supplementary material for: Restricting SLC7A5-mediated Leucine uptake in T cells prevents acute GVHD and maintains GVT response
Source: EMBO Mol Med. 2025 May 21;17(7):1631–65. doi: 10.1038/s44321-025-00250-2 (PMC12254332; doi:10.1038/s44321-025-00250-2)
Supplement: Supplementary file 6 — Source data Fig. 4 [file 44321_2025_250_MOESM6_ESM.zip › Figure 4/4C/4C IFNg and Granzyme B in vitro.xlsx]

## Sheet: Hoja1
	%CD8+IFNg+ in vitro WTvsKO					MFI CD8+IFNg+ in vitro WTvsKO
	SLC7A5WT	SLC7A5ΔCD4				SLC7A5WT	SLC7A5ΔCD4
	10.58	1.45				1239	1079
	10.2	2.23				1213	1099
	6.62	4.92				1218	1107
	8.66	6.34				1239	1154
	6.25	7.45				1169	1133
	%CD8+IFNg+ in vitro DIET					MFI CD8+IFNg+ in vitro DIET
	Regular diet	(-)Leu diet				Regular diet	(-)Leu diet
	32.54	34.4				1091	1253
	26.85	35.06				985	1135
	35.21	38.31				779	815
	29.72	35.31				708	823
	%CD8+GzmB+ in vitro WTvsKO					MFI CD8+GzmB+ in vitro WTvsKO
	SLC7A5WT	SLC7A5ΔCD4				SLC7A5WT	SLC7A5ΔCD4
	74.39	49.6				469	276
	72.7	54.19				451	295
	68.11	50.37				383	279
	73.48	52.24				429	287
	69.73	59.1				397	323
	%CD8+GzmB+ in vitro DIET					MFI CD8+GzmB+ in vitro DIET
	Regular diet	(-)Leu diet				Regular diet	(-)Leu diet
	93.4	76.3				531	339
	94.7	64.4				639	271
	95.7	83				469	389
	92.3	71.2				631	308
