# Supplementary material for: Restricting SLC7A5-mediated Leucine uptake in T cells prevents acute GVHD and maintains GVT response
Source: EMBO Mol Med. 2025 May 21;17(7):1631–65. doi: 10.1038/s44321-025-00250-2 (PMC12254332; doi:10.1038/s44321-025-00250-2)
Supplement: Supplementary file 6 — Source data Fig. 4 [file 44321_2025_250_MOESM6_ESM.zip › Figure 4/4D/4D_protein synthesis.xls]

## Sheet: Sheet1
OPP signal (MFI) after removing background (FMO)
Replicate	WT RPMI	WT RPMI-Leu	WT RPMI+Inh	KO RPMI	KO RPMI-Leu	KO RPMI+Inh
1	2035	717	300	929	660	166
2	1480	745	218	805	483	174
3	1338	625	220	734	533	184
4	1832	1228	406	803	662	230
5	1772	991	345	787	544	262
6	1522	835	315	999	620	295
7	1563	946	253	875	622	281
