# Supplementary material for: Restricting SLC7A5-mediated Leucine uptake in T cells prevents acute GVHD and maintains GVT response
Source: EMBO Mol Med. 2025 May 21;17(7):1631–65. doi: 10.1038/s44321-025-00250-2 (PMC12254332; doi:10.1038/s44321-025-00250-2)
Supplement: Supplementary file 6 — Source data Fig. 4 [file 44321_2025_250_MOESM6_ESM.zip › Figure 4/4D/FlowJo KIT OPP 28102024.wsp]

<?xml version="1.0" encoding="UTF-8"?>
 <Workspace version="20.0"  modDate="Fri Apr 11 15:28:09 CEST 2025"  clientTimestamp="1744378089134"  flowJoVersion="10.9.0"  drawRowBorders="1"  drawColumnBorders="1"  hideCompNodes="1"  curGroup="All Samples"  groupPaneHeight="46"  xmlns:xsi="http://www.w3.org/2001/XMLSchema-instance"  xmlns:gating="http://www.isac-net.org/std/Gating-ML/v2.0/gating"  xmlns:transforms="http://www.isac-net.org/std/Gating-ML/v2.0/transformations"  xmlns:data-type="http://www.isac-net.org/std/Gating-ML/v2.0/datatypes"  xsi:schemaLocation="http://www.isac-net.org/std/Gating-ML/v2.0/gating http://www.isac-net.org/std/Gating-ML/v2.0/gating/Gating-ML.v2.0.xsd http://www.isac-net.org/std/Gating-ML/v2.0/transformations http://www.isac-net.org/std/Gating-ML/v2.0/gating/Transformations.v2.0.xsd http://www.isac-net.org/std/Gating-ML/v2.0/datatypes http://www.isac-net.org/std/Gating-ML/v2.0/gating/DataTypes.v2.0.xsd "  nonAutoSaveFileName="file:/S:/LAB_FSM/RESULTADOS/NIEVES/GVHD/Manuscrito%20enviado%20a%20revistas/20250217%20NEW%20SUBMISSION%20EMBOMOLMED/ACEPTADO/Source%20Data/Figure%204/4D/FlowJo%20KIT%20OPP%2028102024.wsp" >
   <WindowPosition x="847"  y="0"  width="811"  height="979"  displayed="1"  panelState="" />
   <TextTraits font="SansSerif"  size="11"  name=""  style="plain"  color="#000000"  background="#00ffffff"  just="left" />
   <Columns>
     <TColumn width="365" >
       <Property key="fj.appnode.prop.name" />
     </TColumn>
     <TColumn width="205" >
       <Property key="fj.appnode.prop.statistic" />
     </TColumn>
     <TColumn width="204" >
       <Property key="fj.appnode.prop.ncells" />
     </TColumn>
   </Columns>
   <Matrices>
     <transforms:spilloverMatrix spectral="0"  prefix="Comp-"  name="Acquisition-defined"  editable="0"  color="#c0c0c0"  version="FlowJo-10.9.0"  status="FINALIZED"  transforms:id="bb803250-5b9c-46db-a4f2-985f55ff30ea"  suffix="" >
       <data-type:parameters>
         <data-type:parameter data-type:name="FITC-A"  userProvidedCompInfix="Comp-FITC-A" />
         <data-type:parameter data-type:name="PE-A"  userProvidedCompInfix="Comp-PE-A" />
         <data-type:parameter data-type:name="PE-Cy7-A"  userProvidedCompInfix="Comp-PE-Cy7-A" />
         <data-type:parameter data-type:name="APC-A"  userProvidedCompInfix="Comp-APC-A" />
         <data-type:parameter data-type:name="PerCP-A"  userProvidedCompInfix="Comp-PerCP-A" />
         <data-type:parameter data-type:name="V_450_50-A"  userProvidedCompInfix="Comp-V_450_50-A" />
         <data-type:parameter data-type:name="AmCyan-A"  userProvidedCompInfix="Comp-AmCyan-A" />
         <data-type:parameter data-type:name="APC-Cy7-A"  userProvidedCompInfix="Comp-APC-Cy7-A" />
       </data-type:parameters>
       <transforms:spillover data-type:parameter="FITC-A"  userProvidedCompInfix="Comp-FITC-A" >
         <transforms:coefficient data-type:parameter="FITC-A"  transforms:value="1" />
         <transforms:coefficient data-type:parameter="PE-A"  transforms:value="0.0480002798" />
         <transforms:coefficient data-type:parameter="PE-Cy7-A"  transforms:value="0" />
         <transforms:coefficient data-type:parameter="APC-A"  transforms:value="0" />
         <transforms:coefficient data-type:parameter="PerCP-A"  transforms:value="0.010006696" />
         <transforms:coefficient data-type:parameter="V_450_50-A"  transforms:value="0.004998873" />
         <transforms:coefficient data-type:parameter="AmCyan-A"  transforms:value="0.349999994" />
         <transforms:coefficient data-type:parameter="APC-Cy7-A"  transforms:value="0" />
       </transforms:spillover>
       <transforms:spillover data-type:parameter="PE-A"  userProvidedCompInfix="Comp-PE-A" >
         <transforms:coefficient data-type:parameter="FITC-A"  transforms:value="0.0200000014" />
         <transforms:coefficient data-type:parameter="PE-A"  transforms:value="1" />
         <transforms:coefficient data-type:parameter="PE-Cy7-A"  transforms:value="0.0500000045" />
         <transforms:coefficient data-type:parameter="APC-A"  transforms:value="0.0050000078" />
         <transforms:coefficient data-type:parameter="PerCP-A"  transforms:value="0.6499999762" />
         <transforms:coefficient data-type:parameter="V_450_50-A"  transforms:value="0" />
         <transforms:coefficient data-type:parameter="AmCyan-A"  transforms:value="0" />
         <transforms:coefficient data-type:parameter="APC-Cy7-A"  transforms:value="0" />
       </transforms:spillover>
       <transforms:spillover data-type:parameter="PE-Cy7-A"  userProvidedCompInfix="Comp-PE-Cy7-A" >
         <transforms:coefficient data-type:parameter="FITC-A"  transforms:value="0.0300000235" />
         <transforms:coefficient data-type:parameter="PE-A"  transforms:value="0.0100000063" />
         <transforms:coefficient data-type:parameter="PE-Cy7-A"  transforms:value="1" />
         <transforms:coefficient data-type:parameter="APC-A"  transforms:value="0" />
         <transforms:coefficient data-type:parameter="PerCP-A"  transforms:value="0.0250000153" />
         <transforms:coefficient data-type:parameter="V_450_50-A"  transforms:value="0" />
         <transforms:coefficient data-type:parameter="AmCyan-A"  transforms:value="0" />
         <transforms:coefficient data-type:parameter="APC-Cy7-A"  transforms:value="0.1099946797" />
       </transforms:spillover>
       <transforms:spillover data-type:parameter="APC-A"  userProvidedCompInfix="Comp-APC-A" >
         <transforms:coefficient data-type:parameter="FITC-A"  transforms:value="0" />
         <transforms:coefficient data-type:parameter="PE-A"  transforms:value="0" />
         <transforms:coefficient data-type:parameter="PE-Cy7-A"  transforms:value="0.0080582146" />
         <transforms:coefficient data-type:parameter="APC-A"  transforms:value="1" />
         <transforms:coefficient data-type:parameter="PerCP-A"  transforms:value="0" />
         <transforms:coefficient data-type:parameter="V_450_50-A"  transforms:value="0" />
         <transforms:coefficient data-type:parameter="AmCyan-A"  transforms:value="0" />
         <transforms:coefficient data-type:parameter="APC-Cy7-A"  transforms:value="0.0700000003" />
       </transforms:spillover>
       <transforms:spillover data-type:parameter="PerCP-A"  userProvidedCompInfix="Comp-PerCP-A" >
         <transforms:coefficient data-type:parameter="FITC-A"  transforms:value="0.1000020728" />
         <transforms:coefficient data-type:parameter="PE-A"  transforms:value="0" />
         <transforms:coefficient data-type:parameter="PE-Cy7-A"  transforms:value="0.0700028464" />
         <transforms:coefficient data-type:parameter="APC-A"  transforms:value="0.0500028953" />
         <transforms:coefficient data-type:parameter="PerCP-A"  transforms:value="1" />
         <transforms:coefficient data-type:parameter="V_450_50-A"  transforms:value="0" />
         <transforms:coefficient data-type:parameter="AmCyan-A"  transforms:value="0" />
         <transforms:coefficient data-type:parameter="APC-Cy7-A"  transforms:value="0" />
       </transforms:spillover>
       <transforms:spillover data-type:parameter="V_450_50-A"  userProvidedCompInfix="Comp-V_450_50-A" >
         <transforms:coefficient data-type:parameter="FITC-A"  transforms:value="0" />
         <transforms:coefficient data-type:parameter="PE-A"  transforms:value="0" />
         <transforms:coefficient data-type:parameter="PE-Cy7-A"  transforms:value="0" />
         <transforms:coefficient data-type:parameter="APC-A"  transforms:value="0" />
         <transforms:coefficient data-type:parameter="PerCP-A"  transforms:value="0" />
         <transforms:coefficient data-type:parameter="V_450_50-A"  transforms:value="1" />
         <transforms:coefficient data-type:parameter="AmCyan-A"  transforms:value="0.1000000015" />
         <transforms:coefficient data-type:parameter="APC-Cy7-A"  transforms:value="0" />
       </transforms:spillover>
       <transforms:spillover data-type:parameter="AmCyan-A"  userProvidedCompInfix="Comp-AmCyan-A" >
         <transforms:coefficient data-type:parameter="FITC-A"  transforms:value="0" />
         <transforms:coefficient data-type:parameter="PE-A"  transforms:value="0" />
         <transforms:coefficient data-type:parameter="PE-Cy7-A"  transforms:value="0" />
         <transforms:coefficient data-type:parameter="APC-A"  transforms:value="0" />
         <transforms:coefficient data-type:parameter="PerCP-A"  transforms:value="0" />
         <transforms:coefficient data-type:parameter="V_450_50-A"  transforms:value="0" />
         <transforms:coefficient data-type:parameter="AmCyan-A"  transforms:value="1" />
         <transforms:coefficient data-type:parameter="APC-Cy7-A"  transforms:value="0" />
       </transforms:spillover>
       <transforms:spillover data-type:parameter="APC-Cy7-A"  userProvidedCompInfix="Comp-APC-Cy7-A" >
         <transforms:coefficient data-type:parameter="FITC-A"  transforms:value="0" />
         <transforms:coefficient data-type:parameter="PE-A"  transforms:value="0" />
         <transforms:coefficient data-type:parameter="PE-Cy7-A"  transforms:value="0" />
         <transforms:coefficient data-type:parameter="APC-A"  transforms:value="0" />
         <transforms:coefficient data-type:parameter="PerCP-A"  transforms:value="0" />
         <transforms:coefficient data-type:parameter="V_450_50-A"  transforms:value="0" />
         <transforms:coefficient data-type:parameter="AmCyan-A"  transforms:value="0" />
         <transforms:coefficient data-type:parameter="APC-Cy7-A"  transforms:value="1" />
       </transforms:spillover>
     </transforms:spilloverMatrix>
   </Matrices>
   <Cytometers>
     <Cytometer name="DIVA"  cyt="FACSCantoII"  useFCS3="1"  extraNegs="0"  widthBasis="-100"  linMin="0"  logMin="3"  linMax="262144"  logMax="262144"  linearRescale="1"  logRescale="1"  linFromKW="1"  logFromKW="1"  useGain="0"  useTransform="1"  transformType="BIEX"  manufacturer=""  serialnumber=""  homepage="workspaces-and-samples/flowjo-and-your-cytometer/ws-cytometer-bd/"  icon="bd.PNG" >
       <LinParams>
         <Param>time</Param>
       </LinParams>
       <LogParams/>
       <FilterParams/>
       <TransformStore>
         <MatrixID matrixId="bb803250-5b9c-46db-a4f2-985f55ff30ea" >
           <Transforms>
             <transforms:linear transforms:minRange="0"  transforms:maxRange="262144"  gain="1" >
               <data-type:parameter data-type:name="FSC-W" />
             </transforms:linear>
             <transforms:biex transforms:length="256"  transforms:maxRange="262144"  transforms:neg="0"  transforms:width="-25.1188643151"  transforms:pos="4.418539922" >
               <data-type:parameter data-type:name="PE-Cy7-A" />
             </transforms:biex>
             <transforms:linear transforms:minRange="0"  transforms:maxRange="262144"  gain="1" >
               <data-type:parameter data-type:name="SSC-H" />
             </transforms:linear>
             <transforms:linear transforms:minRange="0"  transforms:maxRange="262144"  gain="1" >
               <data-type:parameter data-type:name="FSC-A" />
             </transforms:linear>
             <transforms:biex transforms:length="256"  transforms:maxRange="262144"  transforms:neg="0"  transforms:width="-100"  transforms:pos="4.418539922" >
               <data-type:parameter data-type:name="PE-A" />
             </transforms:biex>
             <transforms:biex transforms:length="256"  transforms:maxRange="262144"  transforms:neg="0"  transforms:width="-100"  transforms:pos="4.418539922" >
               <data-type:parameter data-type:name="PerCP-A" />
             </transforms:biex>
             <transforms:biex transforms:length="256"  transforms:maxRange="262144"  transforms:neg="0"  transforms:width="-25.1188643151"  transforms:pos="4.418539922" >
               <data-type:parameter data-type:name="APC-Cy7-A" />
             </transforms:biex>
             <transforms:linear transforms:minRange="0"  transforms:maxRange="262144"  gain="1" >
               <data-type:parameter data-type:name="SSC-A" />
             </transforms:linear>
             <transforms:linear transforms:minRange="0"  transforms:maxRange="262144"  gain="1" >
               <data-type:parameter data-type:name="FSC-H" />
             </transforms:linear>
             <transforms:biex transforms:length="256"  transforms:maxRange="262144"  transforms:neg="0"  transforms:width="-100"  transforms:pos="4.418539922" >
               <data-type:parameter data-type:name="APC-A" />
             </transforms:biex>
             <transforms:linear transforms:minRange="0"  transforms:maxRange="262144"  gain="1" >
               <data-type:parameter data-type:name="SSC-W" />
             </transforms:linear>
             <transforms:biex transforms:length="256"  transforms:maxRange="262144"  transforms:neg="0"  transforms:width="-2.5118864315"  transforms:pos="4.418539922" >
               <data-type:parameter data-type:name="FITC-A" />
             </transforms:biex>
             <transforms:biex transforms:length="256"  transforms:maxRange="262144"  transforms:neg="0"  transforms:width="-100"  transforms:pos="4.418539922" >
               <data-type:parameter data-type:name="V_450_50-A" />
             </transforms:biex>
             <transforms:biex transforms:length="256"  transforms:maxRange="262144"  transforms:neg="0"  transforms:width="-100"  transforms:pos="4.418539922" >
               <data-type:parameter data-type:name="AmCyan-A" />
             </transforms:biex>
           </Transforms>
         </MatrixID>
       </TransformStore>
     </Cytometer>
   </Cytometers>
   <Groups>
     <GroupNode name="All Samples"  annotation=""  owningGroup="All Samples"  expanded="1"  sortPriority="10"  count="-1" >
       <Graph smoothing="0"  backColor="#ffffff"  foreColor="#000000"  type="Pseudocolor"  fast="1" >
         <Axis dimension="x"  name=""  label=""  auto="auto" />
         <Axis dimension="y"  name=""  label=""  auto="auto" />
         <GraphSettings level="5%"  smoothingHighResolution="1"  contourHighResolution="1"  histogramSmoothingCount="0"  graphResolution="256"  showOutliers="0"  drawLargeDots="0"  dotsToDraw="8000"  tint="le.chartfill.tinted.40"  lineWeight="le.lineweight.normal"  lineStyle="le.linestyle.solid" />
         <GraphEnvironment showGrid="0"  showAxes="tnlTNL"  showGates="1"  showFreqOnPlots="1"  showGateNameOnPlots="1"  showMedians="0"  showUncomped="0"  addEventParam="0"  lastYAxisName="" >
           <TextTraits font="SansSerif"  size="11"  name="Labels"  style="plain"  color="#000000"  background="#00ffffff"  just="left" />
           <TextTraits font="SansSerif"  size="11"  name="LayoutGates"  style="plain"  color="#000000"  background="#00ffffff"  just="left" />
           <TextTraits font="SansSerif"  size="9"  name="Numbers"  style="plain"  color="#000000"  background="#00ffffff"  just="left" />
           <TextTraits font="SansSerif"  size="9"  name="Legend"  style="plain"  color="#000000"  background="#00ffffff"  just="left" />
         </GraphEnvironment>
       </Graph>
       <Subpopulations>
         <Population name="vivas"  annotation=""  owningGroup="All Samples"  expanded="1"  sortPriority="10"  count="27730" >
           <Graph smoothing="0"  backColor="#ffffff"  foreColor="#000000"  heatMapStatParameter="Comp-FITC-A"  type="Pseudocolor"  fast="1" >
             <Axis dimension="x"  name="FSC-W"  label=""  auto="auto" />
             <Axis dimension="y"  name="FSC-H"  label=""  auto="auto" />
             <GraphSettings level="5%"  smoothingHighResolution="1"  contourHighResolution="1"  histogramSmoothingCount="0"  graphResolution="256"  showOutliers="0"  drawLargeDots="0"  dotsToDraw="8000"  tint="le.chartfill.tinted.40"  lineWeight="le.lineweight.normal"  lineStyle="le.linestyle.solid" />
             <GraphEnvironment showGrid="0"  showAxes="tnlTNL"  showGates="1"  showFreqOnPlots="1"  showGateNameOnPlots="1"  showMedians="0"  showUncomped="0"  addEventParam="0"  lastYAxisName="" >
               <TextTraits font="SansSerif"  size="11"  name="Labels"  style="plain"  color="#000000"  background="#00ffffff"  just="left" />
               <TextTraits font="SansSerif"  size="11"  name="LayoutGates"  style="plain"  color="#000000"  background="#00ffffff"  just="left" />
               <TextTraits font="SansSerif"  size="9"  name="Numbers"  style="plain"  color="#000000"  background="#00ffffff"  just="left" />
               <TextTraits font="SansSerif"  size="9"  name="Legend"  style="plain"  color="#000000"  background="#00ffffff"  just="left" />
               <WindowPosition x="0"  y="0"  width="390"  height="582"  displayed="0"  panelState="---" />
             </GraphEnvironment>
           </Graph>
           <Gate gating:id="ID1267443687" >
             <gating:PolygonGate eventsInside="1"  annoOffsetX="71"  annoOffsetY="-19"  tint="#000000"  isTinted="0"  lineWeight="Normal"  userDefined="1"  quadId="-1"  gateResolution="256" >
               <gating:dimension>
                 <data-type:fcs-dimension data-type:name="FSC-A" />
               </gating:dimension>
               <gating:dimension>
                 <data-type:fcs-dimension data-type:name="Comp-AmCyan-A" />
               </gating:dimension>
               <gating:vertex>
                 <gating:coordinate data-type:value="270955.5630252101" />
                 <gating:coordinate data-type:value="12751.203386491" />
               </gating:vertex>
               <gating:vertex>
                 <gating:coordinate data-type:value="105738.756302521" />
                 <gating:coordinate data-type:value="5266.6685404038" />
               </gating:vertex>
               <gating:vertex>
                 <gating:coordinate data-type:value="42956.3697478992" />
                 <gating:coordinate data-type:value="1827.8131943486" />
               </gating:vertex>
               <gating:vertex>
                 <gating:coordinate data-type:value="25333.243697479" />
                 <gating:coordinate data-type:value="-68.4627053445" />
               </gating:vertex>
               <gating:vertex>
                 <gating:coordinate data-type:value="55072.268907563" />
                 <gating:coordinate data-type:value="-499.4643526026" />
               </gating:vertex>
               <gating:vertex>
                 <gating:coordinate data-type:value="153100.9075630252" />
                 <gating:coordinate data-type:value="125.1510407487" />
               </gating:vertex>
               <gating:vertex>
                 <gating:coordinate data-type:value="273158.4537815126" />
                 <gating:coordinate data-type:value="1103.9804494978" />
               </gating:vertex>
             </gating:PolygonGate>
           </Gate>
           <Subpopulations>
             <Population name="Single Cells"  annotation=""  owningGroup="All Samples"  expanded="1"  sortPriority="10"  count="27065" >
               <Graph smoothing="0"  backColor="#ffffff"  foreColor="#000000"  heatMapStatParameter="Comp-FITC-A"  type="Pseudocolor"  fast="1" >
                 <Axis dimension="x"  name="Comp-PE-Cy7-A"  label=""  auto="auto" />
                 <Axis dimension="y"  name="Comp-APC-Cy7-A"  label=""  auto="auto" />
                 <GraphSettings level="5%"  smoothingHighResolution="1"  contourHighResolution="1"  histogramSmoothingCount="0"  graphResolution="256"  showOutliers="0"  drawLargeDots="0"  dotsToDraw="8000"  tint="le.chartfill.tinted.40"  lineWeight="le.lineweight.normal"  lineStyle="le.linestyle.solid" />
                 <GraphEnvironment showGrid="0"  showAxes="tnlTNL"  showGates="1"  showFreqOnPlots="1"  showGateNameOnPlots="1"  showMedians="0"  showUncomped="0"  addEventParam="0"  lastYAxisName="" >
                   <TextTraits font="SansSerif"  size="11"  name="Labels"  style="plain"  color="#000000"  background="#00ffffff"  just="left" />
                   <TextTraits font="SansSerif"  size="11"  name="LayoutGates"  style="plain"  color="#000000"  background="#00ffffff"  just="left" />
                   <TextTraits font="SansSerif"  size="9"  name="Numbers"  style="plain"  color="#000000"  background="#00ffffff"  just="left" />
                   <TextTraits font="SansSerif"  size="9"  name="Legend"  style="plain"  color="#000000"  background="#00ffffff"  just="left" />
                   <WindowPosition x="0"  y="0"  width="390"  height="582"  displayed="0"  panelState="---" />
                 </GraphEnvironment>
               </Graph>
               <Gate gating:id="ID951364162"  gating:parent_id="ID1267443687" >
                 <gating:RectangleGate eventsInside="1"  annoOffsetX="113"  annoOffsetY="-15"  tint="#000000"  isTinted="0"  lineWeight="Normal"  userDefined="1"  percentX="0"  percentY="0" >
                   <gating:dimension gating:min="31941.915966386554"  gating:max="75999.73109243698" >
                     <data-type:fcs-dimension data-type:name="FSC-W" />
                   </gating:dimension>
                   <gating:dimension gating:min="8495.407407407407"  gating:max="183258.07407407407" >
                     <data-type:fcs-dimension data-type:name="FSC-H" />
                   </gating:dimension>
                 </gating:RectangleGate>
               </Gate>
               <Subpopulations>
                 <Population name="CD69+"  annotation=""  owningGroup="All Samples"  expanded="1"  sortPriority="10"  count="11484" >
                   <Graph smoothing="0"  backColor="#ffffff"  foreColor="#000000"  heatMapStatParameter="Comp-FITC-A"  type="Histogram"  fast="1" >
                     <Axis dimension="x"  name="Comp-FITC-A"  label=""  auto="auto" />
                     <Axis dimension="y"  name=""  label=""  auto="auto" />
                     <GraphSettings level="5%"  smoothingHighResolution="1"  contourHighResolution="1"  histogramSmoothingCount="0"  graphResolution="256"  showOutliers="0"  drawLargeDots="0"  dotsToDraw="8000"  tint="le.chartfill.tinted.40"  lineWeight="le.lineweight.normal"  lineStyle="le.linestyle.solid" />
                     <GraphEnvironment showGrid="0"  showAxes="tnlTNL"  showGates="1"  showFreqOnPlots="1"  showGateNameOnPlots="1"  showMedians="0"  showUncomped="0"  addEventParam="0"  lastYAxisName="" >
                       <TextTraits font="SansSerif"  size="11"  name="Labels"  style="plain"  color="#000000"  background="#00ffffff"  just="left" />
                       <TextTraits font="SansSerif"  size="11"  name="LayoutGates"  style="plain"  color="#000000"  background="#00ffffff"  just="left" />
                       <TextTraits font="SansSerif"  size="9"  name="Numbers"  style="plain"  color="#000000"  background="#00ffffff"  just="left" />
                       <TextTraits font="SansSerif"  size="9"  name="Legend"  style="plain"  color="#000000"  background="#00ffffff"  just="left" />
                       <WindowPosition x="0"  y="0"  width="390"  height="582"  displayed="0"  panelState="---" />
                     </GraphEnvironment>
                   </Graph>
                   <Gate gating:id="ID1686241538"  gating:parent_id="ID951364162" >
                     <gating:RectangleGate eventsInside="1"  annoOffsetX="20"  annoOffsetY="-135"  tint="#000000"  isTinted="0"  lineWeight="Normal"  userDefined="1"  percentX="0"  percentY="0" >
                       <gating:dimension gating:min="321.76205392777234"  gating:max="3909.7649640256473" >
                         <data-type:fcs-dimension data-type:name="Comp-PE-Cy7-A" />
                       </gating:dimension>
                       <gating:dimension gating:min="-219.7019688366048"  gating:max="7932.9490295622445" >
                         <data-type:fcs-dimension data-type:name="Comp-APC-Cy7-A" />
                       </gating:dimension>
                     </gating:RectangleGate>
                   </Gate>
                   <Subpopulations>
                     <Statistic name="Geometric Mean"  annotation=""  owningGroup="All Samples"  expanded="1"  sortPriority="5"  id="Comp-FITC-A"  ancestor=""  correlate=""  value="�" />
                   </Subpopulations>
                 </Population>
               </Subpopulations>
             </Population>
           </Subpopulations>
         </Population>
       </Subpopulations>
       <Group name="All Samples"  live="1"  role="ws.group.dlog.test"  key=""  synchronized="0"  foreground="#000000"  fontStyle="bold" >
         <Criteria/>
         <BlacklistedSamples>
           <SampleRef sampleID="35" />
           <SampleRef sampleID="68" />
           <SampleRef sampleID="60" />
           <SampleRef sampleID="72" />
           <SampleRef sampleID="30" />
           <SampleRef sampleID="20" />
         </BlacklistedSamples>
         <SampleRefs>
           <SampleRef sampleID="1" />
           <SampleRef sampleID="2" />
           <SampleRef sampleID="3" />
           <SampleRef sampleID="4" />
           <SampleRef sampleID="9" />
           <SampleRef sampleID="10" />
           <SampleRef sampleID="11" />
           <SampleRef sampleID="12" />
           <SampleRef sampleID="13" />
           <SampleRef sampleID="14" />
           <SampleRef sampleID="15" />
           <SampleRef sampleID="16" />
           <SampleRef sampleID="17" />
           <SampleRef sampleID="18" />
           <SampleRef sampleID="19" />
           <SampleRef sampleID="21" />
           <SampleRef sampleID="27" />
           <SampleRef sampleID="28" />
           <SampleRef sampleID="29" />
           <SampleRef sampleID="31" />
           <SampleRef sampleID="32" />
           <SampleRef sampleID="33" />
           <SampleRef sampleID="34" />
           <SampleRef sampleID="36" />
           <SampleRef sampleID="37" />
           <SampleRef sampleID="38" />
           <SampleRef sampleID="39" />
           <SampleRef sampleID="40" />
           <SampleRef sampleID="41" />
           <SampleRef sampleID="47" />
           <SampleRef sampleID="48" />
           <SampleRef sampleID="49" />
           <SampleRef sampleID="50" />
           <SampleRef sampleID="51" />
           <SampleRef sampleID="52" />
           <SampleRef sampleID="53" />
           <SampleRef sampleID="54" />
           <SampleRef sampleID="55" />
           <SampleRef sampleID="56" />
           <SampleRef sampleID="57" />
           <SampleRef sampleID="58" />
           <SampleRef sampleID="59" />
           <SampleRef sampleID="65" />
           <SampleRef sampleID="66" />
           <SampleRef sampleID="67" />
           <SampleRef sampleID="69" />
           <SampleRef sampleID="70" />
           <SampleRef sampleID="71" />
         </SampleRefs>
         <Keywords/>
       </Group>
     </GroupNode>
     <GroupNode name="Compensation"  annotation=""  owningGroup="Compensation"  expanded="1"  sortPriority="10"  count="-1" >
       <Graph smoothing="0"  backColor="#ffffff"  foreColor="#000000"  type="Pseudocolor"  fast="1" >
         <Axis dimension="x"  name=""  label=""  auto="auto" />
         <Axis dimension="y"  name=""  label=""  auto="auto" />
         <GraphSettings level="5%"  smoothingHighResolution="1"  contourHighResolution="1"  histogramSmoothingCount="0"  graphResolution="256"  showOutliers="0"  drawLargeDots="0"  dotsToDraw="8000"  tint="le.chartfill.tinted.40"  lineWeight="le.lineweight.normal"  lineStyle="le.linestyle.solid" />
         <GraphEnvironment showGrid="0"  showAxes="tnlTNL"  showGates="1"  showFreqOnPlots="1"  showGateNameOnPlots="1"  showMedians="0"  showUncomped="0"  addEventParam="0"  lastYAxisName="" >
           <TextTraits font="SansSerif"  size="11"  name="Labels"  style="plain"  color="#000000"  background="#00ffffff"  just="left" />
           <TextTraits font="SansSerif"  size="11"  name="LayoutGates"  style="plain"  color="#000000"  background="#00ffffff"  just="left" />
           <TextTraits font="SansSerif"  size="9"  name="Numbers"  style="plain"  color="#000000"  background="#00ffffff"  just="left" />
           <TextTraits font="SansSerif"  size="9"  name="Legend"  style="plain"  color="#000000"  background="#00ffffff"  just="left" />
         </GraphEnvironment>
       </Graph>
       <Group name="Compensation"  live="1"  role="ws.group.dlog.compensation"  key=""  synchronized="0"  foreground="#bc1900"  fontStyle="bold" >
         <Criteria>
           <Criterion connector="And"  keyword="$FIL"  function="Contains"  value="comp" />
           <Criterion connector="Or"  keyword="$FIL"  function="Contains"  value="unstained" />
         </Criteria>
         <Keywords/>
       </Group>
     </GroupNode>
   </Groups>
   <SampleList>
     <Sample>
       <DataSet uri="file:/S:/LAB_FSM/RESULTADOS/NIEVES/GVHD/Manuscrito%20enviado%20a%20revistas/20250217%20NEW%20SUBMISSION%20EMBOMOLMED/ACEPTADO/Source%20Data/Figure%204/4D/WT1+RPMI%20SIN%20LEU_FMO%20WT3.fcs"  sampleID="47" />
       <transforms:spilloverMatrix spectral="0"  prefix="Comp-"  name="Acquisition-defined"  editable="0"  color="#c0c0c0"  version="FlowJo-10.9.0"  status="FINALIZED"  transforms:id="bb803250-5b9c-46db-a4f2-985f55ff30ea"  suffix="" >
         <data-type:parameters>
           <data-type:parameter data-type:name="FITC-A"  userProvidedCompInfix="Comp-FITC-A" />
           <data-type:parameter data-type:name="PE-A"  userProvidedCompInfix="Comp-PE-A" />
           <data-type:parameter data-type:name="PE-Cy7-A"  userProvidedCompInfix="Comp-PE-Cy7-A" />
           <data-type:parameter data-type:name="APC-A"  userProvidedCompInfix="Comp-APC-A" />
           <data-type:parameter data-type:name="PerCP-A"  userProvidedCompInfix="Comp-PerCP-A" />
           <data-type:parameter data-type:name="V_450_50-A"  userProvidedCompInfix="Comp-V_450_50-A" />
           <data-type:parameter data-type:name="AmCyan-A"  userProvidedCompInfix="Comp-AmCyan-A" />
           <data-type:parameter data-type:name="APC-Cy7-A"  userProvidedCompInfix="Comp-APC-Cy7-A" />
         </data-type:parameters>
         <transforms:spillover data-type:parameter="FITC-A"  userProvidedCompInfix="Comp-FITC-A" >
           <transforms:coefficient data-type:parameter="FITC-A"  transforms:value="1" />
           <transforms:coefficient data-type:parameter="PE-A"  transforms:value="0.0480002798" />
           <transforms:coefficient data-type:parameter="PE-Cy7-A"  transforms:value="0" />
           <transforms:coefficient data-type:parameter="APC-A"  transforms:value="0" />
           <transforms:coefficient data-type:parameter="PerCP-A"  transforms:value="0.010006696" />
           <transforms:coefficient data-type:parameter="V_450_50-A"  transforms:value="0.004998873" />
           <transforms:coefficient data-type:parameter="AmCyan-A"  transforms:value="0.349999994" />
           <transforms:coefficient data-type:parameter="APC-Cy7-A"  transforms:value="0" />
         </transforms:spillover>
         <transforms:spillover data-type:parameter="PE-A"  userProvidedCompInfix="Comp-PE-A" >
           <transforms:coefficient data-type:parameter="FITC-A"  transforms:value="0.0200000014" />
           <transforms:coefficient data-type:parameter="PE-A"  transforms:value="1" />
           <transforms:coefficient data-type:parameter="PE-Cy7-A"  transforms:value="0.0500000045" />
           <transforms:coefficient data-type:parameter="APC-A"  transforms:value="0.0050000078" />
           <transforms:coefficient data-type:parameter="PerCP-A"  transforms:value="0.6499999762" />
           <transforms:coefficient data-type:parameter="V_450_50-A"  transforms:value="0" />
           <transforms:coefficient data-type:parameter="AmCyan-A"  transforms:value="0" />
           <transforms:coefficient data-type:parameter="APC-Cy7-A"  transforms:value="0" />
         </transforms:spillover>
         <transforms:spillover data-type:parameter="PE-Cy7-A"  userProvidedCompInfix="Comp-PE-Cy7-A" >
           <transforms:coefficient data-type:parameter="FITC-A"  transforms:value="0.0300000235" />
           <transforms:coefficient data-type:parameter="PE-A"  transforms:value="0.0100000063" />
           <transforms:coefficient data-type:parameter="PE-Cy7-A"  transforms:value="1" />
           <transforms:coefficient data-type:parameter="APC-A"  transforms:value="0" />
           <transforms:coefficient data-type:parameter="PerCP-A"  transforms:value="0.0250000153" />
           <transforms:coefficient data-type:parameter="V_450_50-A"  transforms:value="0" />
           <transforms:coefficient data-type:parameter="AmCyan-A"  transforms:value="0" />
           <transforms:coefficient data-type:parameter="APC-Cy7-A"  transforms:value="0.1099946797" />
         </transforms:spillover>
         <transforms:spillover data-type:parameter="APC-A"  userProvidedCompInfix="Comp-APC-A" >
           <transforms:coefficient data-type:parameter="FITC-A"  transforms:value="0" />
           <transforms:coefficient data-type:parameter="PE-A"  transforms:value="0" />
           <transforms:coefficient data-type:parameter="PE-Cy7-A"  transforms:value="0.0080582146" />
           <transforms:coefficient data-type:parameter="APC-A"  transforms:value="1" />
           <transforms:coefficient data-type:parameter="PerCP-A"  transforms:value="0" />
           <transforms:coefficient data-type:parameter="V_450_50-A"  transforms:value="0" />
           <transforms:coefficient data-type:parameter="AmCyan-A"  transforms:value="0" />
           <transforms:coefficient data-type:parameter="APC-Cy7-A"  transforms:value="0.0700000003" />
         </transforms:spillover>
         <transforms:spillover data-type:parameter="PerCP-A"  userProvidedCompInfix="Comp-PerCP-A" >
           <transforms:coefficient data-type:parameter="FITC-A"  transforms:value="0.1000020728" />
           <transforms:coefficient data-type:parameter="PE-A"  transforms:value="0" />
           <transforms:coefficient data-type:parameter="PE-Cy7-A"  transforms:value="0.0700028464" />
           <transforms:coefficient data-type:parameter="APC-A"  transforms:value="0.0500028953" />
           <transforms:coefficient data-type:parameter="PerCP-A"  transforms:value="1" />
           <transforms:coefficient data-type:parameter="V_450_50-A"  transforms:value="0" />
           <transforms:coefficient data-type:parameter="AmCyan-A"  transforms:value="0" />
           <transforms:coefficient data-type:parameter="APC-Cy7-A"  transforms:value="0" />
         </transforms:spillover>
         <transforms:spillover data-type:parameter="V_450_50-A"  userProvidedCompInfix="Comp-V_450_50-A" >
           <transforms:coefficient data-type:parameter="FITC-A"  transforms:value="0" />
           <transforms:coefficient data-type:parameter="PE-A"  transforms:value="0" />
           <transforms:coefficient data-type:parameter="PE-Cy7-A"  transforms:value="0" />
           <transforms:coefficient data-type:parameter="APC-A"  transforms:value="0" />
           <transforms:coefficient data-type:parameter="PerCP-A"  transforms:value="0" />
           <transforms:coefficient data-type:parameter="V_450_50-A"  transforms:value="1" />
           <transforms:coefficient data-type:parameter="AmCyan-A"  transforms:value="0.1000000015" />
           <transforms:coefficient data-type:parameter="APC-Cy7-A"  transforms:value="0" />
         </transforms:spillover>
         <transforms:spillover data-type:parameter="AmCyan-A"  userProvidedCompInfix="Comp-AmCyan-A" >
           <transforms:coefficient data-type:parameter="FITC-A"  transforms:value="0" />
           <transforms:coefficient data-type:parameter="PE-A"  transforms:value="0" />
           <transforms:coefficient data-type:parameter="PE-Cy7-A"  transforms:value="0" />
           <transforms:coefficient data-type:parameter="APC-A"  transforms:value="0" />
           <transforms:coefficient data-type:parameter="PerCP-A"  transforms:value="0" />
           <transforms:coefficient data-type:parameter="V_450_50-A"  transforms:value="0" />
           <transforms:coefficient data-type:parameter="AmCyan-A"  transforms:value="1" />
           <transforms:coefficient data-type:parameter="APC-Cy7-A"  transforms:value="0" />
         </transforms:spillover>
         <transforms:spillover data-type:parameter="APC-Cy7-A"  userProvidedCompInfix="Comp-APC-Cy7-A" >
           <transforms:coefficient data-type:parameter="FITC-A"  transforms:value="0" />
           <transforms:coefficient data-type:parameter="PE-A"  transforms:value="0" />
           <transforms:coefficient data-type:parameter="PE-Cy7-A"  transforms:value="0" />
           <transforms:coefficient data-type:parameter="APC-A"  transforms:value="0" />
           <transforms:coefficient data-type:parameter="PerCP-A"  transforms:value="0" />
           <transforms:coefficient data-type:parameter="V_450_50-A"  transforms:value="0" />
           <transforms:coefficient data-type:parameter="AmCyan-A"  transforms:value="0" />
           <transforms:coefficient data-type:parameter="APC-Cy7-A"  transforms:value="1" />
         </transforms:spillover>
       </transforms:spilloverMatrix>
       <Transformations>
         <transforms:linear transforms:minRange="0"  transforms:maxRange="262144"  gain="1" >
           <data-type:parameter data-type:name="FSC-A" />
         </transforms:linear>
         <transforms:linear transforms:minRange="0"  transforms:maxRange="262144"  gain="1" >
           <data-type:parameter data-type:name="FSC-H" />
         </transforms:linear>
         <transforms:linear transforms:minRange="0"  transforms:maxRange="262144"  gain="1" >
           <data-type:parameter data-type:name="FSC-W" />
         </transforms:linear>
         <transforms:linear transforms:minRange="0"  transforms:maxRange="262144"  gain="1" >
           <data-type:parameter data-type:name="SSC-A" />
         </transforms:linear>
         <transforms:linear transforms:minRange="0"  transforms:maxRange="262144"  gain="1" >
           <data-type:parameter data-type:name="SSC-H" />
         </transforms:linear>
         <transforms:linear transforms:minRange="0"  transforms:maxRange="262144"  gain="1" >
           <data-type:parameter data-type:name="SSC-W" />
         </transforms:linear>
         <transforms:biex transforms:length="256"  transforms:maxRange="262144"  transforms:neg="0"  transforms:width="-2.5118864315"  transforms:pos="4.418539922" >
           <data-type:parameter data-type:name="FITC-A" />
         </transforms:biex>
         <transforms:biex transforms:length="256"  transforms:maxRange="262144"  transforms:neg="0"  transforms:width="-100"  transforms:pos="4.418539922" >
           <data-type:parameter data-type:name="PE-A" />
         </transforms:biex>
         <transforms:biex transforms:length="256"  transforms:maxRange="262144"  transforms:neg="0"  transforms:width="-25.1188643151"  transforms:pos="4.418539922" >
           <data-type:parameter data-type:name="PE-Cy7-A" />
         </transforms:biex>
         <transforms:biex transforms:length="256"  transforms:maxRange="262144"  transforms:neg="0"  transforms:width="-100"  transforms:pos="4.418539922" >
           <data-type:parameter data-type:name="APC-A" />
         </transforms:biex>
         <transforms:biex transforms:length="256"  transforms:maxRange="262144"  transforms:neg="0"  transforms:width="-100"  transforms:pos="4.418539922" >
           <data-type:parameter data-type:name="PerCP-A" />
         </transforms:biex>
         <transforms:biex transforms:length="256"  transforms:maxRange="262144"  transforms:neg="0"  transforms:width="-100"  transforms:pos="4.418539922" >
           <data-type:parameter data-type:name="V_450_50-A" />
         </transforms:biex>
         <transforms:biex transforms:length="256"  transforms:maxRange="262144"  transforms:neg="0"  transforms:width="-100"  transforms:pos="4.418539922" >
           <data-type:parameter data-type:name="AmCyan-A" />
         </transforms:biex>
         <transforms:biex transforms:length="256"  transforms:maxRange="262144"  transforms:neg="0"  transforms:width="-25.1188643151"  transforms:pos="4.418539922" >
           <data-type:parameter data-type:name="APC-Cy7-A" />
         </transforms:biex>
         <transforms:linear transforms:minRange="0.008"  transforms:maxRange="75.974"  gain="1" >
           <data-type:parameter data-type:name="Time" />
         </transforms:linear>
         <transforms:biex transforms:length="256"  transforms:maxRange="262144"  transforms:neg="0"  transforms:width="-2.5118864315"  transforms:pos="4.418539922" >
           <data-type:parameter data-type:name="Comp-FITC-A" />
         </transforms:biex>
         <transforms:biex transforms:length="256"  transforms:maxRange="262144"  transforms:neg="0"  transforms:width="-100"  transforms:pos="4.418539922" >
           <data-type:parameter data-type:name="Comp-PE-A" />
         </transforms:biex>
         <transforms:biex transforms:length="256"  transforms:maxRange="262144"  transforms:neg="0"  transforms:width="-25.1188643151"  transforms:pos="4.418539922" >
           <data-type:parameter data-type:name="Comp-PE-Cy7-A" />
         </transforms:biex>
         <transforms:biex transforms:length="256"  transforms:maxRange="262144"  transforms:neg="0"  transforms:width="-100"  transforms:pos="4.418539922" >
           <data-type:parameter data-type:name="Comp-APC-A" />
         </transforms:biex>
         <transforms:biex transforms:length="256"  transforms:maxRange="262144"  transforms:neg="0"  transforms:width="-100"  transforms:pos="4.418539922" >
           <data-type:parameter data-type:name="Comp-PerCP-A" />
         </transforms:biex>
         <transforms:biex transforms:length="256"  transforms:maxRange="262144"  transforms:neg="0"  transforms:width="-100"  transforms:pos="4.418539922" >
           <data-type:parameter data-type:name="Comp-V_450_50-A" />
         </transforms:biex>
         <transforms:biex transforms:length="256"  transforms:maxRange="262144"  transforms:neg="0"  transforms:width="-100"  transforms:pos="4.418539922" >
           <data-type:parameter data-type:name="Comp-AmCyan-A" />
         </transforms:biex>
         <transforms:biex transforms:length="256"  transforms:maxRange="262144"  transforms:neg="0"  transforms:width="-25.1188643151"  transforms:pos="4.418539922" >
           <data-type:parameter data-type:name="Comp-APC-Cy7-A" />
         </transforms:biex>
       </Transformations>
       <Keywords>
         <Keyword name="FJ_FCS_VERSION"  value="3" />
         <Keyword name="$BEGINANALYSIS"  value="0" />
         <Keyword name="$ENDANALYSIS"  value="0" />
         <Keyword name="$BEGINSTEXT"  value="0" />
         <Keyword name="$ENDSTEXT"  value="0" />
         <Keyword name="$BEGINDATA"  value="3198" />
         <Keyword name="$ENDDATA"  value="1542137            " />
         <Keyword name="$FIL"  value="WT1+RPMI SIN LEU_FMO WT3.fcs" />
         <Keyword name="$SYS"  value="Windows XP 5.1" />
         <Keyword name="$TOT"  value="25649              " />
         <Keyword name="$PAR"  value="15" />
         <Keyword name="$MODE"  value="L" />
         <Keyword name="$BYTEORD"  value="4,3,2,1" />
         <Keyword name="$DATATYPE"  value="F" />
         <Keyword name="$NEXTDATA"  value="0" />
         <Keyword name="CREATOR"  value="BD FACSDiva Software Version 6.1.3" />
         <Keyword name="TUBE NAME"  value="FMO WT3" />
         <Keyword name="$SRC"  value="WT1+RPMI SIN LEU" />
         <Keyword name="EXPERIMENT NAME"  value="OPP KIT 28102024" />
         <Keyword name="GUID"  value="52589c48-4210-4791-bc71-7de531911269" />
         <Keyword name="$DATE"  value="28-OCT-2024" />
         <Keyword name="$BTIM"  value="13:27:34" />
         <Keyword name="$ETIM"  value="13:28:54" />
         <Keyword name="$CYT"  value="FACSCantoII" />
         <Keyword name="CYTNUM"  value="V96300020" />
         <Keyword name="WINDOW EXTENSION"  value="7.00" />
         <Keyword name="EXPORT USER NAME"  value="Danay" />
         <Keyword name="EXPORT TIME"  value="11-APR-2025-10:59:04" />
         <Keyword name="$OP"  value="Danay" />
         <Keyword name="FSC ASF"  value="0.55" />
         <Keyword name="AUTOBS"  value="TRUE" />
         <Keyword name="$INST"  value="CNIC" />
         <Keyword name="LASER1NAME"  value="Blue" />
         <Keyword name="LASER1DELAY"  value="0.00" />
         <Keyword name="LASER1ASF"  value="0.70" />
         <Keyword name="LASER2NAME"  value="Red" />
         <Keyword name="LASER2DELAY"  value="28.25" />
         <Keyword name="LASER2ASF"  value="1.22" />
         <Keyword name="LASER3NAME"  value="Violet" />
         <Keyword name="LASER3DELAY"  value="-29.01" />
         <Keyword name="LASER3ASF"  value="0.99" />
         <Keyword name="$TIMESTEP"  value="0.01" />
         <Keyword name="SPILL"  value="8,FITC-A,PE-A,PE-Cy7-A,APC-A,PerCP-A,V_450_50-A,AmCyan-A,APC-Cy7-A,1,0.04800027924333229,0,0,0.010006695707936462,0.004998872885608233,0.35000000344597687,0,0.020000001466856807,1,0.050000003276827076,0.005000007937731775,0.6500000022956731,0,0,0,0.0300000234415084,0.010000006516105322,1,0,0.025000015300803306,0,0,0.10999467999774847,0,0,0.00805821484383582,1,0,0,0,0.06999999719280078,0.10000207640699903,0,0.07000284920215895,0.05000289513775531,1,0,0,0,0,0,0,0,0,1,0.1,0,0,0,0,0,0,0,1,0,0,0,0,0,0,0,0,1" />
         <Keyword name="APPLY COMPENSATION"  value="TRUE" />
         <Keyword name="THRESHOLD"  value="(FSC,5000).AND.(SSC,5000)" />
         <Keyword name="$P1N"  value="FSC-A" />
         <Keyword name="$P1R"  value="262144" />
         <Keyword name="$P1B"  value="32" />
         <Keyword name="$P1E"  value="0,0" />
         <Keyword name="$P1V"  value="380" />
         <Keyword name="$P1G"  value="1.0" />
         <Keyword name="P1DISPLAY"  value="LIN" />
         <Keyword name="P1BS"  value="0" />
         <Keyword name="P1MS"  value="0" />
         <Keyword name="$P2N"  value="FSC-H" />
         <Keyword name="$P2R"  value="262144" />
         <Keyword name="$P2B"  value="32" />
         <Keyword name="$P2E"  value="0,0" />
         <Keyword name="$P2V"  value="380" />
         <Keyword name="$P2G"  value="1.0" />
         <Keyword name="P2DISPLAY"  value="LIN" />
         <Keyword name="P2BS"  value="0" />
         <Keyword name="P2MS"  value="0" />
         <Keyword name="$P3N"  value="FSC-W" />
         <Keyword name="$P3R"  value="262144" />
         <Keyword name="$P3B"  value="32" />
         <Keyword name="$P3E"  value="0,0" />
         <Keyword name="$P3V"  value="380" />
         <Keyword name="$P3G"  value="1.0" />
         <Keyword name="P3BS"  value="-1" />
         <Keyword name="P3MS"  value="0" />
         <Keyword name="$P4N"  value="SSC-A" />
         <Keyword name="$P4R"  value="262144" />
         <Keyword name="$P4B"  value="32" />
         <Keyword name="$P4E"  value="0,0" />
         <Keyword name="$P4V"  value="480" />
         <Keyword name="$P4G"  value="1.0" />
         <Keyword name="P4DISPLAY"  value="LIN" />
         <Keyword name="P4BS"  value="0" />
         <Keyword name="P4MS"  value="0" />
         <Keyword name="$P5N"  value="SSC-H" />
         <Keyword name="$P5R"  value="262144" />
         <Keyword name="$P5B"  value="32" />
         <Keyword name="$P5E"  value="0,0" />
         <Keyword name="$P5V"  value="480" />
         <Keyword name="$P5G"  value="1.0" />
         <Keyword name="P5DISPLAY"  value="LIN" />
         <Keyword name="P5BS"  value="0" />
         <Keyword name="P5MS"  value="0" />
         <Keyword name="$P6N"  value="SSC-W" />
         <Keyword name="$P6R"  value="262144" />
         <Keyword name="$P6B"  value="32" />
         <Keyword name="$P6E"  value="0,0" />
         <Keyword name="$P6V"  value="480" />
         <Keyword name="$P6G"  value="1.0" />
         <Keyword name="P6BS"  value="-1" />
         <Keyword name="P6MS"  value="0" />
         <Keyword name="$P7N"  value="FITC-A" />
         <Keyword name="$P7S"  value="OPP" />
         <Keyword name="$P7R"  value="262144" />
         <Keyword name="$P7B"  value="32" />
         <Keyword name="$P7E"  value="0,0" />
         <Keyword name="$P7V"  value="350" />
         <Keyword name="$P7G"  value="1.0" />
         <Keyword name="P7DISPLAY"  value="LOG" />
         <Keyword name="P7BS"  value="598" />
         <Keyword name="P7MS"  value="0" />
         <Keyword name="$P8N"  value="PE-A" />
         <Keyword name="$P8R"  value="262144" />
         <Keyword name="$P8B"  value="32" />
         <Keyword name="$P8E"  value="0,0" />
         <Keyword name="$P8V"  value="400" />
         <Keyword name="$P8G"  value="1.0" />
         <Keyword name="P8DISPLAY"  value="LOG" />
         <Keyword name="P8BS"  value="36" />
         <Keyword name="P8MS"  value="0" />
         <Keyword name="$P9N"  value="PE-Cy7-A" />
         <Keyword name="$P9S"  value="CD69" />
         <Keyword name="$P9R"  value="262144" />
         <Keyword name="$P9B"  value="32" />
         <Keyword name="$P9E"  value="0,0" />
         <Keyword name="$P9V"  value="549" />
         <Keyword name="$P9G"  value="1.0" />
         <Keyword name="P9DISPLAY"  value="LOG" />
         <Keyword name="P9BS"  value="178" />
         <Keyword name="P9MS"  value="0" />
         <Keyword name="$P10N"  value="APC-A" />
         <Keyword name="$P10S"  value="CD4" />
         <Keyword name="$P10R"  value="262144" />
         <Keyword name="$P10B"  value="32" />
         <Keyword name="$P10E"  value="0,0" />
         <Keyword name="$P10V"  value="500" />
         <Keyword name="$P10G"  value="1.0" />
         <Keyword name="P10DISPLAY"  value="LOG" />
         <Keyword name="P10BS"  value="49" />
         <Keyword name="P10MS"  value="0" />
         <Keyword name="$P11N"  value="PerCP-A" />
         <Keyword name="$P11R"  value="262144" />
         <Keyword name="$P11B"  value="32" />
         <Keyword name="$P11E"  value="0,0" />
         <Keyword name="$P11V"  value="520" />
         <Keyword name="$P11G"  value="1.0" />
         <Keyword name="P11DISPLAY"  value="LOG" />
         <Keyword name="P11BS"  value="539" />
         <Keyword name="P11MS"  value="0" />
         <Keyword name="$P12N"  value="V_450_50-A" />
         <Keyword name="$P12R"  value="262144" />
         <Keyword name="$P12B"  value="32" />
         <Keyword name="$P12E"  value="0,0" />
         <Keyword name="$P12V"  value="350" />
         <Keyword name="$P12G"  value="1.0" />
         <Keyword name="P12DISPLAY"  value="LOG" />
         <Keyword name="P12BS"  value="0" />
         <Keyword name="P12MS"  value="0" />
         <Keyword name="$P13N"  value="AmCyan-A" />
         <Keyword name="$P13S"  value="DEAD" />
         <Keyword name="$P13R"  value="262144" />
         <Keyword name="$P13B"  value="32" />
         <Keyword name="$P13E"  value="0,0" />
         <Keyword name="$P13V"  value="480" />
         <Keyword name="$P13G"  value="1.0" />
         <Keyword name="P13DISPLAY"  value="LOG" />
         <Keyword name="P13BS"  value="0" />
         <Keyword name="P13MS"  value="0" />
         <Keyword name="$P14N"  value="APC-Cy7-A" />
         <Keyword name="$P14S"  value="CD8" />
         <Keyword name="$P14R"  value="262144" />
         <Keyword name="$P14B"  value="32" />
         <Keyword name="$P14E"  value="0,0" />
         <Keyword name="$P14V"  value="520" />
         <Keyword name="$P14G"  value="1.0" />
         <Keyword name="P14DISPLAY"  value="LOG" />
         <Keyword name="P14BS"  value="233" />
         <Keyword name="P14MS"  value="0" />
         <Keyword name="$P15N"  value="Time" />
         <Keyword name="$P15R"  value="262144" />
         <Keyword name="$P15B"  value="32" />
         <Keyword name="$P15E"  value="0,0" />
         <Keyword name="$P15G"  value="0.01" />
         <Keyword name="P15BS"  value="0" />
         <Keyword name="P15MS"  value="0" />
         <Keyword name="CST SETUP STATUS"  value="SUCCESS" />
         <Keyword name="CST BEADS LOT ID"  value="80484" />
         <Keyword name="CYTOMETER CONFIG NAME"  value="3-laser, 8-color (4-2-2)" />
         <Keyword name="CYTOMETER CONFIG CREATE DATE"  value="02_07_2011 03:29:17 PM" />
         <Keyword name="CST SETUP DATE"  value="04_04_2011 11:28:42 AM" />
         <Keyword name="CST BASELINE DATE"  value="02_07_2011 03:35:33 PM" />
         <Keyword name="$P1S"  value="" />
         <Keyword name="$P2S"  value="" />
         <Keyword name="$P3S"  value="" />
         <Keyword name="$P4S"  value="" />
         <Keyword name="$P5S"  value="" />
         <Keyword name="$P6S"  value="" />
         <Keyword name="$P8S"  value="" />
         <Keyword name="$P11S"  value="" />
         <Keyword name="$P12S"  value="" />
         <Keyword name="$P15S"  value="" />
         <Keyword name="$P16N"  value="Comp-FITC-A" />
         <Keyword name="$P16S"  value="OPP" />
         <Keyword name="$P16R"  value="262144" />
         <Keyword name="$P17N"  value="Comp-PE-A" />
         <Keyword name="$P17S"  value="" />
         <Keyword name="$P17R"  value="262144" />
         <Keyword name="$P18N"  value="Comp-PE-Cy7-A" />
         <Keyword name="$P18S"  value="CD69" />
         <Keyword name="$P18R"  value="262144" />
         <Keyword name="$P19N"  value="Comp-APC-A" />
         <Keyword name="$P19S"  value="CD4" />
         <Keyword name="$P19R"  value="262144" />
         <Keyword name="$P20N"  value="Comp-PerCP-A" />
         <Keyword name="$P20S"  value="" />
         <Keyword name="$P20R"  value="262144" />
         <Keyword name="$P21N"  value="Comp-V_450_50-A" />
         <Keyword name="$P21S"  value="" />
         <Keyword name="$P21R"  value="262144" />
         <Keyword name="$P22N"  value="Comp-AmCyan-A" />
         <Keyword name="$P22S"  value="DEAD" />
         <Keyword name="$P22R"  value="262144" />
         <Keyword name="$P23N"  value="Comp-APC-Cy7-A" />
         <Keyword name="$P23S"  value="CD8" />
         <Keyword name="$P23R"  value="262144" />
       </Keywords>
       <SampleNode name="WT1+RPMI SIN LEU_FMO WT3.fcs"  annotation=""  owningGroup=""  expanded="1"  sortPriority="10"  count="25649"  sampleID="47" >
         <Graph smoothing="0"  backColor="#ffffff"  foreColor="#000000"  type="Pseudocolor"  fast="1" >
           <Axis dimension="x"  name="FSC-A"  label=""  auto="auto" />
           <Axis dimension="y"  name="SSC-A"  label=""  auto="auto" />
           <GraphSettings level="5%"  smoothingHighResolution="1"  contourHighResolution="1"  histogramSmoothingCount="0"  graphResolution="256"  showOutliers="0"  drawLargeDots="0"  dotsToDraw="8000"  tint="le.chartfill.tinted.40"  lineWeight="le.lineweight.normal"  lineStyle="le.linestyle.solid" />
           <GraphEnvironment showGrid="0"  showAxes="tnlTNL"  showGates="1"  showFreqOnPlots="1"  showGateNameOnPlots="1"  showMedians="0"  showUncomped="0"  addEventParam="0"  lastYAxisName="" >
             <TextTraits font="SansSerif"  size="11"  name="Labels"  style="plain"  color="#000000"  background="#00ffffff"  just="left" />
             <TextTraits font="SansSerif"  size="11"  name="LayoutGates"  style="plain"  color="#000000"  background="#00ffffff"  just="left" />
             <TextTraits font="SansSerif"  size="9"  name="Numbers"  style="plain"  color="#000000"  background="#00ffffff"  just="left" />
             <TextTraits font="SansSerif"  size="9"  name="Legend"  style="plain"  color="#000000"  background="#00ffffff"  just="left" />
             <WindowPosition x="0"  y="0"  width="0"  height="0"  displayed="0"  panelState="" />
           </GraphEnvironment>
         </Graph>
         <Subpopulations>
           <Population name="vivas"  annotation=""  owningGroup="All Samples"  expanded="1"  sortPriority="10"  count="13417" >
             <Graph smoothing="0"  backColor="#ffffff"  foreColor="#000000"  heatMapStatParameter="Comp-FITC-A"  type="Pseudocolor"  fast="1" >
               <Axis dimension="x"  name="FSC-W"  label=""  auto="auto" />
               <Axis dimension="y"  name="FSC-H"  label=""  auto="auto" />
               <GraphSettings level="5%"  smoothingHighResolution="1"  contourHighResolution="1"  histogramSmoothingCount="0"  graphResolution="256"  showOutliers="0"  drawLargeDots="0"  dotsToDraw="8000"  tint="le.chartfill.tinted.40"  lineWeight="le.lineweight.normal"  lineStyle="le.linestyle.solid" />
               <GraphEnvironment showGrid="0"  showAxes="tnlTNL"  showGates="1"  showFreqOnPlots="1"  showGateNameOnPlots="1"  showMedians="0"  showUncomped="0"  addEventParam="0"  lastYAxisName="" >
                 <TextTraits font="SansSerif"  size="11"  name="Labels"  style="plain"  color="#000000"  background="#00ffffff"  just="left" />
                 <TextTraits font="SansSerif"  size="11"  name="LayoutGates"  style="plain"  color="#000000"  background="#00ffffff"  just="left" />
                 <TextTraits font="SansSerif"  size="9"  name="Numbers"  style="plain"  color="#000000"  background="#00ffffff"  just="left" />
                 <TextTraits font="SansSerif"  size="9"  name="Legend"  style="plain"  color="#000000"  background="#00ffffff"  just="left" />
                 <WindowPosition x="0"  y="0"  width="390"  height="582"  displayed="0"  panelState="---" />
               </GraphEnvironment>
             </Graph>
             <Gate gating:id="ID369646230" >
               <gating:PolygonGate eventsInside="1"  annoOffsetX="71"  annoOffsetY="-19"  tint="#000000"  isTinted="0"  lineWeight="Normal"  userDefined="1"  quadId="-1"  gateResolution="256" >
                 <gating:dimension>
                   <data-type:fcs-dimension data-type:name="FSC-A" />
                 </gating:dimension>
                 <gating:dimension>
                   <data-type:fcs-dimension data-type:name="Comp-AmCyan-A" />
                 </gating:dimension>
                 <gating:vertex>
                   <gating:coordinate data-type:value="270955.5630252101" />
                   <gating:coordinate data-type:value="12751.203386491" />
                 </gating:vertex>
                 <gating:vertex>
                   <gating:coordinate data-type:value="105738.756302521" />
                   <gating:coordinate data-type:value="5266.6685404038" />
                 </gating:vertex>
                 <gating:vertex>
                   <gating:coordinate data-type:value="42956.3697478992" />
                   <gating:coordinate data-type:value="1827.8131943486" />
                 </gating:vertex>
                 <gating:vertex>
                   <gating:coordinate data-type:value="25333.243697479" />
                   <gating:coordinate data-type:value="-68.4627053445" />
                 </gating:vertex>
                 <gating:vertex>
                   <gating:coordinate data-type:value="55072.268907563" />
                   <gating:coordinate data-type:value="-499.4643526026" />
                 </gating:vertex>
                 <gating:vertex>
                   <gating:coordinate data-type:value="153100.9075630252" />
                   <gating:coordinate data-type:value="125.1510407487" />
                 </gating:vertex>
                 <gating:vertex>
                   <gating:coordinate data-type:value="273158.4537815126" />
                   <gating:coordinate data-type:value="1103.9804494978" />
                 </gating:vertex>
               </gating:PolygonGate>
             </Gate>
             <Subpopulations>
               <Population name="Single Cells"  annotation=""  owningGroup="All Samples"  expanded="1"  sortPriority="10"  count="13105" >
                 <Graph smoothing="0"  backColor="#ffffff"  foreColor="#000000"  heatMapStatParameter="Comp-FITC-A"  type="Pseudocolor"  fast="1" >
                   <Axis dimension="x"  name="Comp-PE-Cy7-A"  label=""  auto="auto" />
                   <Axis dimension="y"  name="Comp-APC-Cy7-A"  label=""  auto="auto" />
                   <GraphSettings level="5%"  smoothingHighResolution="1"  contourHighResolution="1"  histogramSmoothingCount="0"  graphResolution="256"  showOutliers="0"  drawLargeDots="0"  dotsToDraw="8000"  tint="le.chartfill.tinted.40"  lineWeight="le.lineweight.normal"  lineStyle="le.linestyle.solid" />
                   <GraphEnvironment showGrid="0"  showAxes="tnlTNL"  showGates="1"  showFreqOnPlots="1"  showGateNameOnPlots="1"  showMedians="0"  showUncomped="0"  addEventParam="0"  lastYAxisName="" >
                     <TextTraits font="SansSerif"  size="11"  name="Labels"  style="plain"  color="#000000"  background="#00ffffff"  just="left" />
                     <TextTraits font="SansSerif"  size="11"  name="LayoutGates"  style="plain"  color="#000000"  background="#00ffffff"  just="left" />
                     <TextTraits font="SansSerif"  size="9"  name="Numbers"  style="plain"  color="#000000"  background="#00ffffff"  just="left" />
                     <TextTraits font="SansSerif"  size="9"  name="Legend"  style="plain"  color="#000000"  background="#00ffffff"  just="left" />
                     <WindowPosition x="0"  y="0"  width="390"  height="582"  displayed="0"  panelState="---" />
                   </GraphEnvironment>
                 </Graph>
                 <Gate gating:id="ID1848729293"  gating:parent_id="ID369646230" >
                   <gating:RectangleGate eventsInside="1"  annoOffsetX="113"  annoOffsetY="-15"  tint="#000000"  isTinted="0"  lineWeight="Normal"  userDefined="1"  percentX="0"  percentY="0" >
                     <gating:dimension gating:min="31941.915966386554"  gating:max="75999.73109243698" >
                       <data-type:fcs-dimension data-type:name="FSC-W" />
                     </gating:dimension>
                     <gating:dimension gating:min="8495.407407407407"  gating:max="183258.07407407407" >
                       <data-type:fcs-dimension data-type:name="FSC-H" />
                     </gating:dimension>
                   </gating:RectangleGate>
                 </Gate>
                 <Subpopulations>
                   <Population name="CD69+"  annotation=""  owningGroup="All Samples"  expanded="1"  sortPriority="10"  count="10681" >
                     <Graph smoothing="0"  backColor="#ffffff"  foreColor="#000000"  heatMapStatParameter="Comp-FITC-A"  type="Histogram"  fast="1" >
                       <Axis dimension="x"  name="Comp-FITC-A"  label=""  auto="auto" />
                       <Axis dimension="y"  name=""  label=""  auto="auto" />
                       <GraphSettings level="5%"  smoothingHighResolution="1"  contourHighResolution="1"  histogramSmoothingCount="0"  graphResolution="256"  showOutliers="0"  drawLargeDots="0"  dotsToDraw="8000"  tint="le.chartfill.tinted.40"  lineWeight="le.lineweight.normal"  lineStyle="le.linestyle.solid" />
                       <GraphEnvironment showGrid="0"  showAxes="tnlTNL"  showGates="1"  showFreqOnPlots="1"  showGateNameOnPlots="1"  showMedians="0"  showUncomped="0"  addEventParam="0"  lastYAxisName="" >
                         <TextTraits font="SansSerif"  size="11"  name="Labels"  style="plain"  color="#000000"  background="#00ffffff"  just="left" />
                         <TextTraits font="SansSerif"  size="11"  name="LayoutGates"  style="plain"  color="#000000"  background="#00ffffff"  just="left" />
                         <TextTraits font="SansSerif"  size="9"  name="Numbers"  style="plain"  color="#000000"  background="#00ffffff"  just="left" />
                         <TextTraits font="SansSerif"  size="9"  name="Legend"  style="plain"  color="#000000"  background="#00ffffff"  just="left" />
                         <WindowPosition x="0"  y="0"  width="390"  height="582"  displayed="0"  panelState="---" />
                       </GraphEnvironment>
                     </Graph>
                     <Gate gating:id="ID1763474958"  gating:parent_id="ID1848729293" >
                       <gating:RectangleGate eventsInside="1"  annoOffsetX="20"  annoOffsetY="-135"  tint="#000000"  isTinted="0"  lineWeight="Normal"  userDefined="1"  percentX="0"  percentY="0" >
                         <gating:dimension gating:min="321.76205392777234"  gating:max="3909.7649640256473" >
                           <data-type:fcs-dimension data-type:name="Comp-PE-Cy7-A" />
                         </gating:dimension>
                         <gating:dimension gating:min="-219.7019688366048"  gating:max="7932.9490295622445" >
                           <data-type:fcs-dimension data-type:name="Comp-APC-Cy7-A" />
                         </gating:dimension>
                       </gating:RectangleGate>
                     </Gate>
                     <Subpopulations>
                       <Statistic name="Geometric Mean"  annotation=""  owningGroup="All Samples"  expanded="1"  sortPriority="5"  id="Comp-FITC-A"  ancestor=""  correlate=""  value="251.9662323" />
                     </Subpopulations>
                   </Population>
                 </Subpopulations>
               </Population>
             </Subpopulations>
           </Population>
         </Subpopulations>
       </SampleNode>
     </Sample>
     <Sample>
       <DataSet uri="file:/S:/LAB_FSM/RESULTADOS/NIEVES/GVHD/Manuscrito%20enviado%20a%20revistas/20250217%20NEW%20SUBMISSION%20EMBOMOLMED/ACEPTADO/Source%20Data/Figure%204/4D/WT1+RPMI%20SIN%20LEU_Tube_001.fcs"  sampleID="48" />
       <transforms:spilloverMatrix spectral="0"  prefix="Comp-"  name="Acquisition-defined"  editable="0"  color="#c0c0c0"  version="FlowJo-10.9.0"  status="FINALIZED"  transforms:id="bb803250-5b9c-46db-a4f2-985f55ff30ea"  suffix="" >
         <data-type:parameters>
           <data-type:parameter data-type:name="FITC-A"  userProvidedCompInfix="Comp-FITC-A" />
           <data-type:parameter data-type:name="PE-A"  userProvidedCompInfix="Comp-PE-A" />
           <data-type:parameter data-type:name="PE-Cy7-A"  userProvidedCompInfix="Comp-PE-Cy7-A" />
           <data-type:parameter data-type:name="APC-A"  userProvidedCompInfix="Comp-APC-A" />
           <data-type:parameter data-type:name="PerCP-A"  userProvidedCompInfix="Comp-PerCP-A" />
           <data-type:parameter data-type:name="V_450_50-A"  userProvidedCompInfix="Comp-V_450_50-A" />
           <data-type:parameter data-type:name="AmCyan-A"  userProvidedCompInfix="Comp-AmCyan-A" />
           <data-type:parameter data-type:name="APC-Cy7-A"  userProvidedCompInfix="Comp-APC-Cy7-A" />
         </data-type:parameters>
         <transforms:spillover data-type:parameter="FITC-A"  userProvidedCompInfix="Comp-FITC-A" >
           <transforms:coefficient data-type:parameter="FITC-A"  transforms:value="1" />
           <transforms:coefficient data-type:parameter="PE-A"  transforms:value="0.0480002798" />
           <transforms:coefficient data-type:parameter="PE-Cy7-A"  transforms:value="0" />
           <transforms:coefficient data-type:parameter="APC-A"  transforms:value="0" />
           <transforms:coefficient data-type:parameter="PerCP-A"  transforms:value="0.010006696" />
           <transforms:coefficient data-type:parameter="V_450_50-A"  transforms:value="0.004998873" />
           <transforms:coefficient data-type:parameter="AmCyan-A"  transforms:value="0.349999994" />
           <transforms:coefficient data-type:parameter="APC-Cy7-A"  transforms:value="0" />
         </transforms:spillover>
         <transforms:spillover data-type:parameter="PE-A"  userProvidedCompInfix="Comp-PE-A" >
           <transforms:coefficient data-type:parameter="FITC-A"  transforms:value="0.0200000014" />
           <transforms:coefficient data-type:parameter="PE-A"  transforms:value="1" />
           <transforms:coefficient data-type:parameter="PE-Cy7-A"  transforms:value="0.0500000045" />
           <transforms:coefficient data-type:parameter="APC-A"  transforms:value="0.0050000078" />
           <transforms:coefficient data-type:parameter="PerCP-A"  transforms:value="0.6499999762" />
           <transforms:coefficient data-type:parameter="V_450_50-A"  transforms:value="0" />
           <transforms:coefficient data-type:parameter="AmCyan-A"  transforms:value="0" />
           <transforms:coefficient data-type:parameter="APC-Cy7-A"  transforms:value="0" />
         </transforms:spillover>
         <transforms:spillover data-type:parameter="PE-Cy7-A"  userProvidedCompInfix="Comp-PE-Cy7-A" >
           <transforms:coefficient data-type:parameter="FITC-A"  transforms:value="0.0300000235" />
           <transforms:coefficient data-type:parameter="PE-A"  transforms:value="0.0100000063" />
           <transforms:coefficient data-type:parameter="PE-Cy7-A"  transforms:value="1" />
           <transforms:coefficient data-type:parameter="APC-A"  transforms:value="0" />
           <transforms:coefficient data-type:parameter="PerCP-A"  transforms:value="0.0250000153" />
           <transforms:coefficient data-type:parameter="V_450_50-A"  transforms:value="0" />
           <transforms:coefficient data-type:parameter="AmCyan-A"  transforms:value="0" />
           <transforms:coefficient data-type:parameter="APC-Cy7-A"  transforms:value="0.1099946797" />
         </transforms:spillover>
         <transforms:spillover data-type:parameter="APC-A"  userProvidedCompInfix="Comp-APC-A" >
           <transforms:coefficient data-type:parameter="FITC-A"  transforms:value="0" />
           <transforms:coefficient data-type:parameter="PE-A"  transforms:value="0" />
           <transforms:coefficient data-type:parameter="PE-Cy7-A"  transforms:value="0.0080582146" />
           <transforms:coefficient data-type:parameter="APC-A"  transforms:value="1" />
           <transforms:coefficient data-type:parameter="PerCP-A"  transforms:value="0" />
           <transforms:coefficient data-type:parameter="V_450_50-A"  transforms:value="0" />
           <transforms:coefficient data-type:parameter="AmCyan-A"  transforms:value="0" />
           <transforms:coefficient data-type:parameter="APC-Cy7-A"  transforms:value="0.0700000003" />
         </transforms:spillover>
         <transforms:spillover data-type:parameter="PerCP-A"  userProvidedCompInfix="Comp-PerCP-A" >
           <transforms:coefficient data-type:parameter="FITC-A"  transforms:value="0.1000020728" />
           <transforms:coefficient data-type:parameter="PE-A"  transforms:value="0" />
           <transforms:coefficient data-type:parameter="PE-Cy7-A"  transforms:value="0.0700028464" />
           <transforms:coefficient data-type:parameter="APC-A"  transforms:value="0.0500028953" />
           <transforms:coefficient data-type:parameter="PerCP-A"  transforms:value="1" />
           <transforms:coefficient data-type:parameter="V_450_50-A"  transforms:value="0" />
           <transforms:coefficient data-type:parameter="AmCyan-A"  transforms:value="0" />
           <transforms:coefficient data-type:parameter="APC-Cy7-A"  transforms:value="0" />
         </transforms:spillover>
         <transforms:spillover data-type:parameter="V_450_50-A"  userProvidedCompInfix="Comp-V_450_50-A" >
           <transforms:coefficient data-type:parameter="FITC-A"  transforms:value="0" />
           <transforms:coefficient data-type:parameter="PE-A"  transforms:value="0" />
           <transforms:coefficient data-type:parameter="PE-Cy7-A"  transforms:value="0" />
           <transforms:coefficient data-type:parameter="APC-A"  transforms:value="0" />
           <transforms:coefficient data-type:parameter="PerCP-A"  transforms:value="0" />
           <transforms:coefficient data-type:parameter="V_450_50-A"  transforms:value="1" />
           <transforms:coefficient data-type:parameter="AmCyan-A"  transforms:value="0.1000000015" />
           <transforms:coefficient data-type:parameter="APC-Cy7-A"  transforms:value="0" />
         </transforms:spillover>
         <transforms:spillover data-type:parameter="AmCyan-A"  userProvidedCompInfix="Comp-AmCyan-A" >
           <transforms:coefficient data-type:parameter="FITC-A"  transforms:value="0" />
           <transforms:coefficient data-type:parameter="PE-A"  transforms:value="0" />
           <transforms:coefficient data-type:parameter="PE-Cy7-A"  transforms:value="0" />
           <transforms:coefficient data-type:parameter="APC-A"  transforms:value="0" />
           <transforms:coefficient data-type:parameter="PerCP-A"  transforms:value="0" />
           <transforms:coefficient data-type:parameter="V_450_50-A"  transforms:value="0" />
           <transforms:coefficient data-type:parameter="AmCyan-A"  transforms:value="1" />
           <transforms:coefficient data-type:parameter="APC-Cy7-A"  transforms:value="0" />
         </transforms:spillover>
         <transforms:spillover data-type:parameter="APC-Cy7-A"  userProvidedCompInfix="Comp-APC-Cy7-A" >
           <transforms:coefficient data-type:parameter="FITC-A"  transforms:value="0" />
           <transforms:coefficient data-type:parameter="PE-A"  transforms:value="0" />
           <transforms:coefficient data-type:parameter="PE-Cy7-A"  transforms:value="0" />
           <transforms:coefficient data-type:parameter="APC-A"  transforms:value="0" />
           <transforms:coefficient data-type:parameter="PerCP-A"  transforms:value="0" />
           <transforms:coefficient data-type:parameter="V_450_50-A"  transforms:value="0" />
           <transforms:coefficient data-type:parameter="AmCyan-A"  transforms:value="0" />
           <transforms:coefficient data-type:parameter="APC-Cy7-A"  transforms:value="1" />
         </transforms:spillover>
       </transforms:spilloverMatrix>
       <Transformations>
         <transforms:linear transforms:minRange="0"  transforms:maxRange="262144"  gain="1" >
           <data-type:parameter data-type:name="FSC-A" />
         </transforms:linear>
         <transforms:linear transforms:minRange="0"  transforms:maxRange="262144"  gain="1" >
           <data-type:parameter data-type:name="FSC-H" />
         </transforms:linear>
         <transforms:linear transforms:minRange="0"  transforms:maxRange="262144"  gain="1" >
           <data-type:parameter data-type:name="FSC-W" />
         </transforms:linear>
         <transforms:linear transforms:minRange="0"  transforms:maxRange="262144"  gain="1" >
           <data-type:parameter data-type:name="SSC-A" />
         </transforms:linear>
         <transforms:linear transforms:minRange="0"  transforms:maxRange="262144"  gain="1" >
           <data-type:parameter data-type:name="SSC-H" />
         </transforms:linear>
         <transforms:linear transforms:minRange="0"  transforms:maxRange="262144"  gain="1" >
           <data-type:parameter data-type:name="SSC-W" />
         </transforms:linear>
         <transforms:biex transforms:length="256"  transforms:maxRange="262144"  transforms:neg="0"  transforms:width="-2.5118864315"  transforms:pos="4.418539922" >
           <data-type:parameter data-type:name="FITC-A" />
         </transforms:biex>
         <transforms:biex transforms:length="256"  transforms:maxRange="262144"  transforms:neg="0"  transforms:width="-100"  transforms:pos="4.418539922" >
           <data-type:parameter data-type:name="PE-A" />
         </transforms:biex>
         <transforms:biex transforms:length="256"  transforms:maxRange="262144"  transforms:neg="0"  transforms:width="-25.1188643151"  transforms:pos="4.418539922" >
           <data-type:parameter data-type:name="PE-Cy7-A" />
         </transforms:biex>
         <transforms:biex transforms:length="256"  transforms:maxRange="262144"  transforms:neg="0"  transforms:width="-100"  transforms:pos="4.418539922" >
           <data-type:parameter data-type:name="APC-A" />
         </transforms:biex>
         <transforms:biex transforms:length="256"  transforms:maxRange="262144"  transforms:neg="0"  transforms:width="-100"  transforms:pos="4.418539922" >
           <data-type:parameter data-type:name="PerCP-A" />
         </transforms:biex>
         <transforms:biex transforms:length="256"  transforms:maxRange="262144"  transforms:neg="0"  transforms:width="-100"  transforms:pos="4.418539922" >
           <data-type:parameter data-type:name="V_450_50-A" />
         </transforms:biex>
         <transforms:biex transforms:length="256"  transforms:maxRange="262144"  transforms:neg="0"  transforms:width="-100"  transforms:pos="4.418539922" >
           <data-type:parameter data-type:name="AmCyan-A" />
         </transforms:biex>
         <transforms:biex transforms:length="256"  transforms:maxRange="262144"  transforms:neg="0"  transforms:width="-25.1188643151"  transforms:pos="4.418539922" >
           <data-type:parameter data-type:name="APC-Cy7-A" />
         </transforms:biex>
         <transforms:linear transforms:minRange="0"  transforms:maxRange="45.308"  gain="1" >
           <data-type:parameter data-type:name="Time" />
         </transforms:linear>
         <transforms:biex transforms:length="256"  transforms:maxRange="262144"  transforms:neg="0"  transforms:width="-2.5118864315"  transforms:pos="4.418539922" >
           <data-type:parameter data-type:name="Comp-FITC-A" />
         </transforms:biex>
         <transforms:biex transforms:length="256"  transforms:maxRange="262144"  transforms:neg="0"  transforms:width="-100"  transforms:pos="4.418539922" >
           <data-type:parameter data-type:name="Comp-PE-A" />
         </transforms:biex>
         <transforms:biex transforms:length="256"  transforms:maxRange="262144"  transforms:neg="0"  transforms:width="-25.1188643151"  transforms:pos="4.418539922" >
           <data-type:parameter data-type:name="Comp-PE-Cy7-A" />
         </transforms:biex>
         <transforms:biex transforms:length="256"  transforms:maxRange="262144"  transforms:neg="0"  transforms:width="-100"  transforms:pos="4.418539922" >
           <data-type:parameter data-type:name="Comp-APC-A" />
         </transforms:biex>
         <transforms:biex transforms:length="256"  transforms:maxRange="262144"  transforms:neg="0"  transforms:width="-100"  transforms:pos="4.418539922" >
           <data-type:parameter data-type:name="Comp-PerCP-A" />
         </transforms:biex>
         <transforms:biex transforms:length="256"  transforms:maxRange="262144"  transforms:neg="0"  transforms:width="-100"  transforms:pos="4.418539922" >
           <data-type:parameter data-type:name="Comp-V_450_50-A" />
         </transforms:biex>
         <transforms:biex transforms:length="256"  transforms:maxRange="262144"  transforms:neg="0"  transforms:width="-100"  transforms:pos="4.418539922" >
           <data-type:parameter data-type:name="Comp-AmCyan-A" />
         </transforms:biex>
         <transforms:biex transforms:length="256"  transforms:maxRange="262144"  transforms:neg="0"  transforms:width="-25.1188643151"  transforms:pos="4.418539922" >
           <data-type:parameter data-type:name="Comp-APC-Cy7-A" />
         </transforms:biex>
       </Transformations>
       <Keywords>
         <Keyword name="FJ_FCS_VERSION"  value="3" />
         <Keyword name="$BEGINANALYSIS"  value="0" />
         <Keyword name="$ENDANALYSIS"  value="0" />
         <Keyword name="$BEGINSTEXT"  value="0" />
         <Keyword name="$ENDSTEXT"  value="0" />
         <Keyword name="$BEGINDATA"  value="3198" />
         <Keyword name="$ENDDATA"  value="1094957            " />
         <Keyword name="$FIL"  value="WT1+RPMI SIN LEU_Tube_001.fcs" />
         <Keyword name="$SYS"  value="Windows XP 5.1" />
         <Keyword name="$TOT"  value="18196              " />
         <Keyword name="$PAR"  value="15" />
         <Keyword name="$MODE"  value="L" />
         <Keyword name="$BYTEORD"  value="4,3,2,1" />
         <Keyword name="$DATATYPE"  value="F" />
         <Keyword name="$NEXTDATA"  value="0" />
         <Keyword name="CREATOR"  value="BD FACSDiva Software Version 6.1.3" />
         <Keyword name="TUBE NAME"  value="Tube_001" />
         <Keyword name="$SRC"  value="WT1+RPMI SIN LEU" />
         <Keyword name="EXPERIMENT NAME"  value="OPP KIT 28102024" />
         <Keyword name="GUID"  value="40e1962f-4c5b-47b3-8866-0813692d5d7e" />
         <Keyword name="$DATE"  value="28-OCT-2024" />
         <Keyword name="$BTIM"  value="13:08:29" />
         <Keyword name="$ETIM"  value="13:09:19" />
         <Keyword name="$CYT"  value="FACSCantoII" />
         <Keyword name="CYTNUM"  value="V96300020" />
         <Keyword name="WINDOW EXTENSION"  value="7.00" />
         <Keyword name="EXPORT USER NAME"  value="Danay" />
         <Keyword name="EXPORT TIME"  value="11-APR-2025-10:59:04" />
         <Keyword name="$OP"  value="Danay" />
         <Keyword name="FSC ASF"  value="0.55" />
         <Keyword name="AUTOBS"  value="TRUE" />
         <Keyword name="$INST"  value="CNIC" />
         <Keyword name="LASER1NAME"  value="Blue" />
         <Keyword name="LASER1DELAY"  value="0.00" />
         <Keyword name="LASER1ASF"  value="0.70" />
         <Keyword name="LASER2NAME"  value="Red" />
         <Keyword name="LASER2DELAY"  value="28.25" />
         <Keyword name="LASER2ASF"  value="1.22" />
         <Keyword name="LASER3NAME"  value="Violet" />
         <Keyword name="LASER3DELAY"  value="-29.01" />
         <Keyword name="LASER3ASF"  value="0.99" />
         <Keyword name="$TIMESTEP"  value="0.01" />
         <Keyword name="SPILL"  value="8,FITC-A,PE-A,PE-Cy7-A,APC-A,PerCP-A,V_450_50-A,AmCyan-A,APC-Cy7-A,1,0.04800027924333229,0,0,0.010006695707936462,0.004998872885608233,0.35000000344597687,0,0.020000001466856807,1,0.050000003276827076,0.005000007937731775,0.6500000022956731,0,0,0,0.0300000234415084,0.010000006516105322,1,0,0.025000015300803306,0,0,0.10999467999774847,0,0,0.00805821484383582,1,0,0,0,0.06999999719280078,0.10000207640699903,0,0.07000284920215895,0.05000289513775531,1,0,0,0,0,0,0,0,0,1,0.1,0,0,0,0,0,0,0,1,0,0,0,0,0,0,0,0,1" />
         <Keyword name="APPLY COMPENSATION"  value="TRUE" />
         <Keyword name="THRESHOLD"  value="(FSC,5000).AND.(SSC,5000)" />
         <Keyword name="$P1N"  value="FSC-A" />
         <Keyword name="$P1R"  value="262144" />
         <Keyword name="$P1B"  value="32" />
         <Keyword name="$P1E"  value="0,0" />
         <Keyword name="$P1V"  value="380" />
         <Keyword name="$P1G"  value="1.0" />
         <Keyword name="P1DISPLAY"  value="LIN" />
         <Keyword name="P1BS"  value="0" />
         <Keyword name="P1MS"  value="0" />
         <Keyword name="$P2N"  value="FSC-H" />
         <Keyword name="$P2R"  value="262144" />
         <Keyword name="$P2B"  value="32" />
         <Keyword name="$P2E"  value="0,0" />
         <Keyword name="$P2V"  value="380" />
         <Keyword name="$P2G"  value="1.0" />
         <Keyword name="P2DISPLAY"  value="LIN" />
         <Keyword name="P2BS"  value="0" />
         <Keyword name="P2MS"  value="0" />
         <Keyword name="$P3N"  value="FSC-W" />
         <Keyword name="$P3R"  value="262144" />
         <Keyword name="$P3B"  value="32" />
         <Keyword name="$P3E"  value="0,0" />
         <Keyword name="$P3V"  value="380" />
         <Keyword name="$P3G"  value="1.0" />
         <Keyword name="P3BS"  value="-1" />
         <Keyword name="P3MS"  value="0" />
         <Keyword name="$P4N"  value="SSC-A" />
         <Keyword name="$P4R"  value="262144" />
         <Keyword name="$P4B"  value="32" />
         <Keyword name="$P4E"  value="0,0" />
         <Keyword name="$P4V"  value="480" />
         <Keyword name="$P4G"  value="1.0" />
         <Keyword name="P4DISPLAY"  value="LIN" />
         <Keyword name="P4BS"  value="0" />
         <Keyword name="P4MS"  value="0" />
         <Keyword name="$P5N"  value="SSC-H" />
         <Keyword name="$P5R"  value="262144" />
         <Keyword name="$P5B"  value="32" />
         <Keyword name="$P5E"  value="0,0" />
         <Keyword name="$P5V"  value="480" />
         <Keyword name="$P5G"  value="1.0" />
         <Keyword name="P5DISPLAY"  value="LIN" />
         <Keyword name="P5BS"  value="0" />
         <Keyword name="P5MS"  value="0" />
         <Keyword name="$P6N"  value="SSC-W" />
         <Keyword name="$P6R"  value="262144" />
         <Keyword name="$P6B"  value="32" />
         <Keyword name="$P6E"  value="0,0" />
         <Keyword name="$P6V"  value="480" />
         <Keyword name="$P6G"  value="1.0" />
         <Keyword name="P6BS"  value="-1" />
         <Keyword name="P6MS"  value="0" />
         <Keyword name="$P7N"  value="FITC-A" />
         <Keyword name="$P7S"  value="OPP" />
         <Keyword name="$P7R"  value="262144" />
         <Keyword name="$P7B"  value="32" />
         <Keyword name="$P7E"  value="0,0" />
         <Keyword name="$P7V"  value="350" />
         <Keyword name="$P7G"  value="1.0" />
         <Keyword name="P7DISPLAY"  value="LOG" />
         <Keyword name="P7BS"  value="396" />
         <Keyword name="P7MS"  value="0" />
         <Keyword name="$P8N"  value="PE-A" />
         <Keyword name="$P8R"  value="262144" />
         <Keyword name="$P8B"  value="32" />
         <Keyword name="$P8E"  value="0,0" />
         <Keyword name="$P8V"  value="400" />
         <Keyword name="$P8G"  value="1.0" />
         <Keyword name="P8DISPLAY"  value="LOG" />
         <Keyword name="P8BS"  value="0" />
         <Keyword name="P8MS"  value="0" />
         <Keyword name="$P9N"  value="PE-Cy7-A" />
         <Keyword name="$P9S"  value="CD69" />
         <Keyword name="$P9R"  value="262144" />
         <Keyword name="$P9B"  value="32" />
         <Keyword name="$P9E"  value="0,0" />
         <Keyword name="$P9V"  value="549" />
         <Keyword name="$P9G"  value="1.0" />
         <Keyword name="P9DISPLAY"  value="LOG" />
         <Keyword name="P9BS"  value="76" />
         <Keyword name="P9MS"  value="0" />
         <Keyword name="$P10N"  value="APC-A" />
         <Keyword name="$P10S"  value="CD4" />
         <Keyword name="$P10R"  value="262144" />
         <Keyword name="$P10B"  value="32" />
         <Keyword name="$P10E"  value="0,0" />
         <Keyword name="$P10V"  value="500" />
         <Keyword name="$P10G"  value="1.0" />
         <Keyword name="P10DISPLAY"  value="LOG" />
         <Keyword name="P10BS"  value="58" />
         <Keyword name="P10MS"  value="0" />
         <Keyword name="$P11N"  value="PerCP-A" />
         <Keyword name="$P11R"  value="262144" />
         <Keyword name="$P11B"  value="32" />
         <Keyword name="$P11E"  value="0,0" />
         <Keyword name="$P11V"  value="520" />
         <Keyword name="$P11G"  value="1.0" />
         <Keyword name="P11DISPLAY"  value="LOG" />
         <Keyword name="P11BS"  value="1125" />
         <Keyword name="P11MS"  value="0" />
         <Keyword name="$P12N"  value="V_450_50-A" />
         <Keyword name="$P12R"  value="262144" />
         <Keyword name="$P12B"  value="32" />
         <Keyword name="$P12E"  value="0,0" />
         <Keyword name="$P12V"  value="350" />
         <Keyword name="$P12G"  value="1.0" />
         <Keyword name="P12DISPLAY"  value="LOG" />
         <Keyword name="P12BS"  value="0" />
         <Keyword name="P12MS"  value="0" />
         <Keyword name="$P13N"  value="AmCyan-A" />
         <Keyword name="$P13S"  value="DEAD" />
         <Keyword name="$P13R"  value="262144" />
         <Keyword name="$P13B"  value="32" />
         <Keyword name="$P13E"  value="0,0" />
         <Keyword name="$P13V"  value="480" />
         <Keyword name="$P13G"  value="1.0" />
         <Keyword name="P13DISPLAY"  value="LOG" />
         <Keyword name="P13BS"  value="0" />
         <Keyword name="P13MS"  value="0" />
         <Keyword name="$P14N"  value="APC-Cy7-A" />
         <Keyword name="$P14S"  value="CD8" />
         <Keyword name="$P14R"  value="262144" />
         <Keyword name="$P14B"  value="32" />
         <Keyword name="$P14E"  value="0,0" />
         <Keyword name="$P14V"  value="520" />
         <Keyword name="$P14G"  value="1.0" />
         <Keyword name="P14DISPLAY"  value="LOG" />
         <Keyword name="P14BS"  value="54" />
         <Keyword name="P14MS"  value="0" />
         <Keyword name="$P15N"  value="Time" />
         <Keyword name="$P15R"  value="262144" />
         <Keyword name="$P15B"  value="32" />
         <Keyword name="$P15E"  value="0,0" />
         <Keyword name="$P15G"  value="0.01" />
         <Keyword name="P15BS"  value="0" />
         <Keyword name="P15MS"  value="0" />
         <Keyword name="CST SETUP STATUS"  value="SUCCESS" />
         <Keyword name="CST BEADS LOT ID"  value="80484" />
         <Keyword name="CYTOMETER CONFIG NAME"  value="3-laser, 8-color (4-2-2)" />
         <Keyword name="CYTOMETER CONFIG CREATE DATE"  value="02_07_2011 03:29:17 PM" />
         <Keyword name="CST SETUP DATE"  value="04_04_2011 11:28:42 AM" />
         <Keyword name="CST BASELINE DATE"  value="02_07_2011 03:35:33 PM" />
         <Keyword name="$P1S"  value="" />
         <Keyword name="$P2S"  value="" />
         <Keyword name="$P3S"  value="" />
         <Keyword name="$P4S"  value="" />
         <Keyword name="$P5S"  value="" />
         <Keyword name="$P6S"  value="" />
         <Keyword name="$P8S"  value="" />
         <Keyword name="$P11S"  value="" />
         <Keyword name="$P12S"  value="" />
         <Keyword name="$P15S"  value="" />
         <Keyword name="$P16N"  value="Comp-FITC-A" />
         <Keyword name="$P16S"  value="OPP" />
         <Keyword name="$P16R"  value="262144" />
         <Keyword name="$P17N"  value="Comp-PE-A" />
         <Keyword name="$P17S"  value="" />
         <Keyword name="$P17R"  value="262144" />
         <Keyword name="$P18N"  value="Comp-PE-Cy7-A" />
         <Keyword name="$P18S"  value="CD69" />
         <Keyword name="$P18R"  value="262144" />
         <Keyword name="$P19N"  value="Comp-APC-A" />
         <Keyword name="$P19S"  value="CD4" />
         <Keyword name="$P19R"  value="262144" />
         <Keyword name="$P20N"  value="Comp-PerCP-A" />
         <Keyword name="$P20S"  value="" />
         <Keyword name="$P20R"  value="262144" />
         <Keyword name="$P21N"  value="Comp-V_450_50-A" />
         <Keyword name="$P21S"  value="" />
         <Keyword name="$P21R"  value="262144" />
         <Keyword name="$P22N"  value="Comp-AmCyan-A" />
         <Keyword name="$P22S"  value="DEAD" />
         <Keyword name="$P22R"  value="262144" />
         <Keyword name="$P23N"  value="Comp-APC-Cy7-A" />
         <Keyword name="$P23S"  value="CD8" />
         <Keyword name="$P23R"  value="262144" />
       </Keywords>
       <SampleNode name="WT1+RPMI SIN LEU_Tube_001.fcs"  annotation=""  owningGroup=""  expanded="1"  sortPriority="10"  count="18196"  sampleID="48" >
         <Graph smoothing="0"  backColor="#ffffff"  foreColor="#000000"  type="Pseudocolor"  fast="1" >
           <Axis dimension="x"  name="FSC-A"  label=""  auto="auto" />
           <Axis dimension="y"  name="SSC-A"  label=""  auto="auto" />
           <GraphSettings level="5%"  smoothingHighResolution="1"  contourHighResolution="1"  histogramSmoothingCount="0"  graphResolution="256"  showOutliers="0"  drawLargeDots="0"  dotsToDraw="8000"  tint="le.chartfill.tinted.40"  lineWeight="le.lineweight.normal"  lineStyle="le.linestyle.solid" />
           <GraphEnvironment showGrid="0"  showAxes="tnlTNL"  showGates="1"  showFreqOnPlots="1"  showGateNameOnPlots="1"  showMedians="0"  showUncomped="0"  addEventParam="0"  lastYAxisName="" >
             <TextTraits font="SansSerif"  size="11"  name="Labels"  style="plain"  color="#000000"  background="#00ffffff"  just="left" />
             <TextTraits font="SansSerif"  size="11"  name="LayoutGates"  style="plain"  color="#000000"  background="#00ffffff"  just="left" />
             <TextTraits font="SansSerif"  size="9"  name="Numbers"  style="plain"  color="#000000"  background="#00ffffff"  just="left" />
             <TextTraits font="SansSerif"  size="9"  name="Legend"  style="plain"  color="#000000"  background="#00ffffff"  just="left" />
             <WindowPosition x="0"  y="0"  width="0"  height="0"  displayed="0"  panelState="" />
           </GraphEnvironment>
         </Graph>
         <Subpopulations>
           <Population name="vivas"  annotation=""  owningGroup="All Samples"  expanded="1"  sortPriority="10"  count="10447" >
             <Graph smoothing="0"  backColor="#ffffff"  foreColor="#000000"  heatMapStatParameter="Comp-FITC-A"  type="Pseudocolor"  fast="1" >
               <Axis dimension="x"  name="FSC-W"  label=""  auto="auto" />
               <Axis dimension="y"  name="FSC-H"  label=""  auto="auto" />
               <GraphSettings level="5%"  smoothingHighResolution="1"  contourHighResolution="1"  histogramSmoothingCount="0"  graphResolution="256"  showOutliers="0"  drawLargeDots="0"  dotsToDraw="8000"  tint="le.chartfill.tinted.40"  lineWeight="le.lineweight.normal"  lineStyle="le.linestyle.solid" />
               <GraphEnvironment showGrid="0"  showAxes="tnlTNL"  showGates="1"  showFreqOnPlots="1"  showGateNameOnPlots="1"  showMedians="0"  showUncomped="0"  addEventParam="0"  lastYAxisName="" >
                 <TextTraits font="SansSerif"  size="11"  name="Labels"  style="plain"  color="#000000"  background="#00ffffff"  just="left" />
                 <TextTraits font="SansSerif"  size="11"  name="LayoutGates"  style="plain"  color="#000000"  background="#00ffffff"  just="left" />
                 <TextTraits font="SansSerif"  size="9"  name="Numbers"  style="plain"  color="#000000"  background="#00ffffff"  just="left" />
                 <TextTraits font="SansSerif"  size="9"  name="Legend"  style="plain"  color="#000000"  background="#00ffffff"  just="left" />
                 <WindowPosition x="0"  y="0"  width="390"  height="582"  displayed="0"  panelState="---" />
               </GraphEnvironment>
             </Graph>
             <Gate gating:id="ID89764047" >
               <gating:PolygonGate eventsInside="1"  annoOffsetX="71"  annoOffsetY="-19"  tint="#000000"  isTinted="0"  lineWeight="Normal"  userDefined="1"  quadId="-1"  gateResolution="256" >
                 <gating:dimension>
                   <data-type:fcs-dimension data-type:name="FSC-A" />
                 </gating:dimension>
                 <gating:dimension>
                   <data-type:fcs-dimension data-type:name="Comp-AmCyan-A" />
                 </gating:dimension>
                 <gating:vertex>
                   <gating:coordinate data-type:value="270955.5630252101" />
                   <gating:coordinate data-type:value="12751.203386491" />
                 </gating:vertex>
                 <gating:vertex>
                   <gating:coordinate data-type:value="105738.756302521" />
                   <gating:coordinate data-type:value="5266.6685404038" />
                 </gating:vertex>
                 <gating:vertex>
                   <gating:coordinate data-type:value="42956.3697478992" />
                   <gating:coordinate data-type:value="1827.8131943486" />
                 </gating:vertex>
                 <gating:vertex>
                   <gating:coordinate data-type:value="25333.243697479" />
                   <gating:coordinate data-type:value="-68.4627053445" />
                 </gating:vertex>
                 <gating:vertex>
                   <gating:coordinate data-type:value="55072.268907563" />
                   <gating:coordinate data-type:value="-499.4643526026" />
                 </gating:vertex>
                 <gating:vertex>
                   <gating:coordinate data-type:value="153100.9075630252" />
                   <gating:coordinate data-type:value="125.1510407487" />
                 </gating:vertex>
                 <gating:vertex>
                   <gating:coordinate data-type:value="273158.4537815126" />
                   <gating:coordinate data-type:value="1103.9804494978" />
                 </gating:vertex>
               </gating:PolygonGate>
             </Gate>
             <Subpopulations>
               <Population name="Single Cells"  annotation=""  owningGroup="All Samples"  expanded="1"  sortPriority="10"  count="10205" >
                 <Graph smoothing="0"  backColor="#ffffff"  foreColor="#000000"  heatMapStatParameter="Comp-FITC-A"  type="Pseudocolor"  fast="1" >
                   <Axis dimension="x"  name="Comp-PE-Cy7-A"  label=""  auto="auto" />
                   <Axis dimension="y"  name="Comp-APC-Cy7-A"  label=""  auto="auto" />
                   <GraphSettings level="5%"  smoothingHighResolution="1"  contourHighResolution="1"  histogramSmoothingCount="0"  graphResolution="256"  showOutliers="0"  drawLargeDots="0"  dotsToDraw="8000"  tint="le.chartfill.tinted.40"  lineWeight="le.lineweight.normal"  lineStyle="le.linestyle.solid" />
                   <GraphEnvironment showGrid="0"  showAxes="tnlTNL"  showGates="1"  showFreqOnPlots="1"  showGateNameOnPlots="1"  showMedians="0"  showUncomped="0"  addEventParam="0"  lastYAxisName="" >
                     <TextTraits font="SansSerif"  size="11"  name="Labels"  style="plain"  color="#000000"  background="#00ffffff"  just="left" />
                     <TextTraits font="SansSerif"  size="11"  name="LayoutGates"  style="plain"  color="#000000"  background="#00ffffff"  just="left" />
                     <TextTraits font="SansSerif"  size="9"  name="Numbers"  style="plain"  color="#000000"  background="#00ffffff"  just="left" />
                     <TextTraits font="SansSerif"  size="9"  name="Legend"  style="plain"  color="#000000"  background="#00ffffff"  just="left" />
                     <WindowPosition x="0"  y="0"  width="390"  height="582"  displayed="0"  panelState="---" />
                   </GraphEnvironment>
                 </Graph>
                 <Gate gating:id="ID785040962"  gating:parent_id="ID89764047" >
                   <gating:RectangleGate eventsInside="1"  annoOffsetX="113"  annoOffsetY="-15"  tint="#000000"  isTinted="0"  lineWeight="Normal"  userDefined="1"  percentX="0"  percentY="0" >
                     <gating:dimension gating:min="31941.915966386554"  gating:max="75999.73109243698" >
                       <data-type:fcs-dimension data-type:name="FSC-W" />
                     </gating:dimension>
                     <gating:dimension gating:min="8495.407407407407"  gating:max="183258.07407407407" >
                       <data-type:fcs-dimension data-type:name="FSC-H" />
                     </gating:dimension>
                   </gating:RectangleGate>
                 </Gate>
                 <Subpopulations>
                   <Population name="CD69+"  annotation=""  owningGroup="All Samples"  expanded="1"  sortPriority="10"  count="10084" >
                     <Graph smoothing="0"  backColor="#ffffff"  foreColor="#000000"  heatMapStatParameter="Comp-FITC-A"  type="Histogram"  fast="1" >
                       <Axis dimension="x"  name="Comp-FITC-A"  label=""  auto="auto" />
                       <Axis dimension="y"  name=""  label=""  auto="auto" />
                       <GraphSettings level="5%"  smoothingHighResolution="1"  contourHighResolution="1"  histogramSmoothingCount="0"  graphResolution="256"  showOutliers="0"  drawLargeDots="0"  dotsToDraw="8000"  tint="le.chartfill.tinted.40"  lineWeight="le.lineweight.normal"  lineStyle="le.linestyle.solid" />
                       <GraphEnvironment showGrid="0"  showAxes="tnlTNL"  showGates="1"  showFreqOnPlots="1"  showGateNameOnPlots="1"  showMedians="0"  showUncomped="0"  addEventParam="0"  lastYAxisName="" >
                         <TextTraits font="SansSerif"  size="11"  name="Labels"  style="plain"  color="#000000"  background="#00ffffff"  just="left" />
                         <TextTraits font="SansSerif"  size="11"  name="LayoutGates"  style="plain"  color="#000000"  background="#00ffffff"  just="left" />
                         <TextTraits font="SansSerif"  size="9"  name="Numbers"  style="plain"  color="#000000"  background="#00ffffff"  just="left" />
                         <TextTraits font="SansSerif"  size="9"  name="Legend"  style="plain"  color="#000000"  background="#00ffffff"  just="left" />
                         <WindowPosition x="0"  y="0"  width="390"  height="582"  displayed="0"  panelState="---" />
                       </GraphEnvironment>
                     </Graph>
                     <Gate gating:id="ID645911041"  gating:parent_id="ID785040962" >
                       <gating:RectangleGate eventsInside="1"  annoOffsetX="20"  annoOffsetY="-135"  tint="#000000"  isTinted="0"  lineWeight="Normal"  userDefined="1"  percentX="0"  percentY="0" >
                         <gating:dimension gating:min="321.76205392777234"  gating:max="3909.7649640256473" >
                           <data-type:fcs-dimension data-type:name="Comp-PE-Cy7-A" />
                         </gating:dimension>
                         <gating:dimension gating:min="-219.7019688366048"  gating:max="7932.9490295622445" >
                           <data-type:fcs-dimension data-type:name="Comp-APC-Cy7-A" />
                         </gating:dimension>
                       </gating:RectangleGate>
                     </Gate>
                     <Subpopulations>
                       <Statistic name="Geometric Mean"  annotation=""  owningGroup="All Samples"  expanded="1"  sortPriority="5"  id="Comp-FITC-A"  ancestor=""  correlate=""  value="1448.082519531" />
                     </Subpopulations>
                   </Population>
                 </Subpopulations>
               </Population>
             </Subpopulations>
           </Population>
         </Subpopulations>
       </SampleNode>
     </Sample>
     <Sample>
       <DataSet uri="file:/S:/LAB_FSM/RESULTADOS/NIEVES/GVHD/Manuscrito%20enviado%20a%20revistas/20250217%20NEW%20SUBMISSION%20EMBOMOLMED/ACEPTADO/Source%20Data/Figure%204/4D/WT1+RPMI%20SIN%20LEU_Tube_002.fcs"  sampleID="49" />
       <transforms:spilloverMatrix spectral="0"  prefix="Comp-"  name="Acquisition-defined"  editable="0"  color="#c0c0c0"  version="FlowJo-10.9.0"  status="FINALIZED"  transforms:id="bb803250-5b9c-46db-a4f2-985f55ff30ea"  suffix="" >
         <data-type:parameters>
           <data-type:parameter data-type:name="FITC-A"  userProvidedCompInfix="Comp-FITC-A" />
           <data-type:parameter data-type:name="PE-A"  userProvidedCompInfix="Comp-PE-A" />
           <data-type:parameter data-type:name="PE-Cy7-A"  userProvidedCompInfix="Comp-PE-Cy7-A" />
           <data-type:parameter data-type:name="APC-A"  userProvidedCompInfix="Comp-APC-A" />
           <data-type:parameter data-type:name="PerCP-A"  userProvidedCompInfix="Comp-PerCP-A" />
           <data-type:parameter data-type:name="V_450_50-A"  userProvidedCompInfix="Comp-V_450_50-A" />
           <data-type:parameter data-type:name="AmCyan-A"  userProvidedCompInfix="Comp-AmCyan-A" />
           <data-type:parameter data-type:name="APC-Cy7-A"  userProvidedCompInfix="Comp-APC-Cy7-A" />
         </data-type:parameters>
         <transforms:spillover data-type:parameter="FITC-A"  userProvidedCompInfix="Comp-FITC-A" >
           <transforms:coefficient data-type:parameter="FITC-A"  transforms:value="1" />
           <transforms:coefficient data-type:parameter="PE-A"  transforms:value="0.0480002798" />
           <transforms:coefficient data-type:parameter="PE-Cy7-A"  transforms:value="0" />
           <transforms:coefficient data-type:parameter="APC-A"  transforms:value="0" />
           <transforms:coefficient data-type:parameter="PerCP-A"  transforms:value="0.010006696" />
           <transforms:coefficient data-type:parameter="V_450_50-A"  transforms:value="0.004998873" />
           <transforms:coefficient data-type:parameter="AmCyan-A"  transforms:value="0.349999994" />
           <transforms:coefficient data-type:parameter="APC-Cy7-A"  transforms:value="0" />
         </transforms:spillover>
         <transforms:spillover data-type:parameter="PE-A"  userProvidedCompInfix="Comp-PE-A" >
           <transforms:coefficient data-type:parameter="FITC-A"  transforms:value="0.0200000014" />
           <transforms:coefficient data-type:parameter="PE-A"  transforms:value="1" />
           <transforms:coefficient data-type:parameter="PE-Cy7-A"  transforms:value="0.0500000045" />
           <transforms:coefficient data-type:parameter="APC-A"  transforms:value="0.0050000078" />
           <transforms:coefficient data-type:parameter="PerCP-A"  transforms:value="0.6499999762" />
           <transforms:coefficient data-type:parameter="V_450_50-A"  transforms:value="0" />
           <transforms:coefficient data-type:parameter="AmCyan-A"  transforms:value="0" />
           <transforms:coefficient data-type:parameter="APC-Cy7-A"  transforms:value="0" />
         </transforms:spillover>
         <transforms:spillover data-type:parameter="PE-Cy7-A"  userProvidedCompInfix="Comp-PE-Cy7-A" >
           <transforms:coefficient data-type:parameter="FITC-A"  transforms:value="0.0300000235" />
           <transforms:coefficient data-type:parameter="PE-A"  transforms:value="0.0100000063" />
           <transforms:coefficient data-type:parameter="PE-Cy7-A"  transforms:value="1" />
           <transforms:coefficient data-type:parameter="APC-A"  transforms:value="0" />
           <transforms:coefficient data-type:parameter="PerCP-A"  transforms:value="0.0250000153" />
           <transforms:coefficient data-type:parameter="V_450_50-A"  transforms:value="0" />
           <transforms:coefficient data-type:parameter="AmCyan-A"  transforms:value="0" />
           <transforms:coefficient data-type:parameter="APC-Cy7-A"  transforms:value="0.1099946797" />
         </transforms:spillover>
         <transforms:spillover data-type:parameter="APC-A"  userProvidedCompInfix="Comp-APC-A" >
           <transforms:coefficient data-type:parameter="FITC-A"  transforms:value="0" />
           <transforms:coefficient data-type:parameter="PE-A"  transforms:value="0" />
           <transforms:coefficient data-type:parameter="PE-Cy7-A"  transforms:value="0.0080582146" />
           <transforms:coefficient data-type:parameter="APC-A"  transforms:value="1" />
           <transforms:coefficient data-type:parameter="PerCP-A"  transforms:value="0" />
           <transforms:coefficient data-type:parameter="V_450_50-A"  transforms:value="0" />
           <transforms:coefficient data-type:parameter="AmCyan-A"  transforms:value="0" />
           <transforms:coefficient data-type:parameter="APC-Cy7-A"  transforms:value="0.0700000003" />
         </transforms:spillover>
         <transforms:spillover data-type:parameter="PerCP-A"  userProvidedCompInfix="Comp-PerCP-A" >
           <transforms:coefficient data-type:parameter="FITC-A"  transforms:value="0.1000020728" />
           <transforms:coefficient data-type:parameter="PE-A"  transforms:value="0" />
           <transforms:coefficient data-type:parameter="PE-Cy7-A"  transforms:value="0.0700028464" />
           <transforms:coefficient data-type:parameter="APC-A"  transforms:value="0.0500028953" />
           <transforms:coefficient data-type:parameter="PerCP-A"  transforms:value="1" />
           <transforms:coefficient data-type:parameter="V_450_50-A"  transforms:value="0" />
           <transforms:coefficient data-type:parameter="AmCyan-A"  transforms:value="0" />
           <transforms:coefficient data-type:parameter="APC-Cy7-A"  transforms:value="0" />
         </transforms:spillover>
         <transforms:spillover data-type:parameter="V_450_50-A"  userProvidedCompInfix="Comp-V_450_50-A" >
           <transforms:coefficient data-type:parameter="FITC-A"  transforms:value="0" />
           <transforms:coefficient data-type:parameter="PE-A"  transforms:value="0" />
           <transforms:coefficient data-type:parameter="PE-Cy7-A"  transforms:value="0" />
           <transforms:coefficient data-type:parameter="APC-A"  transforms:value="0" />
           <transforms:coefficient data-type:parameter="PerCP-A"  transforms:value="0" />
           <transforms:coefficient data-type:parameter="V_450_50-A"  transforms:value="1" />
           <transforms:coefficient data-type:parameter="AmCyan-A"  transforms:value="0.1000000015" />
           <transforms:coefficient data-type:parameter="APC-Cy7-A"  transforms:value="0" />
         </transforms:spillover>
         <transforms:spillover data-type:parameter="AmCyan-A"  userProvidedCompInfix="Comp-AmCyan-A" >
           <transforms:coefficient data-type:parameter="FITC-A"  transforms:value="0" />
           <transforms:coefficient data-type:parameter="PE-A"  transforms:value="0" />
           <transforms:coefficient data-type:parameter="PE-Cy7-A"  transforms:value="0" />
           <transforms:coefficient data-type:parameter="APC-A"  transforms:value="0" />
           <transforms:coefficient data-type:parameter="PerCP-A"  transforms:value="0" />
           <transforms:coefficient data-type:parameter="V_450_50-A"  transforms:value="0" />
           <transforms:coefficient data-type:parameter="AmCyan-A"  transforms:value="1" />
           <transforms:coefficient data-type:parameter="APC-Cy7-A"  transforms:value="0" />
         </transforms:spillover>
         <transforms:spillover data-type:parameter="APC-Cy7-A"  userProvidedCompInfix="Comp-APC-Cy7-A" >
           <transforms:coefficient data-type:parameter="FITC-A"  transforms:value="0" />
           <transforms:coefficient data-type:parameter="PE-A"  transforms:value="0" />
           <transforms:coefficient data-type:parameter="PE-Cy7-A"  transforms:value="0" />
           <transforms:coefficient data-type:parameter="APC-A"  transforms:value="0" />
           <transforms:coefficient data-type:parameter="PerCP-A"  transforms:value="0" />
           <transforms:coefficient data-type:parameter="V_450_50-A"  transforms:value="0" />
           <transforms:coefficient data-type:parameter="AmCyan-A"  transforms:value="0" />
           <transforms:coefficient data-type:parameter="APC-Cy7-A"  transforms:value="1" />
         </transforms:spillover>
       </transforms:spilloverMatrix>
       <Transformations>
         <transforms:linear transforms:minRange="0"  transforms:maxRange="262144"  gain="1" >
           <data-type:parameter data-type:name="FSC-A" />
         </transforms:linear>
         <transforms:linear transforms:minRange="0"  transforms:maxRange="262144"  gain="1" >
           <data-type:parameter data-type:name="FSC-H" />
         </transforms:linear>
         <transforms:linear transforms:minRange="0"  transforms:maxRange="262144"  gain="1" >
           <data-type:parameter data-type:name="FSC-W" />
         </transforms:linear>
         <transforms:linear transforms:minRange="0"  transforms:maxRange="262144"  gain="1" >
           <data-type:parameter data-type:name="SSC-A" />
         </transforms:linear>
         <transforms:linear transforms:minRange="0"  transforms:maxRange="262144"  gain="1" >
           <data-type:parameter data-type:name="SSC-H" />
         </transforms:linear>
         <transforms:linear transforms:minRange="0"  transforms:maxRange="262144"  gain="1" >
           <data-type:parameter data-type:name="SSC-W" />
         </transforms:linear>
         <transforms:biex transforms:length="256"  transforms:maxRange="262144"  transforms:neg="0"  transforms:width="-2.5118864315"  transforms:pos="4.418539922" >
           <data-type:parameter data-type:name="FITC-A" />
         </transforms:biex>
         <transforms:biex transforms:length="256"  transforms:maxRange="262144"  transforms:neg="0"  transforms:width="-100"  transforms:pos="4.418539922" >
           <data-type:parameter data-type:name="PE-A" />
         </transforms:biex>
         <transforms:biex transforms:length="256"  transforms:maxRange="262144"  transforms:neg="0"  transforms:width="-25.1188643151"  transforms:pos="4.418539922" >
           <data-type:parameter data-type:name="PE-Cy7-A" />
         </transforms:biex>
         <transforms:biex transforms:length="256"  transforms:maxRange="262144"  transforms:neg="0"  transforms:width="-100"  transforms:pos="4.418539922" >
           <data-type:parameter data-type:name="APC-A" />
         </transforms:biex>
         <transforms:biex transforms:length="256"  transforms:maxRange="262144"  transforms:neg="0"  transforms:width="-100"  transforms:pos="4.418539922" >
           <data-type:parameter data-type:name="PerCP-A" />
         </transforms:biex>
         <transforms:biex transforms:length="256"  transforms:maxRange="262144"  transforms:neg="0"  transforms:width="-100"  transforms:pos="4.418539922" >
           <data-type:parameter data-type:name="V_450_50-A" />
         </transforms:biex>
         <transforms:biex transforms:length="256"  transforms:maxRange="262144"  transforms:neg="0"  transforms:width="-100"  transforms:pos="4.418539922" >
           <data-type:parameter data-type:name="AmCyan-A" />
         </transforms:biex>
         <transforms:biex transforms:length="256"  transforms:maxRange="262144"  transforms:neg="0"  transforms:width="-25.1188643151"  transforms:pos="4.418539922" >
           <data-type:parameter data-type:name="APC-Cy7-A" />
         </transforms:biex>
         <transforms:linear transforms:minRange="0.005"  transforms:maxRange="50.495"  gain="1" >
           <data-type:parameter data-type:name="Time" />
         </transforms:linear>
         <transforms:biex transforms:length="256"  transforms:maxRange="262144"  transforms:neg="0"  transforms:width="-2.5118864315"  transforms:pos="4.418539922" >
           <data-type:parameter data-type:name="Comp-FITC-A" />
         </transforms:biex>
         <transforms:biex transforms:length="256"  transforms:maxRange="262144"  transforms:neg="0"  transforms:width="-100"  transforms:pos="4.418539922" >
           <data-type:parameter data-type:name="Comp-PE-A" />
         </transforms:biex>
         <transforms:biex transforms:length="256"  transforms:maxRange="262144"  transforms:neg="0"  transforms:width="-25.1188643151"  transforms:pos="4.418539922" >
           <data-type:parameter data-type:name="Comp-PE-Cy7-A" />
         </transforms:biex>
         <transforms:biex transforms:length="256"  transforms:maxRange="262144"  transforms:neg="0"  transforms:width="-100"  transforms:pos="4.418539922" >
           <data-type:parameter data-type:name="Comp-APC-A" />
         </transforms:biex>
         <transforms:biex transforms:length="256"  transforms:maxRange="262144"  transforms:neg="0"  transforms:width="-100"  transforms:pos="4.418539922" >
           <data-type:parameter data-type:name="Comp-PerCP-A" />
         </transforms:biex>
         <transforms:biex transforms:length="256"  transforms:maxRange="262144"  transforms:neg="0"  transforms:width="-100"  transforms:pos="4.418539922" >
           <data-type:parameter data-type:name="Comp-V_450_50-A" />
         </transforms:biex>
         <transforms:biex transforms:length="256"  transforms:maxRange="262144"  transforms:neg="0"  transforms:width="-100"  transforms:pos="4.418539922" >
           <data-type:parameter data-type:name="Comp-AmCyan-A" />
         </transforms:biex>
         <transforms:biex transforms:length="256"  transforms:maxRange="262144"  transforms:neg="0"  transforms:width="-25.1188643151"  transforms:pos="4.418539922" >
           <data-type:parameter data-type:name="Comp-APC-Cy7-A" />
         </transforms:biex>
       </Transformations>
       <Keywords>
         <Keyword name="FJ_FCS_VERSION"  value="3" />
         <Keyword name="$BEGINANALYSIS"  value="0" />
         <Keyword name="$ENDANALYSIS"  value="0" />
         <Keyword name="$BEGINSTEXT"  value="0" />
         <Keyword name="$ENDSTEXT"  value="0" />
         <Keyword name="$BEGINDATA"  value="3197" />
         <Keyword name="$ENDDATA"  value="1119616            " />
         <Keyword name="$FIL"  value="WT1+RPMI SIN LEU_Tube_002.fcs" />
         <Keyword name="$SYS"  value="Windows XP 5.1" />
         <Keyword name="$TOT"  value="18607              " />
         <Keyword name="$PAR"  value="15" />
         <Keyword name="$MODE"  value="L" />
         <Keyword name="$BYTEORD"  value="4,3,2,1" />
         <Keyword name="$DATATYPE"  value="F" />
         <Keyword name="$NEXTDATA"  value="0" />
         <Keyword name="CREATOR"  value="BD FACSDiva Software Version 6.1.3" />
         <Keyword name="TUBE NAME"  value="Tube_002" />
         <Keyword name="$SRC"  value="WT1+RPMI SIN LEU" />
         <Keyword name="EXPERIMENT NAME"  value="OPP KIT 28102024" />
         <Keyword name="GUID"  value="f6cefa93-e5e2-4350-aead-97c0ecda88d9" />
         <Keyword name="$DATE"  value="28-OCT-2024" />
         <Keyword name="$BTIM"  value="13:10:26" />
         <Keyword name="$ETIM"  value="13:11:21" />
         <Keyword name="$CYT"  value="FACSCantoII" />
         <Keyword name="CYTNUM"  value="V96300020" />
         <Keyword name="WINDOW EXTENSION"  value="7.00" />
         <Keyword name="EXPORT USER NAME"  value="Danay" />
         <Keyword name="EXPORT TIME"  value="11-APR-2025-10:59:04" />
         <Keyword name="$OP"  value="Danay" />
         <Keyword name="FSC ASF"  value="0.55" />
         <Keyword name="AUTOBS"  value="TRUE" />
         <Keyword name="$INST"  value="CNIC" />
         <Keyword name="LASER1NAME"  value="Blue" />
         <Keyword name="LASER1DELAY"  value="0.00" />
         <Keyword name="LASER1ASF"  value="0.70" />
         <Keyword name="LASER2NAME"  value="Red" />
         <Keyword name="LASER2DELAY"  value="28.25" />
         <Keyword name="LASER2ASF"  value="1.22" />
         <Keyword name="LASER3NAME"  value="Violet" />
         <Keyword name="LASER3DELAY"  value="-29.01" />
         <Keyword name="LASER3ASF"  value="0.99" />
         <Keyword name="$TIMESTEP"  value="0.01" />
         <Keyword name="SPILL"  value="8,FITC-A,PE-A,PE-Cy7-A,APC-A,PerCP-A,V_450_50-A,AmCyan-A,APC-Cy7-A,1,0.04800027924333229,0,0,0.010006695707936462,0.004998872885608233,0.35000000344597687,0,0.020000001466856807,1,0.050000003276827076,0.005000007937731775,0.6500000022956731,0,0,0,0.0300000234415084,0.010000006516105322,1,0,0.025000015300803306,0,0,0.10999467999774847,0,0,0.00805821484383582,1,0,0,0,0.06999999719280078,0.10000207640699903,0,0.07000284920215895,0.05000289513775531,1,0,0,0,0,0,0,0,0,1,0.1,0,0,0,0,0,0,0,1,0,0,0,0,0,0,0,0,1" />
         <Keyword name="APPLY COMPENSATION"  value="TRUE" />
         <Keyword name="THRESHOLD"  value="(FSC,5000).AND.(SSC,5000)" />
         <Keyword name="$P1N"  value="FSC-A" />
         <Keyword name="$P1R"  value="262144" />
         <Keyword name="$P1B"  value="32" />
         <Keyword name="$P1E"  value="0,0" />
         <Keyword name="$P1V"  value="380" />
         <Keyword name="$P1G"  value="1.0" />
         <Keyword name="P1DISPLAY"  value="LIN" />
         <Keyword name="P1BS"  value="0" />
         <Keyword name="P1MS"  value="0" />
         <Keyword name="$P2N"  value="FSC-H" />
         <Keyword name="$P2R"  value="262144" />
         <Keyword name="$P2B"  value="32" />
         <Keyword name="$P2E"  value="0,0" />
         <Keyword name="$P2V"  value="380" />
         <Keyword name="$P2G"  value="1.0" />
         <Keyword name="P2DISPLAY"  value="LIN" />
         <Keyword name="P2BS"  value="0" />
         <Keyword name="P2MS"  value="0" />
         <Keyword name="$P3N"  value="FSC-W" />
         <Keyword name="$P3R"  value="262144" />
         <Keyword name="$P3B"  value="32" />
         <Keyword name="$P3E"  value="0,0" />
         <Keyword name="$P3V"  value="380" />
         <Keyword name="$P3G"  value="1.0" />
         <Keyword name="P3BS"  value="-1" />
         <Keyword name="P3MS"  value="0" />
         <Keyword name="$P4N"  value="SSC-A" />
         <Keyword name="$P4R"  value="262144" />
         <Keyword name="$P4B"  value="32" />
         <Keyword name="$P4E"  value="0,0" />
         <Keyword name="$P4V"  value="480" />
         <Keyword name="$P4G"  value="1.0" />
         <Keyword name="P4DISPLAY"  value="LIN" />
         <Keyword name="P4BS"  value="0" />
         <Keyword name="P4MS"  value="0" />
         <Keyword name="$P5N"  value="SSC-H" />
         <Keyword name="$P5R"  value="262144" />
         <Keyword name="$P5B"  value="32" />
         <Keyword name="$P5E"  value="0,0" />
         <Keyword name="$P5V"  value="480" />
         <Keyword name="$P5G"  value="1.0" />
         <Keyword name="P5DISPLAY"  value="LIN" />
         <Keyword name="P5BS"  value="0" />
         <Keyword name="P5MS"  value="0" />
         <Keyword name="$P6N"  value="SSC-W" />
         <Keyword name="$P6R"  value="262144" />
         <Keyword name="$P6B"  value="32" />
         <Keyword name="$P6E"  value="0,0" />
         <Keyword name="$P6V"  value="480" />
         <Keyword name="$P6G"  value="1.0" />
         <Keyword name="P6BS"  value="-1" />
         <Keyword name="P6MS"  value="0" />
         <Keyword name="$P7N"  value="FITC-A" />
         <Keyword name="$P7S"  value="OPP" />
         <Keyword name="$P7R"  value="262144" />
         <Keyword name="$P7B"  value="32" />
         <Keyword name="$P7E"  value="0,0" />
         <Keyword name="$P7V"  value="350" />
         <Keyword name="$P7G"  value="1.0" />
         <Keyword name="P7DISPLAY"  value="LOG" />
         <Keyword name="P7BS"  value="315" />
         <Keyword name="P7MS"  value="0" />
         <Keyword name="$P8N"  value="PE-A" />
         <Keyword name="$P8R"  value="262144" />
         <Keyword name="$P8B"  value="32" />
         <Keyword name="$P8E"  value="0,0" />
         <Keyword name="$P8V"  value="400" />
         <Keyword name="$P8G"  value="1.0" />
         <Keyword name="P8DISPLAY"  value="LOG" />
         <Keyword name="P8BS"  value="0" />
         <Keyword name="P8MS"  value="0" />
         <Keyword name="$P9N"  value="PE-Cy7-A" />
         <Keyword name="$P9S"  value="CD69" />
         <Keyword name="$P9R"  value="262144" />
         <Keyword name="$P9B"  value="32" />
         <Keyword name="$P9E"  value="0,0" />
         <Keyword name="$P9V"  value="549" />
         <Keyword name="$P9G"  value="1.0" />
         <Keyword name="P9DISPLAY"  value="LOG" />
         <Keyword name="P9BS"  value="49" />
         <Keyword name="P9MS"  value="0" />
         <Keyword name="$P10N"  value="APC-A" />
         <Keyword name="$P10S"  value="CD4" />
         <Keyword name="$P10R"  value="262144" />
         <Keyword name="$P10B"  value="32" />
         <Keyword name="$P10E"  value="0,0" />
         <Keyword name="$P10V"  value="500" />
         <Keyword name="$P10G"  value="1.0" />
         <Keyword name="P10DISPLAY"  value="LOG" />
         <Keyword name="P10BS"  value="44" />
         <Keyword name="P10MS"  value="0" />
         <Keyword name="$P11N"  value="PerCP-A" />
         <Keyword name="$P11R"  value="262144" />
         <Keyword name="$P11B"  value="32" />
         <Keyword name="$P11E"  value="0,0" />
         <Keyword name="$P11V"  value="520" />
         <Keyword name="$P11G"  value="1.0" />
         <Keyword name="P11DISPLAY"  value="LOG" />
         <Keyword name="P11BS"  value="947" />
         <Keyword name="P11MS"  value="0" />
         <Keyword name="$P12N"  value="V_450_50-A" />
         <Keyword name="$P12R"  value="262144" />
         <Keyword name="$P12B"  value="32" />
         <Keyword name="$P12E"  value="0,0" />
         <Keyword name="$P12V"  value="350" />
         <Keyword name="$P12G"  value="1.0" />
         <Keyword name="P12DISPLAY"  value="LOG" />
         <Keyword name="P12BS"  value="0" />
         <Keyword name="P12MS"  value="0" />
         <Keyword name="$P13N"  value="AmCyan-A" />
         <Keyword name="$P13S"  value="DEAD" />
         <Keyword name="$P13R"  value="262144" />
         <Keyword name="$P13B"  value="32" />
         <Keyword name="$P13E"  value="0,0" />
         <Keyword name="$P13V"  value="480" />
         <Keyword name="$P13G"  value="1.0" />
         <Keyword name="P13DISPLAY"  value="LOG" />
         <Keyword name="P13BS"  value="0" />
         <Keyword name="P13MS"  value="0" />
         <Keyword name="$P14N"  value="APC-Cy7-A" />
         <Keyword name="$P14S"  value="CD8" />
         <Keyword name="$P14R"  value="262144" />
         <Keyword name="$P14B"  value="32" />
         <Keyword name="$P14E"  value="0,0" />
         <Keyword name="$P14V"  value="520" />
         <Keyword name="$P14G"  value="1.0" />
         <Keyword name="P14DISPLAY"  value="LOG" />
         <Keyword name="P14BS"  value="61" />
         <Keyword name="P14MS"  value="0" />
         <Keyword name="$P15N"  value="Time" />
         <Keyword name="$P15R"  value="262144" />
         <Keyword name="$P15B"  value="32" />
         <Keyword name="$P15E"  value="0,0" />
         <Keyword name="$P15G"  value="0.01" />
         <Keyword name="P15BS"  value="0" />
         <Keyword name="P15MS"  value="0" />
         <Keyword name="CST SETUP STATUS"  value="SUCCESS" />
         <Keyword name="CST BEADS LOT ID"  value="80484" />
         <Keyword name="CYTOMETER CONFIG NAME"  value="3-laser, 8-color (4-2-2)" />
         <Keyword name="CYTOMETER CONFIG CREATE DATE"  value="02_07_2011 03:29:17 PM" />
         <Keyword name="CST SETUP DATE"  value="04_04_2011 11:28:42 AM" />
         <Keyword name="CST BASELINE DATE"  value="02_07_2011 03:35:33 PM" />
         <Keyword name="$P1S"  value="" />
         <Keyword name="$P2S"  value="" />
         <Keyword name="$P3S"  value="" />
         <Keyword name="$P4S"  value="" />
         <Keyword name="$P5S"  value="" />
         <Keyword name="$P6S"  value="" />
         <Keyword name="$P8S"  value="" />
         <Keyword name="$P11S"  value="" />
         <Keyword name="$P12S"  value="" />
         <Keyword name="$P15S"  value="" />
         <Keyword name="$P16N"  value="Comp-FITC-A" />
         <Keyword name="$P16S"  value="OPP" />
         <Keyword name="$P16R"  value="262144" />
         <Keyword name="$P17N"  value="Comp-PE-A" />
         <Keyword name="$P17S"  value="" />
         <Keyword name="$P17R"  value="262144" />
         <Keyword name="$P18N"  value="Comp-PE-Cy7-A" />
         <Keyword name="$P18S"  value="CD69" />
         <Keyword name="$P18R"  value="262144" />
         <Keyword name="$P19N"  value="Comp-APC-A" />
         <Keyword name="$P19S"  value="CD4" />
         <Keyword name="$P19R"  value="262144" />
         <Keyword name="$P20N"  value="Comp-PerCP-A" />
         <Keyword name="$P20S"  value="" />
         <Keyword name="$P20R"  value="262144" />
         <Keyword name="$P21N"  value="Comp-V_450_50-A" />
         <Keyword name="$P21S"  value="" />
         <Keyword name="$P21R"  value="262144" />
         <Keyword name="$P22N"  value="Comp-AmCyan-A" />
         <Keyword name="$P22S"  value="DEAD" />
         <Keyword name="$P22R"  value="262144" />
         <Keyword name="$P23N"  value="Comp-APC-Cy7-A" />
         <Keyword name="$P23S"  value="CD8" />
         <Keyword name="$P23R"  value="262144" />
       </Keywords>
       <SampleNode name="WT1+RPMI SIN LEU_Tube_002.fcs"  annotation=""  owningGroup=""  expanded="1"  sortPriority="10"  count="18607"  sampleID="49" >
         <Graph smoothing="0"  backColor="#ffffff"  foreColor="#000000"  type="Pseudocolor"  fast="1" >
           <Axis dimension="x"  name="FSC-A"  label=""  auto="auto" />
           <Axis dimension="y"  name="SSC-A"  label=""  auto="auto" />
           <GraphSettings level="5%"  smoothingHighResolution="1"  contourHighResolution="1"  histogramSmoothingCount="0"  graphResolution="256"  showOutliers="0"  drawLargeDots="0"  dotsToDraw="8000"  tint="le.chartfill.tinted.40"  lineWeight="le.lineweight.normal"  lineStyle="le.linestyle.solid" />
           <GraphEnvironment showGrid="0"  showAxes="tnlTNL"  showGates="1"  showFreqOnPlots="1"  showGateNameOnPlots="1"  showMedians="0"  showUncomped="0"  addEventParam="0"  lastYAxisName="" >
             <TextTraits font="SansSerif"  size="11"  name="Labels"  style="plain"  color="#000000"  background="#00ffffff"  just="left" />
             <TextTraits font="SansSerif"  size="11"  name="LayoutGates"  style="plain"  color="#000000"  background="#00ffffff"  just="left" />
             <TextTraits font="SansSerif"  size="9"  name="Numbers"  style="plain"  color="#000000"  background="#00ffffff"  just="left" />
             <TextTraits font="SansSerif"  size="9"  name="Legend"  style="plain"  color="#000000"  background="#00ffffff"  just="left" />
             <WindowPosition x="0"  y="0"  width="0"  height="0"  displayed="0"  panelState="" />
           </GraphEnvironment>
         </Graph>
         <Subpopulations>
           <Population name="vivas"  annotation=""  owningGroup="All Samples"  expanded="1"  sortPriority="10"  count="10449" >
             <Graph smoothing="0"  backColor="#ffffff"  foreColor="#000000"  heatMapStatParameter="Comp-FITC-A"  type="Pseudocolor"  fast="1" >
               <Axis dimension="x"  name="FSC-W"  label=""  auto="auto" />
               <Axis dimension="y"  name="FSC-H"  label=""  auto="auto" />
               <GraphSettings level="5%"  smoothingHighResolution="1"  contourHighResolution="1"  histogramSmoothingCount="0"  graphResolution="256"  showOutliers="0"  drawLargeDots="0"  dotsToDraw="8000"  tint="le.chartfill.tinted.40"  lineWeight="le.lineweight.normal"  lineStyle="le.linestyle.solid" />
               <GraphEnvironment showGrid="0"  showAxes="tnlTNL"  showGates="1"  showFreqOnPlots="1"  showGateNameOnPlots="1"  showMedians="0"  showUncomped="0"  addEventParam="0"  lastYAxisName="" >
                 <TextTraits font="SansSerif"  size="11"  name="Labels"  style="plain"  color="#000000"  background="#00ffffff"  just="left" />
                 <TextTraits font="SansSerif"  size="11"  name="LayoutGates"  style="plain"  color="#000000"  background="#00ffffff"  just="left" />
                 <TextTraits font="SansSerif"  size="9"  name="Numbers"  style="plain"  color="#000000"  background="#00ffffff"  just="left" />
                 <TextTraits font="SansSerif"  size="9"  name="Legend"  style="plain"  color="#000000"  background="#00ffffff"  just="left" />
                 <WindowPosition x="0"  y="0"  width="390"  height="582"  displayed="0"  panelState="---" />
               </GraphEnvironment>
             </Graph>
             <Gate gating:id="ID1275228031" >
               <gating:PolygonGate eventsInside="1"  annoOffsetX="71"  annoOffsetY="-19"  tint="#000000"  isTinted="0"  lineWeight="Normal"  userDefined="1"  quadId="-1"  gateResolution="256" >
                 <gating:dimension>
                   <data-type:fcs-dimension data-type:name="FSC-A" />
                 </gating:dimension>
                 <gating:dimension>
                   <data-type:fcs-dimension data-type:name="Comp-AmCyan-A" />
                 </gating:dimension>
                 <gating:vertex>
                   <gating:coordinate data-type:value="270955.5630252101" />
                   <gating:coordinate data-type:value="12751.203386491" />
                 </gating:vertex>
                 <gating:vertex>
                   <gating:coordinate data-type:value="105738.756302521" />
                   <gating:coordinate data-type:value="5266.6685404038" />
                 </gating:vertex>
                 <gating:vertex>
                   <gating:coordinate data-type:value="42956.3697478992" />
                   <gating:coordinate data-type:value="1827.8131943486" />
                 </gating:vertex>
                 <gating:vertex>
                   <gating:coordinate data-type:value="25333.243697479" />
                   <gating:coordinate data-type:value="-68.4627053445" />
                 </gating:vertex>
                 <gating:vertex>
                   <gating:coordinate data-type:value="55072.268907563" />
                   <gating:coordinate data-type:value="-499.4643526026" />
                 </gating:vertex>
                 <gating:vertex>
                   <gating:coordinate data-type:value="153100.9075630252" />
                   <gating:coordinate data-type:value="125.1510407487" />
                 </gating:vertex>
                 <gating:vertex>
                   <gating:coordinate data-type:value="273158.4537815126" />
                   <gating:coordinate data-type:value="1103.9804494978" />
                 </gating:vertex>
               </gating:PolygonGate>
             </Gate>
             <Subpopulations>
               <Population name="Single Cells"  annotation=""  owningGroup="All Samples"  expanded="1"  sortPriority="10"  count="10165" >
                 <Graph smoothing="0"  backColor="#ffffff"  foreColor="#000000"  heatMapStatParameter="Comp-FITC-A"  type="Pseudocolor"  fast="1" >
                   <Axis dimension="x"  name="Comp-PE-Cy7-A"  label=""  auto="auto" />
                   <Axis dimension="y"  name="Comp-APC-Cy7-A"  label=""  auto="auto" />
                   <GraphSettings level="5%"  smoothingHighResolution="1"  contourHighResolution="1"  histogramSmoothingCount="0"  graphResolution="256"  showOutliers="0"  drawLargeDots="0"  dotsToDraw="8000"  tint="le.chartfill.tinted.40"  lineWeight="le.lineweight.normal"  lineStyle="le.linestyle.solid" />
                   <GraphEnvironment showGrid="0"  showAxes="tnlTNL"  showGates="1"  showFreqOnPlots="1"  showGateNameOnPlots="1"  showMedians="0"  showUncomped="0"  addEventParam="0"  lastYAxisName="" >
                     <TextTraits font="SansSerif"  size="11"  name="Labels"  style="plain"  color="#000000"  background="#00ffffff"  just="left" />
                     <TextTraits font="SansSerif"  size="11"  name="LayoutGates"  style="plain"  color="#000000"  background="#00ffffff"  just="left" />
                     <TextTraits font="SansSerif"  size="9"  name="Numbers"  style="plain"  color="#000000"  background="#00ffffff"  just="left" />
                     <TextTraits font="SansSerif"  size="9"  name="Legend"  style="plain"  color="#000000"  background="#00ffffff"  just="left" />
                     <WindowPosition x="0"  y="0"  width="390"  height="582"  displayed="0"  panelState="---" />
                   </GraphEnvironment>
                 </Graph>
                 <Gate gating:id="ID968680996"  gating:parent_id="ID1275228031" >
                   <gating:RectangleGate eventsInside="1"  annoOffsetX="113"  annoOffsetY="-15"  tint="#000000"  isTinted="0"  lineWeight="Normal"  userDefined="1"  percentX="0"  percentY="0" >
                     <gating:dimension gating:min="31941.915966386554"  gating:max="75999.73109243698" >
                       <data-type:fcs-dimension data-type:name="FSC-W" />
                     </gating:dimension>
                     <gating:dimension gating:min="8495.407407407407"  gating:max="183258.07407407407" >
                       <data-type:fcs-dimension data-type:name="FSC-H" />
                     </gating:dimension>
                   </gating:RectangleGate>
                 </Gate>
                 <Subpopulations>
                   <Population name="CD69+"  annotation=""  owningGroup="All Samples"  expanded="1"  sortPriority="10"  count="10048" >
                     <Graph smoothing="0"  backColor="#ffffff"  foreColor="#000000"  heatMapStatParameter="Comp-FITC-A"  type="Histogram"  fast="1" >
                       <Axis dimension="x"  name="Comp-FITC-A"  label=""  auto="auto" />
                       <Axis dimension="y"  name=""  label=""  auto="auto" />
                       <GraphSettings level="5%"  smoothingHighResolution="1"  contourHighResolution="1"  histogramSmoothingCount="0"  graphResolution="256"  showOutliers="0"  drawLargeDots="0"  dotsToDraw="8000"  tint="le.chartfill.tinted.40"  lineWeight="le.lineweight.normal"  lineStyle="le.linestyle.solid" />
                       <GraphEnvironment showGrid="0"  showAxes="tnlTNL"  showGates="1"  showFreqOnPlots="1"  showGateNameOnPlots="1"  showMedians="0"  showUncomped="0"  addEventParam="0"  lastYAxisName="" >
                         <TextTraits font="SansSerif"  size="11"  name="Labels"  style="plain"  color="#000000"  background="#00ffffff"  just="left" />
                         <TextTraits font="SansSerif"  size="11"  name="LayoutGates"  style="plain"  color="#000000"  background="#00ffffff"  just="left" />
                         <TextTraits font="SansSerif"  size="9"  name="Numbers"  style="plain"  color="#000000"  background="#00ffffff"  just="left" />
                         <TextTraits font="SansSerif"  size="9"  name="Legend"  style="plain"  color="#000000"  background="#00ffffff"  just="left" />
                         <WindowPosition x="0"  y="0"  width="390"  height="582"  displayed="0"  panelState="---" />
                       </GraphEnvironment>
                     </Graph>
                     <Gate gating:id="ID1056841560"  gating:parent_id="ID968680996" >
                       <gating:RectangleGate eventsInside="1"  annoOffsetX="20"  annoOffsetY="-135"  tint="#000000"  isTinted="0"  lineWeight="Normal"  userDefined="1"  percentX="0"  percentY="0" >
                         <gating:dimension gating:min="321.76205392777234"  gating:max="3909.7649640256473" >
                           <data-type:fcs-dimension data-type:name="Comp-PE-Cy7-A" />
                         </gating:dimension>
                         <gating:dimension gating:min="-219.7019688366048"  gating:max="7932.9490295622445" >
                           <data-type:fcs-dimension data-type:name="Comp-APC-Cy7-A" />
                         </gating:dimension>
                       </gating:RectangleGate>
                     </Gate>
                     <Subpopulations>
                       <Statistic name="Geometric Mean"  annotation=""  owningGroup="All Samples"  expanded="1"  sortPriority="5"  id="Comp-FITC-A"  ancestor=""  correlate=""  value="1210.893310547" />
                     </Subpopulations>
                   </Population>
                 </Subpopulations>
               </Population>
             </Subpopulations>
           </Population>
         </Subpopulations>
       </SampleNode>
     </Sample>
     <Sample>
       <DataSet uri="file:/S:/LAB_FSM/RESULTADOS/NIEVES/GVHD/Manuscrito%20enviado%20a%20revistas/20250217%20NEW%20SUBMISSION%20EMBOMOLMED/ACEPTADO/Source%20Data/Figure%204/4D/WT1+RPMI%20SIN%20LEU_Tube_003.fcs"  sampleID="50" />
       <transforms:spilloverMatrix spectral="0"  prefix="Comp-"  name="Acquisition-defined"  editable="0"  color="#c0c0c0"  version="FlowJo-10.9.0"  status="FINALIZED"  transforms:id="bb803250-5b9c-46db-a4f2-985f55ff30ea"  suffix="" >
         <data-type:parameters>
           <data-type:parameter data-type:name="FITC-A"  userProvidedCompInfix="Comp-FITC-A" />
           <data-type:parameter data-type:name="PE-A"  userProvidedCompInfix="Comp-PE-A" />
           <data-type:parameter data-type:name="PE-Cy7-A"  userProvidedCompInfix="Comp-PE-Cy7-A" />
           <data-type:parameter data-type:name="APC-A"  userProvidedCompInfix="Comp-APC-A" />
           <data-type:parameter data-type:name="PerCP-A"  userProvidedCompInfix="Comp-PerCP-A" />
           <data-type:parameter data-type:name="V_450_50-A"  userProvidedCompInfix="Comp-V_450_50-A" />
           <data-type:parameter data-type:name="AmCyan-A"  userProvidedCompInfix="Comp-AmCyan-A" />
           <data-type:parameter data-type:name="APC-Cy7-A"  userProvidedCompInfix="Comp-APC-Cy7-A" />
         </data-type:parameters>
         <transforms:spillover data-type:parameter="FITC-A"  userProvidedCompInfix="Comp-FITC-A" >
           <transforms:coefficient data-type:parameter="FITC-A"  transforms:value="1" />
           <transforms:coefficient data-type:parameter="PE-A"  transforms:value="0.0480002798" />
           <transforms:coefficient data-type:parameter="PE-Cy7-A"  transforms:value="0" />
           <transforms:coefficient data-type:parameter="APC-A"  transforms:value="0" />
           <transforms:coefficient data-type:parameter="PerCP-A"  transforms:value="0.010006696" />
           <transforms:coefficient data-type:parameter="V_450_50-A"  transforms:value="0.004998873" />
           <transforms:coefficient data-type:parameter="AmCyan-A"  transforms:value="0.349999994" />
           <transforms:coefficient data-type:parameter="APC-Cy7-A"  transforms:value="0" />
         </transforms:spillover>
         <transforms:spillover data-type:parameter="PE-A"  userProvidedCompInfix="Comp-PE-A" >
           <transforms:coefficient data-type:parameter="FITC-A"  transforms:value="0.0200000014" />
           <transforms:coefficient data-type:parameter="PE-A"  transforms:value="1" />
           <transforms:coefficient data-type:parameter="PE-Cy7-A"  transforms:value="0.0500000045" />
           <transforms:coefficient data-type:parameter="APC-A"  transforms:value="0.0050000078" />
           <transforms:coefficient data-type:parameter="PerCP-A"  transforms:value="0.6499999762" />
           <transforms:coefficient data-type:parameter="V_450_50-A"  transforms:value="0" />
           <transforms:coefficient data-type:parameter="AmCyan-A"  transforms:value="0" />
           <transforms:coefficient data-type:parameter="APC-Cy7-A"  transforms:value="0" />
         </transforms:spillover>
         <transforms:spillover data-type:parameter="PE-Cy7-A"  userProvidedCompInfix="Comp-PE-Cy7-A" >
           <transforms:coefficient data-type:parameter="FITC-A"  transforms:value="0.0300000235" />
           <transforms:coefficient data-type:parameter="PE-A"  transforms:value="0.0100000063" />
           <transforms:coefficient data-type:parameter="PE-Cy7-A"  transforms:value="1" />
           <transforms:coefficient data-type:parameter="APC-A"  transforms:value="0" />
           <transforms:coefficient data-type:parameter="PerCP-A"  transforms:value="0.0250000153" />
           <transforms:coefficient data-type:parameter="V_450_50-A"  transforms:value="0" />
           <transforms:coefficient data-type:parameter="AmCyan-A"  transforms:value="0" />
           <transforms:coefficient data-type:parameter="APC-Cy7-A"  transforms:value="0.1099946797" />
         </transforms:spillover>
         <transforms:spillover data-type:parameter="APC-A"  userProvidedCompInfix="Comp-APC-A" >
           <transforms:coefficient data-type:parameter="FITC-A"  transforms:value="0" />
           <transforms:coefficient data-type:parameter="PE-A"  transforms:value="0" />
           <transforms:coefficient data-type:parameter="PE-Cy7-A"  transforms:value="0.0080582146" />
           <transforms:coefficient data-type:parameter="APC-A"  transforms:value="1" />
           <transforms:coefficient data-type:parameter="PerCP-A"  transforms:value="0" />
           <transforms:coefficient data-type:parameter="V_450_50-A"  transforms:value="0" />
           <transforms:coefficient data-type:parameter="AmCyan-A"  transforms:value="0" />
           <transforms:coefficient data-type:parameter="APC-Cy7-A"  transforms:value="0.0700000003" />
         </transforms:spillover>
         <transforms:spillover data-type:parameter="PerCP-A"  userProvidedCompInfix="Comp-PerCP-A" >
           <transforms:coefficient data-type:parameter="FITC-A"  transforms:value="0.1000020728" />
           <transforms:coefficient data-type:parameter="PE-A"  transforms:value="0" />
           <transforms:coefficient data-type:parameter="PE-Cy7-A"  transforms:value="0.0700028464" />
           <transforms:coefficient data-type:parameter="APC-A"  transforms:value="0.0500028953" />
           <transforms:coefficient data-type:parameter="PerCP-A"  transforms:value="1" />
           <transforms:coefficient data-type:parameter="V_450_50-A"  transforms:value="0" />
           <transforms:coefficient data-type:parameter="AmCyan-A"  transforms:value="0" />
           <transforms:coefficient data-type:parameter="APC-Cy7-A"  transforms:value="0" />
         </transforms:spillover>
         <transforms:spillover data-type:parameter="V_450_50-A"  userProvidedCompInfix="Comp-V_450_50-A" >
           <transforms:coefficient data-type:parameter="FITC-A"  transforms:value="0" />
           <transforms:coefficient data-type:parameter="PE-A"  transforms:value="0" />
           <transforms:coefficient data-type:parameter="PE-Cy7-A"  transforms:value="0" />
           <transforms:coefficient data-type:parameter="APC-A"  transforms:value="0" />
           <transforms:coefficient data-type:parameter="PerCP-A"  transforms:value="0" />
           <transforms:coefficient data-type:parameter="V_450_50-A"  transforms:value="1" />
           <transforms:coefficient data-type:parameter="AmCyan-A"  transforms:value="0.1000000015" />
           <transforms:coefficient data-type:parameter="APC-Cy7-A"  transforms:value="0" />
         </transforms:spillover>
         <transforms:spillover data-type:parameter="AmCyan-A"  userProvidedCompInfix="Comp-AmCyan-A" >
           <transforms:coefficient data-type:parameter="FITC-A"  transforms:value="0" />
           <transforms:coefficient data-type:parameter="PE-A"  transforms:value="0" />
           <transforms:coefficient data-type:parameter="PE-Cy7-A"  transforms:value="0" />
           <transforms:coefficient data-type:parameter="APC-A"  transforms:value="0" />
           <transforms:coefficient data-type:parameter="PerCP-A"  transforms:value="0" />
           <transforms:coefficient data-type:parameter="V_450_50-A"  transforms:value="0" />
           <transforms:coefficient data-type:parameter="AmCyan-A"  transforms:value="1" />
           <transforms:coefficient data-type:parameter="APC-Cy7-A"  transforms:value="0" />
         </transforms:spillover>
         <transforms:spillover data-type:parameter="APC-Cy7-A"  userProvidedCompInfix="Comp-APC-Cy7-A" >
           <transforms:coefficient data-type:parameter="FITC-A"  transforms:value="0" />
           <transforms:coefficient data-type:parameter="PE-A"  transforms:value="0" />
           <transforms:coefficient data-type:parameter="PE-Cy7-A"  transforms:value="0" />
           <transforms:coefficient data-type:parameter="APC-A"  transforms:value="0" />
           <transforms:coefficient data-type:parameter="PerCP-A"  transforms:value="0" />
           <transforms:coefficient data-type:parameter="V_450_50-A"  transforms:value="0" />
           <transforms:coefficient data-type:parameter="AmCyan-A"  transforms:value="0" />
           <transforms:coefficient data-type:parameter="APC-Cy7-A"  transforms:value="1" />
         </transforms:spillover>
       </transforms:spilloverMatrix>
       <Transformations>
         <transforms:linear transforms:minRange="0"  transforms:maxRange="262144"  gain="1" >
           <data-type:parameter data-type:name="FSC-A" />
         </transforms:linear>
         <transforms:linear transforms:minRange="0"  transforms:maxRange="262144"  gain="1" >
           <data-type:parameter data-type:name="FSC-H" />
         </transforms:linear>
         <transforms:linear transforms:minRange="0"  transforms:maxRange="262144"  gain="1" >
           <data-type:parameter data-type:name="FSC-W" />
         </transforms:linear>
         <transforms:linear transforms:minRange="0"  transforms:maxRange="262144"  gain="1" >
           <data-type:parameter data-type:name="SSC-A" />
         </transforms:linear>
         <transforms:linear transforms:minRange="0"  transforms:maxRange="262144"  gain="1" >
           <data-type:parameter data-type:name="SSC-H" />
         </transforms:linear>
         <transforms:linear transforms:minRange="0"  transforms:maxRange="262144"  gain="1" >
           <data-type:parameter data-type:name="SSC-W" />
         </transforms:linear>
         <transforms:biex transforms:length="256"  transforms:maxRange="262144"  transforms:neg="0"  transforms:width="-2.5118864315"  transforms:pos="4.418539922" >
           <data-type:parameter data-type:name="FITC-A" />
         </transforms:biex>
         <transforms:biex transforms:length="256"  transforms:maxRange="262144"  transforms:neg="0"  transforms:width="-100"  transforms:pos="4.418539922" >
           <data-type:parameter data-type:name="PE-A" />
         </transforms:biex>
         <transforms:biex transforms:length="256"  transforms:maxRange="262144"  transforms:neg="0"  transforms:width="-25.1188643151"  transforms:pos="4.418539922" >
           <data-type:parameter data-type:name="PE-Cy7-A" />
         </transforms:biex>
         <transforms:biex transforms:length="256"  transforms:maxRange="262144"  transforms:neg="0"  transforms:width="-100"  transforms:pos="4.418539922" >
           <data-type:parameter data-type:name="APC-A" />
         </transforms:biex>
         <transforms:biex transforms:length="256"  transforms:maxRange="262144"  transforms:neg="0"  transforms:width="-100"  transforms:pos="4.418539922" >
           <data-type:parameter data-type:name="PerCP-A" />
         </transforms:biex>
         <transforms:biex transforms:length="256"  transforms:maxRange="262144"  transforms:neg="0"  transforms:width="-100"  transforms:pos="4.418539922" >
           <data-type:parameter data-type:name="V_450_50-A" />
         </transforms:biex>
         <transforms:biex transforms:length="256"  transforms:maxRange="262144"  transforms:neg="0"  transforms:width="-100"  transforms:pos="4.418539922" >
           <data-type:parameter data-type:name="AmCyan-A" />
         </transforms:biex>
         <transforms:biex transforms:length="256"  transforms:maxRange="262144"  transforms:neg="0"  transforms:width="-25.1188643151"  transforms:pos="4.418539922" >
           <data-type:parameter data-type:name="APC-Cy7-A" />
         </transforms:biex>
         <transforms:linear transforms:minRange="0"  transforms:maxRange="49.758"  gain="1" >
           <data-type:parameter data-type:name="Time" />
         </transforms:linear>
         <transforms:biex transforms:length="256"  transforms:maxRange="262144"  transforms:neg="0"  transforms:width="-2.5118864315"  transforms:pos="4.418539922" >
           <data-type:parameter data-type:name="Comp-FITC-A" />
         </transforms:biex>
         <transforms:biex transforms:length="256"  transforms:maxRange="262144"  transforms:neg="0"  transforms:width="-100"  transforms:pos="4.418539922" >
           <data-type:parameter data-type:name="Comp-PE-A" />
         </transforms:biex>
         <transforms:biex transforms:length="256"  transforms:maxRange="262144"  transforms:neg="0"  transforms:width="-25.1188643151"  transforms:pos="4.418539922" >
           <data-type:parameter data-type:name="Comp-PE-Cy7-A" />
         </transforms:biex>
         <transforms:biex transforms:length="256"  transforms:maxRange="262144"  transforms:neg="0"  transforms:width="-100"  transforms:pos="4.418539922" >
           <data-type:parameter data-type:name="Comp-APC-A" />
         </transforms:biex>
         <transforms:biex transforms:length="256"  transforms:maxRange="262144"  transforms:neg="0"  transforms:width="-100"  transforms:pos="4.418539922" >
           <data-type:parameter data-type:name="Comp-PerCP-A" />
         </transforms:biex>
         <transforms:biex transforms:length="256"  transforms:maxRange="262144"  transforms:neg="0"  transforms:width="-100"  transforms:pos="4.418539922" >
           <data-type:parameter data-type:name="Comp-V_450_50-A" />
         </transforms:biex>
         <transforms:biex transforms:length="256"  transforms:maxRange="262144"  transforms:neg="0"  transforms:width="-100"  transforms:pos="4.418539922" >
           <data-type:parameter data-type:name="Comp-AmCyan-A" />
         </transforms:biex>
         <transforms:biex transforms:length="256"  transforms:maxRange="262144"  transforms:neg="0"  transforms:width="-25.1188643151"  transforms:pos="4.418539922" >
           <data-type:parameter data-type:name="Comp-APC-Cy7-A" />
         </transforms:biex>
       </Transformations>
       <Keywords>
         <Keyword name="FJ_FCS_VERSION"  value="3" />
         <Keyword name="$BEGINANALYSIS"  value="0" />
         <Keyword name="$ENDANALYSIS"  value="0" />
         <Keyword name="$BEGINSTEXT"  value="0" />
         <Keyword name="$ENDSTEXT"  value="0" />
         <Keyword name="$BEGINDATA"  value="3197" />
         <Keyword name="$ENDDATA"  value="1096096            " />
         <Keyword name="$FIL"  value="WT1+RPMI SIN LEU_Tube_003.fcs" />
         <Keyword name="$SYS"  value="Windows XP 5.1" />
         <Keyword name="$TOT"  value="18215              " />
         <Keyword name="$PAR"  value="15" />
         <Keyword name="$MODE"  value="L" />
         <Keyword name="$BYTEORD"  value="4,3,2,1" />
         <Keyword name="$DATATYPE"  value="F" />
         <Keyword name="$NEXTDATA"  value="0" />
         <Keyword name="CREATOR"  value="BD FACSDiva Software Version 6.1.3" />
         <Keyword name="TUBE NAME"  value="Tube_003" />
         <Keyword name="$SRC"  value="WT1+RPMI SIN LEU" />
         <Keyword name="EXPERIMENT NAME"  value="OPP KIT 28102024" />
         <Keyword name="GUID"  value="c544c48e-68db-4a45-a6c3-78ded60d3572" />
         <Keyword name="$DATE"  value="28-OCT-2024" />
         <Keyword name="$BTIM"  value="13:12:00" />
         <Keyword name="$ETIM"  value="13:12:54" />
         <Keyword name="$CYT"  value="FACSCantoII" />
         <Keyword name="CYTNUM"  value="V96300020" />
         <Keyword name="WINDOW EXTENSION"  value="7.00" />
         <Keyword name="EXPORT USER NAME"  value="Danay" />
         <Keyword name="EXPORT TIME"  value="11-APR-2025-10:59:04" />
         <Keyword name="$OP"  value="Danay" />
         <Keyword name="FSC ASF"  value="0.55" />
         <Keyword name="AUTOBS"  value="TRUE" />
         <Keyword name="$INST"  value="CNIC" />
         <Keyword name="LASER1NAME"  value="Blue" />
         <Keyword name="LASER1DELAY"  value="0.00" />
         <Keyword name="LASER1ASF"  value="0.70" />
         <Keyword name="LASER2NAME"  value="Red" />
         <Keyword name="LASER2DELAY"  value="28.25" />
         <Keyword name="LASER2ASF"  value="1.22" />
         <Keyword name="LASER3NAME"  value="Violet" />
         <Keyword name="LASER3DELAY"  value="-29.01" />
         <Keyword name="LASER3ASF"  value="0.99" />
         <Keyword name="$TIMESTEP"  value="0.01" />
         <Keyword name="SPILL"  value="8,FITC-A,PE-A,PE-Cy7-A,APC-A,PerCP-A,V_450_50-A,AmCyan-A,APC-Cy7-A,1,0.04800027924333229,0,0,0.010006695707936462,0.004998872885608233,0.35000000344597687,0,0.020000001466856807,1,0.050000003276827076,0.005000007937731775,0.6500000022956731,0,0,0,0.0300000234415084,0.010000006516105322,1,0,0.025000015300803306,0,0,0.10999467999774847,0,0,0.00805821484383582,1,0,0,0,0.06999999719280078,0.10000207640699903,0,0.07000284920215895,0.05000289513775531,1,0,0,0,0,0,0,0,0,1,0.1,0,0,0,0,0,0,0,1,0,0,0,0,0,0,0,0,1" />
         <Keyword name="APPLY COMPENSATION"  value="TRUE" />
         <Keyword name="THRESHOLD"  value="(FSC,5000).AND.(SSC,5000)" />
         <Keyword name="$P1N"  value="FSC-A" />
         <Keyword name="$P1R"  value="262144" />
         <Keyword name="$P1B"  value="32" />
         <Keyword name="$P1E"  value="0,0" />
         <Keyword name="$P1V"  value="380" />
         <Keyword name="$P1G"  value="1.0" />
         <Keyword name="P1DISPLAY"  value="LIN" />
         <Keyword name="P1BS"  value="0" />
         <Keyword name="P1MS"  value="0" />
         <Keyword name="$P2N"  value="FSC-H" />
         <Keyword name="$P2R"  value="262144" />
         <Keyword name="$P2B"  value="32" />
         <Keyword name="$P2E"  value="0,0" />
         <Keyword name="$P2V"  value="380" />
         <Keyword name="$P2G"  value="1.0" />
         <Keyword name="P2DISPLAY"  value="LIN" />
         <Keyword name="P2BS"  value="0" />
         <Keyword name="P2MS"  value="0" />
         <Keyword name="$P3N"  value="FSC-W" />
         <Keyword name="$P3R"  value="262144" />
         <Keyword name="$P3B"  value="32" />
         <Keyword name="$P3E"  value="0,0" />
         <Keyword name="$P3V"  value="380" />
         <Keyword name="$P3G"  value="1.0" />
         <Keyword name="P3BS"  value="-1" />
         <Keyword name="P3MS"  value="0" />
         <Keyword name="$P4N"  value="SSC-A" />
         <Keyword name="$P4R"  value="262144" />
         <Keyword name="$P4B"  value="32" />
         <Keyword name="$P4E"  value="0,0" />
         <Keyword name="$P4V"  value="480" />
         <Keyword name="$P4G"  value="1.0" />
         <Keyword name="P4DISPLAY"  value="LIN" />
         <Keyword name="P4BS"  value="0" />
         <Keyword name="P4MS"  value="0" />
         <Keyword name="$P5N"  value="SSC-H" />
         <Keyword name="$P5R"  value="262144" />
         <Keyword name="$P5B"  value="32" />
         <Keyword name="$P5E"  value="0,0" />
         <Keyword name="$P5V"  value="480" />
         <Keyword name="$P5G"  value="1.0" />
         <Keyword name="P5DISPLAY"  value="LIN" />
         <Keyword name="P5BS"  value="0" />
         <Keyword name="P5MS"  value="0" />
         <Keyword name="$P6N"  value="SSC-W" />
         <Keyword name="$P6R"  value="262144" />
         <Keyword name="$P6B"  value="32" />
         <Keyword name="$P6E"  value="0,0" />
         <Keyword name="$P6V"  value="480" />
         <Keyword name="$P6G"  value="1.0" />
         <Keyword name="P6BS"  value="-1" />
         <Keyword name="P6MS"  value="0" />
         <Keyword name="$P7N"  value="FITC-A" />
         <Keyword name="$P7S"  value="OPP" />
         <Keyword name="$P7R"  value="262144" />
         <Keyword name="$P7B"  value="32" />
         <Keyword name="$P7E"  value="0,0" />
         <Keyword name="$P7V"  value="350" />
         <Keyword name="$P7G"  value="1.0" />
         <Keyword name="P7DISPLAY"  value="LOG" />
         <Keyword name="P7BS"  value="361" />
         <Keyword name="P7MS"  value="0" />
         <Keyword name="$P8N"  value="PE-A" />
         <Keyword name="$P8R"  value="262144" />
         <Keyword name="$P8B"  value="32" />
         <Keyword name="$P8E"  value="0,0" />
         <Keyword name="$P8V"  value="400" />
         <Keyword name="$P8G"  value="1.0" />
         <Keyword name="P8DISPLAY"  value="LOG" />
         <Keyword name="P8BS"  value="0" />
         <Keyword name="P8MS"  value="0" />
         <Keyword name="$P9N"  value="PE-Cy7-A" />
         <Keyword name="$P9S"  value="CD69" />
         <Keyword name="$P9R"  value="262144" />
         <Keyword name="$P9B"  value="32" />
         <Keyword name="$P9E"  value="0,0" />
         <Keyword name="$P9V"  value="549" />
         <Keyword name="$P9G"  value="1.0" />
         <Keyword name="P9DISPLAY"  value="LOG" />
         <Keyword name="P9BS"  value="54" />
         <Keyword name="P9MS"  value="0" />
         <Keyword name="$P10N"  value="APC-A" />
         <Keyword name="$P10S"  value="CD4" />
         <Keyword name="$P10R"  value="262144" />
         <Keyword name="$P10B"  value="32" />
         <Keyword name="$P10E"  value="0,0" />
         <Keyword name="$P10V"  value="500" />
         <Keyword name="$P10G"  value="1.0" />
         <Keyword name="P10DISPLAY"  value="LOG" />
         <Keyword name="P10BS"  value="52" />
         <Keyword name="P10MS"  value="0" />
         <Keyword name="$P11N"  value="PerCP-A" />
         <Keyword name="$P11R"  value="262144" />
         <Keyword name="$P11B"  value="32" />
         <Keyword name="$P11E"  value="0,0" />
         <Keyword name="$P11V"  value="520" />
         <Keyword name="$P11G"  value="1.0" />
         <Keyword name="P11DISPLAY"  value="LOG" />
         <Keyword name="P11BS"  value="839" />
         <Keyword name="P11MS"  value="0" />
         <Keyword name="$P12N"  value="V_450_50-A" />
         <Keyword name="$P12R"  value="262144" />
         <Keyword name="$P12B"  value="32" />
         <Keyword name="$P12E"  value="0,0" />
         <Keyword name="$P12V"  value="350" />
         <Keyword name="$P12G"  value="1.0" />
         <Keyword name="P12DISPLAY"  value="LOG" />
         <Keyword name="P12BS"  value="0" />
         <Keyword name="P12MS"  value="0" />
         <Keyword name="$P13N"  value="AmCyan-A" />
         <Keyword name="$P13S"  value="DEAD" />
         <Keyword name="$P13R"  value="262144" />
         <Keyword name="$P13B"  value="32" />
         <Keyword name="$P13E"  value="0,0" />
         <Keyword name="$P13V"  value="480" />
         <Keyword name="$P13G"  value="1.0" />
         <Keyword name="P13DISPLAY"  value="LOG" />
         <Keyword name="P13BS"  value="0" />
         <Keyword name="P13MS"  value="0" />
         <Keyword name="$P14N"  value="APC-Cy7-A" />
         <Keyword name="$P14S"  value="CD8" />
         <Keyword name="$P14R"  value="262144" />
         <Keyword name="$P14B"  value="32" />
         <Keyword name="$P14E"  value="0,0" />
         <Keyword name="$P14V"  value="520" />
         <Keyword name="$P14G"  value="1.0" />
         <Keyword name="P14DISPLAY"  value="LOG" />
         <Keyword name="P14BS"  value="46" />
         <Keyword name="P14MS"  value="0" />
         <Keyword name="$P15N"  value="Time" />
         <Keyword name="$P15R"  value="262144" />
         <Keyword name="$P15B"  value="32" />
         <Keyword name="$P15E"  value="0,0" />
         <Keyword name="$P15G"  value="0.01" />
         <Keyword name="P15BS"  value="0" />
         <Keyword name="P15MS"  value="0" />
         <Keyword name="CST SETUP STATUS"  value="SUCCESS" />
         <Keyword name="CST BEADS LOT ID"  value="80484" />
         <Keyword name="CYTOMETER CONFIG NAME"  value="3-laser, 8-color (4-2-2)" />
         <Keyword name="CYTOMETER CONFIG CREATE DATE"  value="02_07_2011 03:29:17 PM" />
         <Keyword name="CST SETUP DATE"  value="04_04_2011 11:28:42 AM" />
         <Keyword name="CST BASELINE DATE"  value="02_07_2011 03:35:33 PM" />
         <Keyword name="$P1S"  value="" />
         <Keyword name="$P2S"  value="" />
         <Keyword name="$P3S"  value="" />
         <Keyword name="$P4S"  value="" />
         <Keyword name="$P5S"  value="" />
         <Keyword name="$P6S"  value="" />
         <Keyword name="$P8S"  value="" />
         <Keyword name="$P11S"  value="" />
         <Keyword name="$P12S"  value="" />
         <Keyword name="$P15S"  value="" />
         <Keyword name="$P16N"  value="Comp-FITC-A" />
         <Keyword name="$P16S"  value="OPP" />
         <Keyword name="$P16R"  value="262144" />
         <Keyword name="$P17N"  value="Comp-PE-A" />
         <Keyword name="$P17S"  value="" />
         <Keyword name="$P17R"  value="262144" />
         <Keyword name="$P18N"  value="Comp-PE-Cy7-A" />
         <Keyword name="$P18S"  value="CD69" />
         <Keyword name="$P18R"  value="262144" />
         <Keyword name="$P19N"  value="Comp-APC-A" />
         <Keyword name="$P19S"  value="CD4" />
         <Keyword name="$P19R"  value="262144" />
         <Keyword name="$P20N"  value="Comp-PerCP-A" />
         <Keyword name="$P20S"  value="" />
         <Keyword name="$P20R"  value="262144" />
         <Keyword name="$P21N"  value="Comp-V_450_50-A" />
         <Keyword name="$P21S"  value="" />
         <Keyword name="$P21R"  value="262144" />
         <Keyword name="$P22N"  value="Comp-AmCyan-A" />
         <Keyword name="$P22S"  value="DEAD" />
         <Keyword name="$P22R"  value="262144" />
         <Keyword name="$P23N"  value="Comp-APC-Cy7-A" />
         <Keyword name="$P23S"  value="CD8" />
         <Keyword name="$P23R"  value="262144" />
       </Keywords>
       <SampleNode name="WT1+RPMI SIN LEU_Tube_003.fcs"  annotation=""  owningGroup=""  expanded="1"  sortPriority="10"  count="18215"  sampleID="50" >
         <Graph smoothing="0"  backColor="#ffffff"  foreColor="#000000"  type="Pseudocolor"  fast="1" >
           <Axis dimension="x"  name="FSC-A"  label=""  auto="auto" />
           <Axis dimension="y"  name="SSC-A"  label=""  auto="auto" />
           <GraphSettings level="5%"  smoothingHighResolution="1"  contourHighResolution="1"  histogramSmoothingCount="0"  graphResolution="256"  showOutliers="0"  drawLargeDots="0"  dotsToDraw="8000"  tint="le.chartfill.tinted.40"  lineWeight="le.lineweight.normal"  lineStyle="le.linestyle.solid" />
           <GraphEnvironment showGrid="0"  showAxes="tnlTNL"  showGates="1"  showFreqOnPlots="1"  showGateNameOnPlots="1"  showMedians="0"  showUncomped="0"  addEventParam="0"  lastYAxisName="" >
             <TextTraits font="SansSerif"  size="11"  name="Labels"  style="plain"  color="#000000"  background="#00ffffff"  just="left" />
             <TextTraits font="SansSerif"  size="11"  name="LayoutGates"  style="plain"  color="#000000"  background="#00ffffff"  just="left" />
             <TextTraits font="SansSerif"  size="9"  name="Numbers"  style="plain"  color="#000000"  background="#00ffffff"  just="left" />
             <TextTraits font="SansSerif"  size="9"  name="Legend"  style="plain"  color="#000000"  background="#00ffffff"  just="left" />
             <WindowPosition x="0"  y="0"  width="0"  height="0"  displayed="0"  panelState="" />
           </GraphEnvironment>
         </Graph>
         <Subpopulations>
           <Population name="vivas"  annotation=""  owningGroup="All Samples"  expanded="1"  sortPriority="10"  count="10504" >
             <Graph smoothing="0"  backColor="#ffffff"  foreColor="#000000"  heatMapStatParameter="Comp-FITC-A"  type="Pseudocolor"  fast="1" >
               <Axis dimension="x"  name="FSC-W"  label=""  auto="auto" />
               <Axis dimension="y"  name="FSC-H"  label=""  auto="auto" />
               <GraphSettings level="5%"  smoothingHighResolution="1"  contourHighResolution="1"  histogramSmoothingCount="0"  graphResolution="256"  showOutliers="0"  drawLargeDots="0"  dotsToDraw="8000"  tint="le.chartfill.tinted.40"  lineWeight="le.lineweight.normal"  lineStyle="le.linestyle.solid" />
               <GraphEnvironment showGrid="0"  showAxes="tnlTNL"  showGates="1"  showFreqOnPlots="1"  showGateNameOnPlots="1"  showMedians="0"  showUncomped="0"  addEventParam="0"  lastYAxisName="" >
                 <TextTraits font="SansSerif"  size="11"  name="Labels"  style="plain"  color="#000000"  background="#00ffffff"  just="left" />
                 <TextTraits font="SansSerif"  size="11"  name="LayoutGates"  style="plain"  color="#000000"  background="#00ffffff"  just="left" />
                 <TextTraits font="SansSerif"  size="9"  name="Numbers"  style="plain"  color="#000000"  background="#00ffffff"  just="left" />
                 <TextTraits font="SansSerif"  size="9"  name="Legend"  style="plain"  color="#000000"  background="#00ffffff"  just="left" />
                 <WindowPosition x="0"  y="0"  width="390"  height="582"  displayed="0"  panelState="---" />
               </GraphEnvironment>
             </Graph>
             <Gate gating:id="ID899629855" >
               <gating:PolygonGate eventsInside="1"  annoOffsetX="71"  annoOffsetY="-19"  tint="#000000"  isTinted="0"  lineWeight="Normal"  userDefined="1"  quadId="-1"  gateResolution="256" >
                 <gating:dimension>
                   <data-type:fcs-dimension data-type:name="FSC-A" />
                 </gating:dimension>
                 <gating:dimension>
                   <data-type:fcs-dimension data-type:name="Comp-AmCyan-A" />
                 </gating:dimension>
                 <gating:vertex>
                   <gating:coordinate data-type:value="270955.5630252101" />
                   <gating:coordinate data-type:value="12751.203386491" />
                 </gating:vertex>
                 <gating:vertex>
                   <gating:coordinate data-type:value="105738.756302521" />
                   <gating:coordinate data-type:value="5266.6685404038" />
                 </gating:vertex>
                 <gating:vertex>
                   <gating:coordinate data-type:value="42956.3697478992" />
                   <gating:coordinate data-type:value="1827.8131943486" />
                 </gating:vertex>
                 <gating:vertex>
                   <gating:coordinate data-type:value="25333.243697479" />
                   <gating:coordinate data-type:value="-68.4627053445" />
                 </gating:vertex>
                 <gating:vertex>
                   <gating:coordinate data-type:value="55072.268907563" />
                   <gating:coordinate data-type:value="-499.4643526026" />
                 </gating:vertex>
                 <gating:vertex>
                   <gating:coordinate data-type:value="153100.9075630252" />
                   <gating:coordinate data-type:value="125.1510407487" />
                 </gating:vertex>
                 <gating:vertex>
                   <gating:coordinate data-type:value="273158.4537815126" />
                   <gating:coordinate data-type:value="1103.9804494978" />
                 </gating:vertex>
               </gating:PolygonGate>
             </Gate>
             <Subpopulations>
               <Population name="Single Cells"  annotation=""  owningGroup="All Samples"  expanded="1"  sortPriority="10"  count="10234" >
                 <Graph smoothing="0"  backColor="#ffffff"  foreColor="#000000"  heatMapStatParameter="Comp-FITC-A"  type="Pseudocolor"  fast="1" >
                   <Axis dimension="x"  name="Comp-PE-Cy7-A"  label=""  auto="auto" />
                   <Axis dimension="y"  name="Comp-APC-Cy7-A"  label=""  auto="auto" />
                   <GraphSettings level="5%"  smoothingHighResolution="1"  contourHighResolution="1"  histogramSmoothingCount="0"  graphResolution="256"  showOutliers="0"  drawLargeDots="0"  dotsToDraw="8000"  tint="le.chartfill.tinted.40"  lineWeight="le.lineweight.normal"  lineStyle="le.linestyle.solid" />
                   <GraphEnvironment showGrid="0"  showAxes="tnlTNL"  showGates="1"  showFreqOnPlots="1"  showGateNameOnPlots="1"  showMedians="0"  showUncomped="0"  addEventParam="0"  lastYAxisName="" >
                     <TextTraits font="SansSerif"  size="11"  name="Labels"  style="plain"  color="#000000"  background="#00ffffff"  just="left" />
                     <TextTraits font="SansSerif"  size="11"  name="LayoutGates"  style="plain"  color="#000000"  background="#00ffffff"  just="left" />
                     <TextTraits font="SansSerif"  size="9"  name="Numbers"  style="plain"  color="#000000"  background="#00ffffff"  just="left" />
                     <TextTraits font="SansSerif"  size="9"  name="Legend"  style="plain"  color="#000000"  background="#00ffffff"  just="left" />
                     <WindowPosition x="0"  y="0"  width="390"  height="582"  displayed="0"  panelState="---" />
                   </GraphEnvironment>
                 </Graph>
                 <Gate gating:id="ID1838673092"  gating:parent_id="ID899629855" >
                   <gating:RectangleGate eventsInside="1"  annoOffsetX="113"  annoOffsetY="-15"  tint="#000000"  isTinted="0"  lineWeight="Normal"  userDefined="1"  percentX="0"  percentY="0" >
                     <gating:dimension gating:min="31941.915966386554"  gating:max="75999.73109243698" >
                       <data-type:fcs-dimension data-type:name="FSC-W" />
                     </gating:dimension>
                     <gating:dimension gating:min="8495.407407407407"  gating:max="183258.07407407407" >
                       <data-type:fcs-dimension data-type:name="FSC-H" />
                     </gating:dimension>
                   </gating:RectangleGate>
                 </Gate>
                 <Subpopulations>
                   <Population name="CD69+"  annotation=""  owningGroup="All Samples"  expanded="1"  sortPriority="10"  count="10088" >
                     <Graph smoothing="0"  backColor="#ffffff"  foreColor="#000000"  heatMapStatParameter="Comp-FITC-A"  type="Histogram"  fast="1" >
                       <Axis dimension="x"  name="Comp-FITC-A"  label=""  auto="auto" />
                       <Axis dimension="y"  name=""  label=""  auto="auto" />
                       <GraphSettings level="5%"  smoothingHighResolution="1"  contourHighResolution="1"  histogramSmoothingCount="0"  graphResolution="256"  showOutliers="0"  drawLargeDots="0"  dotsToDraw="8000"  tint="le.chartfill.tinted.40"  lineWeight="le.lineweight.normal"  lineStyle="le.linestyle.solid" />
                       <GraphEnvironment showGrid="0"  showAxes="tnlTNL"  showGates="1"  showFreqOnPlots="1"  showGateNameOnPlots="1"  showMedians="0"  showUncomped="0"  addEventParam="0"  lastYAxisName="" >
                         <TextTraits font="SansSerif"  size="11"  name="Labels"  style="plain"  color="#000000"  background="#00ffffff"  just="left" />
                         <TextTraits font="SansSerif"  size="11"  name="LayoutGates"  style="plain"  color="#000000"  background="#00ffffff"  just="left" />
                         <TextTraits font="SansSerif"  size="9"  name="Numbers"  style="plain"  color="#000000"  background="#00ffffff"  just="left" />
                         <TextTraits font="SansSerif"  size="9"  name="Legend"  style="plain"  color="#000000"  background="#00ffffff"  just="left" />
                         <WindowPosition x="0"  y="0"  width="390"  height="582"  displayed="0"  panelState="---" />
                       </GraphEnvironment>
                     </Graph>
                     <Gate gating:id="ID2038842732"  gating:parent_id="ID1838673092" >
                       <gating:RectangleGate eventsInside="1"  annoOffsetX="20"  annoOffsetY="-135"  tint="#000000"  isTinted="0"  lineWeight="Normal"  userDefined="1"  percentX="0"  percentY="0" >
                         <gating:dimension gating:min="321.76205392777234"  gating:max="3909.7649640256473" >
                           <data-type:fcs-dimension data-type:name="Comp-PE-Cy7-A" />
                         </gating:dimension>
                         <gating:dimension gating:min="-219.7019688366048"  gating:max="7932.9490295622445" >
                           <data-type:fcs-dimension data-type:name="Comp-APC-Cy7-A" />
                         </gating:dimension>
                       </gating:RectangleGate>
                     </Gate>
                     <Subpopulations>
                       <Statistic name="Geometric Mean"  annotation=""  owningGroup="All Samples"  expanded="1"  sortPriority="5"  id="Comp-FITC-A"  ancestor=""  correlate=""  value="1055.3984375" />
                     </Subpopulations>
                   </Population>
                 </Subpopulations>
               </Population>
             </Subpopulations>
           </Population>
         </Subpopulations>
       </SampleNode>
     </Sample>
     <Sample>
       <DataSet uri="file:/S:/LAB_FSM/RESULTADOS/NIEVES/GVHD/Manuscrito%20enviado%20a%20revistas/20250217%20NEW%20SUBMISSION%20EMBOMOLMED/ACEPTADO/Source%20Data/Figure%204/4D/WT1+RPMI%20SIN%20LEU_Tube_004.fcs"  sampleID="51" />
       <transforms:spilloverMatrix spectral="0"  prefix="Comp-"  name="Acquisition-defined"  editable="0"  color="#c0c0c0"  version="FlowJo-10.9.0"  status="FINALIZED"  transforms:id="bb803250-5b9c-46db-a4f2-985f55ff30ea"  suffix="" >
         <data-type:parameters>
           <data-type:parameter data-type:name="FITC-A"  userProvidedCompInfix="Comp-FITC-A" />
           <data-type:parameter data-type:name="PE-A"  userProvidedCompInfix="Comp-PE-A" />
           <data-type:parameter data-type:name="PE-Cy7-A"  userProvidedCompInfix="Comp-PE-Cy7-A" />
           <data-type:parameter data-type:name="APC-A"  userProvidedCompInfix="Comp-APC-A" />
           <data-type:parameter data-type:name="PerCP-A"  userProvidedCompInfix="Comp-PerCP-A" />
           <data-type:parameter data-type:name="V_450_50-A"  userProvidedCompInfix="Comp-V_450_50-A" />
           <data-type:parameter data-type:name="AmCyan-A"  userProvidedCompInfix="Comp-AmCyan-A" />
           <data-type:parameter data-type:name="APC-Cy7-A"  userProvidedCompInfix="Comp-APC-Cy7-A" />
         </data-type:parameters>
         <transforms:spillover data-type:parameter="FITC-A"  userProvidedCompInfix="Comp-FITC-A" >
           <transforms:coefficient data-type:parameter="FITC-A"  transforms:value="1" />
           <transforms:coefficient data-type:parameter="PE-A"  transforms:value="0.0480002798" />
           <transforms:coefficient data-type:parameter="PE-Cy7-A"  transforms:value="0" />
           <transforms:coefficient data-type:parameter="APC-A"  transforms:value="0" />
           <transforms:coefficient data-type:parameter="PerCP-A"  transforms:value="0.010006696" />
           <transforms:coefficient data-type:parameter="V_450_50-A"  transforms:value="0.004998873" />
           <transforms:coefficient data-type:parameter="AmCyan-A"  transforms:value="0.349999994" />
           <transforms:coefficient data-type:parameter="APC-Cy7-A"  transforms:value="0" />
         </transforms:spillover>
         <transforms:spillover data-type:parameter="PE-A"  userProvidedCompInfix="Comp-PE-A" >
           <transforms:coefficient data-type:parameter="FITC-A"  transforms:value="0.0200000014" />
           <transforms:coefficient data-type:parameter="PE-A"  transforms:value="1" />
           <transforms:coefficient data-type:parameter="PE-Cy7-A"  transforms:value="0.0500000045" />
           <transforms:coefficient data-type:parameter="APC-A"  transforms:value="0.0050000078" />
           <transforms:coefficient data-type:parameter="PerCP-A"  transforms:value="0.6499999762" />
           <transforms:coefficient data-type:parameter="V_450_50-A"  transforms:value="0" />
           <transforms:coefficient data-type:parameter="AmCyan-A"  transforms:value="0" />
           <transforms:coefficient data-type:parameter="APC-Cy7-A"  transforms:value="0" />
         </transforms:spillover>
         <transforms:spillover data-type:parameter="PE-Cy7-A"  userProvidedCompInfix="Comp-PE-Cy7-A" >
           <transforms:coefficient data-type:parameter="FITC-A"  transforms:value="0.0300000235" />
           <transforms:coefficient data-type:parameter="PE-A"  transforms:value="0.0100000063" />
           <transforms:coefficient data-type:parameter="PE-Cy7-A"  transforms:value="1" />
           <transforms:coefficient data-type:parameter="APC-A"  transforms:value="0" />
           <transforms:coefficient data-type:parameter="PerCP-A"  transforms:value="0.0250000153" />
           <transforms:coefficient data-type:parameter="V_450_50-A"  transforms:value="0" />
           <transforms:coefficient data-type:parameter="AmCyan-A"  transforms:value="0" />
           <transforms:coefficient data-type:parameter="APC-Cy7-A"  transforms:value="0.1099946797" />
         </transforms:spillover>
         <transforms:spillover data-type:parameter="APC-A"  userProvidedCompInfix="Comp-APC-A" >
           <transforms:coefficient data-type:parameter="FITC-A"  transforms:value="0" />
           <transforms:coefficient data-type:parameter="PE-A"  transforms:value="0" />
           <transforms:coefficient data-type:parameter="PE-Cy7-A"  transforms:value="0.0080582146" />
           <transforms:coefficient data-type:parameter="APC-A"  transforms:value="1" />
           <transforms:coefficient data-type:parameter="PerCP-A"  transforms:value="0" />
           <transforms:coefficient data-type:parameter="V_450_50-A"  transforms:value="0" />
           <transforms:coefficient data-type:parameter="AmCyan-A"  transforms:value="0" />
           <transforms:coefficient data-type:parameter="APC-Cy7-A"  transforms:value="0.0700000003" />
         </transforms:spillover>
         <transforms:spillover data-type:parameter="PerCP-A"  userProvidedCompInfix="Comp-PerCP-A" >
           <transforms:coefficient data-type:parameter="FITC-A"  transforms:value="0.1000020728" />
           <transforms:coefficient data-type:parameter="PE-A"  transforms:value="0" />
           <transforms:coefficient data-type:parameter="PE-Cy7-A"  transforms:value="0.0700028464" />
           <transforms:coefficient data-type:parameter="APC-A"  transforms:value="0.0500028953" />
           <transforms:coefficient data-type:parameter="PerCP-A"  transforms:value="1" />
           <transforms:coefficient data-type:parameter="V_450_50-A"  transforms:value="0" />
           <transforms:coefficient data-type:parameter="AmCyan-A"  transforms:value="0" />
           <transforms:coefficient data-type:parameter="APC-Cy7-A"  transforms:value="0" />
         </transforms:spillover>
         <transforms:spillover data-type:parameter="V_450_50-A"  userProvidedCompInfix="Comp-V_450_50-A" >
           <transforms:coefficient data-type:parameter="FITC-A"  transforms:value="0" />
           <transforms:coefficient data-type:parameter="PE-A"  transforms:value="0" />
           <transforms:coefficient data-type:parameter="PE-Cy7-A"  transforms:value="0" />
           <transforms:coefficient data-type:parameter="APC-A"  transforms:value="0" />
           <transforms:coefficient data-type:parameter="PerCP-A"  transforms:value="0" />
           <transforms:coefficient data-type:parameter="V_450_50-A"  transforms:value="1" />
           <transforms:coefficient data-type:parameter="AmCyan-A"  transforms:value="0.1000000015" />
           <transforms:coefficient data-type:parameter="APC-Cy7-A"  transforms:value="0" />
         </transforms:spillover>
         <transforms:spillover data-type:parameter="AmCyan-A"  userProvidedCompInfix="Comp-AmCyan-A" >
           <transforms:coefficient data-type:parameter="FITC-A"  transforms:value="0" />
           <transforms:coefficient data-type:parameter="PE-A"  transforms:value="0" />
           <transforms:coefficient data-type:parameter="PE-Cy7-A"  transforms:value="0" />
           <transforms:coefficient data-type:parameter="APC-A"  transforms:value="0" />
           <transforms:coefficient data-type:parameter="PerCP-A"  transforms:value="0" />
           <transforms:coefficient data-type:parameter="V_450_50-A"  transforms:value="0" />
           <transforms:coefficient data-type:parameter="AmCyan-A"  transforms:value="1" />
           <transforms:coefficient data-type:parameter="APC-Cy7-A"  transforms:value="0" />
         </transforms:spillover>
         <transforms:spillover data-type:parameter="APC-Cy7-A"  userProvidedCompInfix="Comp-APC-Cy7-A" >
           <transforms:coefficient data-type:parameter="FITC-A"  transforms:value="0" />
           <transforms:coefficient data-type:parameter="PE-A"  transforms:value="0" />
           <transforms:coefficient data-type:parameter="PE-Cy7-A"  transforms:value="0" />
           <transforms:coefficient data-type:parameter="APC-A"  transforms:value="0" />
           <transforms:coefficient data-type:parameter="PerCP-A"  transforms:value="0" />
           <transforms:coefficient data-type:parameter="V_450_50-A"  transforms:value="0" />
           <transforms:coefficient data-type:parameter="AmCyan-A"  transforms:value="0" />
           <transforms:coefficient data-type:parameter="APC-Cy7-A"  transforms:value="1" />
         </transforms:spillover>
       </transforms:spilloverMatrix>
       <Transformations>
         <transforms:linear transforms:minRange="0"  transforms:maxRange="262144"  gain="1" >
           <data-type:parameter data-type:name="FSC-A" />
         </transforms:linear>
         <transforms:linear transforms:minRange="0"  transforms:maxRange="262144"  gain="1" >
           <data-type:parameter data-type:name="FSC-H" />
         </transforms:linear>
         <transforms:linear transforms:minRange="0"  transforms:maxRange="262144"  gain="1" >
           <data-type:parameter data-type:name="FSC-W" />
         </transforms:linear>
         <transforms:linear transforms:minRange="0"  transforms:maxRange="262144"  gain="1" >
           <data-type:parameter data-type:name="SSC-A" />
         </transforms:linear>
         <transforms:linear transforms:minRange="0"  transforms:maxRange="262144"  gain="1" >
           <data-type:parameter data-type:name="SSC-H" />
         </transforms:linear>
         <transforms:linear transforms:minRange="0"  transforms:maxRange="262144"  gain="1" >
           <data-type:parameter data-type:name="SSC-W" />
         </transforms:linear>
         <transforms:biex transforms:length="256"  transforms:maxRange="262144"  transforms:neg="0"  transforms:width="-2.5118864315"  transforms:pos="4.418539922" >
           <data-type:parameter data-type:name="FITC-A" />
         </transforms:biex>
         <transforms:biex transforms:length="256"  transforms:maxRange="262144"  transforms:neg="0"  transforms:width="-100"  transforms:pos="4.418539922" >
           <data-type:parameter data-type:name="PE-A" />
         </transforms:biex>
         <transforms:biex transforms:length="256"  transforms:maxRange="262144"  transforms:neg="0"  transforms:width="-25.1188643151"  transforms:pos="4.418539922" >
           <data-type:parameter data-type:name="PE-Cy7-A" />
         </transforms:biex>
         <transforms:biex transforms:length="256"  transforms:maxRange="262144"  transforms:neg="0"  transforms:width="-100"  transforms:pos="4.418539922" >
           <data-type:parameter data-type:name="APC-A" />
         </transforms:biex>
         <transforms:biex transforms:length="256"  transforms:maxRange="262144"  transforms:neg="0"  transforms:width="-100"  transforms:pos="4.418539922" >
           <data-type:parameter data-type:name="PerCP-A" />
         </transforms:biex>
         <transforms:biex transforms:length="256"  transforms:maxRange="262144"  transforms:neg="0"  transforms:width="-100"  transforms:pos="4.418539922" >
           <data-type:parameter data-type:name="V_450_50-A" />
         </transforms:biex>
         <transforms:biex transforms:length="256"  transforms:maxRange="262144"  transforms:neg="0"  transforms:width="-100"  transforms:pos="4.418539922" >
           <data-type:parameter data-type:name="AmCyan-A" />
         </transforms:biex>
         <transforms:biex transforms:length="256"  transforms:maxRange="262144"  transforms:neg="0"  transforms:width="-25.1188643151"  transforms:pos="4.418539922" >
           <data-type:parameter data-type:name="APC-Cy7-A" />
         </transforms:biex>
         <transforms:linear transforms:minRange="0.005"  transforms:maxRange="50.127"  gain="1" >
           <data-type:parameter data-type:name="Time" />
         </transforms:linear>
         <transforms:biex transforms:length="256"  transforms:maxRange="262144"  transforms:neg="0"  transforms:width="-2.5118864315"  transforms:pos="4.418539922" >
           <data-type:parameter data-type:name="Comp-FITC-A" />
         </transforms:biex>
         <transforms:biex transforms:length="256"  transforms:maxRange="262144"  transforms:neg="0"  transforms:width="-100"  transforms:pos="4.418539922" >
           <data-type:parameter data-type:name="Comp-PE-A" />
         </transforms:biex>
         <transforms:biex transforms:length="256"  transforms:maxRange="262144"  transforms:neg="0"  transforms:width="-25.1188643151"  transforms:pos="4.418539922" >
           <data-type:parameter data-type:name="Comp-PE-Cy7-A" />
         </transforms:biex>
         <transforms:biex transforms:length="256"  transforms:maxRange="262144"  transforms:neg="0"  transforms:width="-100"  transforms:pos="4.418539922" >
           <data-type:parameter data-type:name="Comp-APC-A" />
         </transforms:biex>
         <transforms:biex transforms:length="256"  transforms:maxRange="262144"  transforms:neg="0"  transforms:width="-100"  transforms:pos="4.418539922" >
           <data-type:parameter data-type:name="Comp-PerCP-A" />
         </transforms:biex>
         <transforms:biex transforms:length="256"  transforms:maxRange="262144"  transforms:neg="0"  transforms:width="-100"  transforms:pos="4.418539922" >
           <data-type:parameter data-type:name="Comp-V_450_50-A" />
         </transforms:biex>
         <transforms:biex transforms:length="256"  transforms:maxRange="262144"  transforms:neg="0"  transforms:width="-100"  transforms:pos="4.418539922" >
           <data-type:parameter data-type:name="Comp-AmCyan-A" />
         </transforms:biex>
         <transforms:biex transforms:length="256"  transforms:maxRange="262144"  transforms:neg="0"  transforms:width="-25.1188643151"  transforms:pos="4.418539922" >
           <data-type:parameter data-type:name="Comp-APC-Cy7-A" />
         </transforms:biex>
       </Transformations>
       <Keywords>
         <Keyword name="FJ_FCS_VERSION"  value="3" />
         <Keyword name="$BEGINANALYSIS"  value="0" />
         <Keyword name="$ENDANALYSIS"  value="0" />
         <Keyword name="$BEGINSTEXT"  value="0" />
         <Keyword name="$ENDSTEXT"  value="0" />
         <Keyword name="$BEGINDATA"  value="3198" />
         <Keyword name="$ENDDATA"  value="1063637            " />
         <Keyword name="$FIL"  value="WT1+RPMI SIN LEU_Tube_004.fcs" />
         <Keyword name="$SYS"  value="Windows XP 5.1" />
         <Keyword name="$TOT"  value="17674              " />
         <Keyword name="$PAR"  value="15" />
         <Keyword name="$MODE"  value="L" />
         <Keyword name="$BYTEORD"  value="4,3,2,1" />
         <Keyword name="$DATATYPE"  value="F" />
         <Keyword name="$NEXTDATA"  value="0" />
         <Keyword name="CREATOR"  value="BD FACSDiva Software Version 6.1.3" />
         <Keyword name="TUBE NAME"  value="Tube_004" />
         <Keyword name="$SRC"  value="WT1+RPMI SIN LEU" />
         <Keyword name="EXPERIMENT NAME"  value="OPP KIT 28102024" />
         <Keyword name="GUID"  value="d786f095-e5f0-47af-949b-4fd7c3dcfb8f" />
         <Keyword name="$DATE"  value="28-OCT-2024" />
         <Keyword name="$BTIM"  value="13:18:08" />
         <Keyword name="$ETIM"  value="13:19:03" />
         <Keyword name="$CYT"  value="FACSCantoII" />
         <Keyword name="CYTNUM"  value="V96300020" />
         <Keyword name="WINDOW EXTENSION"  value="7.00" />
         <Keyword name="EXPORT USER NAME"  value="Danay" />
         <Keyword name="EXPORT TIME"  value="11-APR-2025-10:59:05" />
         <Keyword name="$OP"  value="Danay" />
         <Keyword name="FSC ASF"  value="0.55" />
         <Keyword name="AUTOBS"  value="TRUE" />
         <Keyword name="$INST"  value="CNIC" />
         <Keyword name="LASER1NAME"  value="Blue" />
         <Keyword name="LASER1DELAY"  value="0.00" />
         <Keyword name="LASER1ASF"  value="0.70" />
         <Keyword name="LASER2NAME"  value="Red" />
         <Keyword name="LASER2DELAY"  value="28.25" />
         <Keyword name="LASER2ASF"  value="1.22" />
         <Keyword name="LASER3NAME"  value="Violet" />
         <Keyword name="LASER3DELAY"  value="-29.01" />
         <Keyword name="LASER3ASF"  value="0.99" />
         <Keyword name="$TIMESTEP"  value="0.01" />
         <Keyword name="SPILL"  value="8,FITC-A,PE-A,PE-Cy7-A,APC-A,PerCP-A,V_450_50-A,AmCyan-A,APC-Cy7-A,1,0.04800027924333229,0,0,0.010006695707936462,0.004998872885608233,0.35000000344597687,0,0.020000001466856807,1,0.050000003276827076,0.005000007937731775,0.6500000022956731,0,0,0,0.0300000234415084,0.010000006516105322,1,0,0.025000015300803306,0,0,0.10999467999774847,0,0,0.00805821484383582,1,0,0,0,0.06999999719280078,0.10000207640699903,0,0.07000284920215895,0.05000289513775531,1,0,0,0,0,0,0,0,0,1,0.1,0,0,0,0,0,0,0,1,0,0,0,0,0,0,0,0,1" />
         <Keyword name="APPLY COMPENSATION"  value="TRUE" />
         <Keyword name="THRESHOLD"  value="(FSC,5000).AND.(SSC,5000)" />
         <Keyword name="$P1N"  value="FSC-A" />
         <Keyword name="$P1R"  value="262144" />
         <Keyword name="$P1B"  value="32" />
         <Keyword name="$P1E"  value="0,0" />
         <Keyword name="$P1V"  value="380" />
         <Keyword name="$P1G"  value="1.0" />
         <Keyword name="P1DISPLAY"  value="LIN" />
         <Keyword name="P1BS"  value="0" />
         <Keyword name="P1MS"  value="0" />
         <Keyword name="$P2N"  value="FSC-H" />
         <Keyword name="$P2R"  value="262144" />
         <Keyword name="$P2B"  value="32" />
         <Keyword name="$P2E"  value="0,0" />
         <Keyword name="$P2V"  value="380" />
         <Keyword name="$P2G"  value="1.0" />
         <Keyword name="P2DISPLAY"  value="LIN" />
         <Keyword name="P2BS"  value="0" />
         <Keyword name="P2MS"  value="0" />
         <Keyword name="$P3N"  value="FSC-W" />
         <Keyword name="$P3R"  value="262144" />
         <Keyword name="$P3B"  value="32" />
         <Keyword name="$P3E"  value="0,0" />
         <Keyword name="$P3V"  value="380" />
         <Keyword name="$P3G"  value="1.0" />
         <Keyword name="P3BS"  value="-1" />
         <Keyword name="P3MS"  value="0" />
         <Keyword name="$P4N"  value="SSC-A" />
         <Keyword name="$P4R"  value="262144" />
         <Keyword name="$P4B"  value="32" />
         <Keyword name="$P4E"  value="0,0" />
         <Keyword name="$P4V"  value="480" />
         <Keyword name="$P4G"  value="1.0" />
         <Keyword name="P4DISPLAY"  value="LIN" />
         <Keyword name="P4BS"  value="0" />
         <Keyword name="P4MS"  value="0" />
         <Keyword name="$P5N"  value="SSC-H" />
         <Keyword name="$P5R"  value="262144" />
         <Keyword name="$P5B"  value="32" />
         <Keyword name="$P5E"  value="0,0" />
         <Keyword name="$P5V"  value="480" />
         <Keyword name="$P5G"  value="1.0" />
         <Keyword name="P5DISPLAY"  value="LIN" />
         <Keyword name="P5BS"  value="0" />
         <Keyword name="P5MS"  value="0" />
         <Keyword name="$P6N"  value="SSC-W" />
         <Keyword name="$P6R"  value="262144" />
         <Keyword name="$P6B"  value="32" />
         <Keyword name="$P6E"  value="0,0" />
         <Keyword name="$P6V"  value="480" />
         <Keyword name="$P6G"  value="1.0" />
         <Keyword name="P6BS"  value="-1" />
         <Keyword name="P6MS"  value="0" />
         <Keyword name="$P7N"  value="FITC-A" />
         <Keyword name="$P7S"  value="OPP" />
         <Keyword name="$P7R"  value="262144" />
         <Keyword name="$P7B"  value="32" />
         <Keyword name="$P7E"  value="0,0" />
         <Keyword name="$P7V"  value="350" />
         <Keyword name="$P7G"  value="1.0" />
         <Keyword name="P7DISPLAY"  value="LOG" />
         <Keyword name="P7BS"  value="349" />
         <Keyword name="P7MS"  value="0" />
         <Keyword name="$P8N"  value="PE-A" />
         <Keyword name="$P8R"  value="262144" />
         <Keyword name="$P8B"  value="32" />
         <Keyword name="$P8E"  value="0,0" />
         <Keyword name="$P8V"  value="400" />
         <Keyword name="$P8G"  value="1.0" />
         <Keyword name="P8DISPLAY"  value="LOG" />
         <Keyword name="P8BS"  value="0" />
         <Keyword name="P8MS"  value="0" />
         <Keyword name="$P9N"  value="PE-Cy7-A" />
         <Keyword name="$P9S"  value="CD69" />
         <Keyword name="$P9R"  value="262144" />
         <Keyword name="$P9B"  value="32" />
         <Keyword name="$P9E"  value="0,0" />
         <Keyword name="$P9V"  value="549" />
         <Keyword name="$P9G"  value="1.0" />
         <Keyword name="P9DISPLAY"  value="LOG" />
         <Keyword name="P9BS"  value="57" />
         <Keyword name="P9MS"  value="0" />
         <Keyword name="$P10N"  value="APC-A" />
         <Keyword name="$P10S"  value="CD4" />
         <Keyword name="$P10R"  value="262144" />
         <Keyword name="$P10B"  value="32" />
         <Keyword name="$P10E"  value="0,0" />
         <Keyword name="$P10V"  value="500" />
         <Keyword name="$P10G"  value="1.0" />
         <Keyword name="P10DISPLAY"  value="LOG" />
         <Keyword name="P10BS"  value="48" />
         <Keyword name="P10MS"  value="0" />
         <Keyword name="$P11N"  value="PerCP-A" />
         <Keyword name="$P11R"  value="262144" />
         <Keyword name="$P11B"  value="32" />
         <Keyword name="$P11E"  value="0,0" />
         <Keyword name="$P11V"  value="520" />
         <Keyword name="$P11G"  value="1.0" />
         <Keyword name="P11DISPLAY"  value="LOG" />
         <Keyword name="P11BS"  value="1024" />
         <Keyword name="P11MS"  value="0" />
         <Keyword name="$P12N"  value="V_450_50-A" />
         <Keyword name="$P12R"  value="262144" />
         <Keyword name="$P12B"  value="32" />
         <Keyword name="$P12E"  value="0,0" />
         <Keyword name="$P12V"  value="350" />
         <Keyword name="$P12G"  value="1.0" />
         <Keyword name="P12DISPLAY"  value="LOG" />
         <Keyword name="P12BS"  value="0" />
         <Keyword name="P12MS"  value="0" />
         <Keyword name="$P13N"  value="AmCyan-A" />
         <Keyword name="$P13S"  value="DEAD" />
         <Keyword name="$P13R"  value="262144" />
         <Keyword name="$P13B"  value="32" />
         <Keyword name="$P13E"  value="0,0" />
         <Keyword name="$P13V"  value="480" />
         <Keyword name="$P13G"  value="1.0" />
         <Keyword name="P13DISPLAY"  value="LOG" />
         <Keyword name="P13BS"  value="0" />
         <Keyword name="P13MS"  value="0" />
         <Keyword name="$P14N"  value="APC-Cy7-A" />
         <Keyword name="$P14S"  value="CD8" />
         <Keyword name="$P14R"  value="262144" />
         <Keyword name="$P14B"  value="32" />
         <Keyword name="$P14E"  value="0,0" />
         <Keyword name="$P14V"  value="520" />
         <Keyword name="$P14G"  value="1.0" />
         <Keyword name="P14DISPLAY"  value="LOG" />
         <Keyword name="P14BS"  value="45" />
         <Keyword name="P14MS"  value="0" />
         <Keyword name="$P15N"  value="Time" />
         <Keyword name="$P15R"  value="262144" />
         <Keyword name="$P15B"  value="32" />
         <Keyword name="$P15E"  value="0,0" />
         <Keyword name="$P15G"  value="0.01" />
         <Keyword name="P15BS"  value="0" />
         <Keyword name="P15MS"  value="0" />
         <Keyword name="CST SETUP STATUS"  value="SUCCESS" />
         <Keyword name="CST BEADS LOT ID"  value="80484" />
         <Keyword name="CYTOMETER CONFIG NAME"  value="3-laser, 8-color (4-2-2)" />
         <Keyword name="CYTOMETER CONFIG CREATE DATE"  value="02_07_2011 03:29:17 PM" />
         <Keyword name="CST SETUP DATE"  value="04_04_2011 11:28:42 AM" />
         <Keyword name="CST BASELINE DATE"  value="02_07_2011 03:35:33 PM" />
         <Keyword name="$P1S"  value="" />
         <Keyword name="$P2S"  value="" />
         <Keyword name="$P3S"  value="" />
         <Keyword name="$P4S"  value="" />
         <Keyword name="$P5S"  value="" />
         <Keyword name="$P6S"  value="" />
         <Keyword name="$P8S"  value="" />
         <Keyword name="$P11S"  value="" />
         <Keyword name="$P12S"  value="" />
         <Keyword name="$P15S"  value="" />
         <Keyword name="$P16N"  value="Comp-FITC-A" />
         <Keyword name="$P16S"  value="OPP" />
         <Keyword name="$P16R"  value="262144" />
         <Keyword name="$P17N"  value="Comp-PE-A" />
         <Keyword name="$P17S"  value="" />
         <Keyword name="$P17R"  value="262144" />
         <Keyword name="$P18N"  value="Comp-PE-Cy7-A" />
         <Keyword name="$P18S"  value="CD69" />
         <Keyword name="$P18R"  value="262144" />
         <Keyword name="$P19N"  value="Comp-APC-A" />
         <Keyword name="$P19S"  value="CD4" />
         <Keyword name="$P19R"  value="262144" />
         <Keyword name="$P20N"  value="Comp-PerCP-A" />
         <Keyword name="$P20S"  value="" />
         <Keyword name="$P20R"  value="262144" />
         <Keyword name="$P21N"  value="Comp-V_450_50-A" />
         <Keyword name="$P21S"  value="" />
         <Keyword name="$P21R"  value="262144" />
         <Keyword name="$P22N"  value="Comp-AmCyan-A" />
         <Keyword name="$P22S"  value="DEAD" />
         <Keyword name="$P22R"  value="262144" />
         <Keyword name="$P23N"  value="Comp-APC-Cy7-A" />
         <Keyword name="$P23S"  value="CD8" />
         <Keyword name="$P23R"  value="262144" />
       </Keywords>
       <SampleNode name="WT1+RPMI SIN LEU_Tube_004.fcs"  annotation=""  owningGroup=""  expanded="1"  sortPriority="10"  count="17674"  sampleID="51" >
         <Graph smoothing="0"  backColor="#ffffff"  foreColor="#000000"  type="Pseudocolor"  fast="1" >
           <Axis dimension="x"  name="FSC-A"  label=""  auto="auto" />
           <Axis dimension="y"  name="SSC-A"  label=""  auto="auto" />
           <GraphSettings level="5%"  smoothingHighResolution="1"  contourHighResolution="1"  histogramSmoothingCount="0"  graphResolution="256"  showOutliers="0"  drawLargeDots="0"  dotsToDraw="8000"  tint="le.chartfill.tinted.40"  lineWeight="le.lineweight.normal"  lineStyle="le.linestyle.solid" />
           <GraphEnvironment showGrid="0"  showAxes="tnlTNL"  showGates="1"  showFreqOnPlots="1"  showGateNameOnPlots="1"  showMedians="0"  showUncomped="0"  addEventParam="0"  lastYAxisName="" >
             <TextTraits font="SansSerif"  size="11"  name="Labels"  style="plain"  color="#000000"  background="#00ffffff"  just="left" />
             <TextTraits font="SansSerif"  size="11"  name="LayoutGates"  style="plain"  color="#000000"  background="#00ffffff"  just="left" />
             <TextTraits font="SansSerif"  size="9"  name="Numbers"  style="plain"  color="#000000"  background="#00ffffff"  just="left" />
             <TextTraits font="SansSerif"  size="9"  name="Legend"  style="plain"  color="#000000"  background="#00ffffff"  just="left" />
             <WindowPosition x="0"  y="0"  width="0"  height="0"  displayed="0"  panelState="" />
           </GraphEnvironment>
         </Graph>
         <Subpopulations>
           <Population name="vivas"  annotation=""  owningGroup="All Samples"  expanded="1"  sortPriority="10"  count="10421" >
             <Graph smoothing="0"  backColor="#ffffff"  foreColor="#000000"  heatMapStatParameter="Comp-FITC-A"  type="Pseudocolor"  fast="1" >
               <Axis dimension="x"  name="FSC-W"  label=""  auto="auto" />
               <Axis dimension="y"  name="FSC-H"  label=""  auto="auto" />
               <GraphSettings level="5%"  smoothingHighResolution="1"  contourHighResolution="1"  histogramSmoothingCount="0"  graphResolution="256"  showOutliers="0"  drawLargeDots="0"  dotsToDraw="8000"  tint="le.chartfill.tinted.40"  lineWeight="le.lineweight.normal"  lineStyle="le.linestyle.solid" />
               <GraphEnvironment showGrid="0"  showAxes="tnlTNL"  showGates="1"  showFreqOnPlots="1"  showGateNameOnPlots="1"  showMedians="0"  showUncomped="0"  addEventParam="0"  lastYAxisName="" >
                 <TextTraits font="SansSerif"  size="11"  name="Labels"  style="plain"  color="#000000"  background="#00ffffff"  just="left" />
                 <TextTraits font="SansSerif"  size="11"  name="LayoutGates"  style="plain"  color="#000000"  background="#00ffffff"  just="left" />
                 <TextTraits font="SansSerif"  size="9"  name="Numbers"  style="plain"  color="#000000"  background="#00ffffff"  just="left" />
                 <TextTraits font="SansSerif"  size="9"  name="Legend"  style="plain"  color="#000000"  background="#00ffffff"  just="left" />
                 <WindowPosition x="0"  y="0"  width="390"  height="582"  displayed="0"  panelState="---" />
               </GraphEnvironment>
             </Graph>
             <Gate gating:id="ID2064501791" >
               <gating:PolygonGate eventsInside="1"  annoOffsetX="71"  annoOffsetY="-19"  tint="#000000"  isTinted="0"  lineWeight="Normal"  userDefined="1"  quadId="-1"  gateResolution="256" >
                 <gating:dimension>
                   <data-type:fcs-dimension data-type:name="FSC-A" />
                 </gating:dimension>
                 <gating:dimension>
                   <data-type:fcs-dimension data-type:name="Comp-AmCyan-A" />
                 </gating:dimension>
                 <gating:vertex>
                   <gating:coordinate data-type:value="270955.5630252101" />
                   <gating:coordinate data-type:value="12751.203386491" />
                 </gating:vertex>
                 <gating:vertex>
                   <gating:coordinate data-type:value="105738.756302521" />
                   <gating:coordinate data-type:value="5266.6685404038" />
                 </gating:vertex>
                 <gating:vertex>
                   <gating:coordinate data-type:value="42956.3697478992" />
                   <gating:coordinate data-type:value="1827.8131943486" />
                 </gating:vertex>
                 <gating:vertex>
                   <gating:coordinate data-type:value="25333.243697479" />
                   <gating:coordinate data-type:value="-68.4627053445" />
                 </gating:vertex>
                 <gating:vertex>
                   <gating:coordinate data-type:value="55072.268907563" />
                   <gating:coordinate data-type:value="-499.4643526026" />
                 </gating:vertex>
                 <gating:vertex>
                   <gating:coordinate data-type:value="153100.9075630252" />
                   <gating:coordinate data-type:value="125.1510407487" />
                 </gating:vertex>
                 <gating:vertex>
                   <gating:coordinate data-type:value="273158.4537815126" />
                   <gating:coordinate data-type:value="1103.9804494978" />
                 </gating:vertex>
               </gating:PolygonGate>
             </Gate>
             <Subpopulations>
               <Population name="Single Cells"  annotation=""  owningGroup="All Samples"  expanded="1"  sortPriority="10"  count="10192" >
                 <Graph smoothing="0"  backColor="#ffffff"  foreColor="#000000"  heatMapStatParameter="Comp-FITC-A"  type="Pseudocolor"  fast="1" >
                   <Axis dimension="x"  name="Comp-PE-Cy7-A"  label=""  auto="auto" />
                   <Axis dimension="y"  name="Comp-APC-Cy7-A"  label=""  auto="auto" />
                   <GraphSettings level="5%"  smoothingHighResolution="1"  contourHighResolution="1"  histogramSmoothingCount="0"  graphResolution="256"  showOutliers="0"  drawLargeDots="0"  dotsToDraw="8000"  tint="le.chartfill.tinted.40"  lineWeight="le.lineweight.normal"  lineStyle="le.linestyle.solid" />
                   <GraphEnvironment showGrid="0"  showAxes="tnlTNL"  showGates="1"  showFreqOnPlots="1"  showGateNameOnPlots="1"  showMedians="0"  showUncomped="0"  addEventParam="0"  lastYAxisName="" >
                     <TextTraits font="SansSerif"  size="11"  name="Labels"  style="plain"  color="#000000"  background="#00ffffff"  just="left" />
                     <TextTraits font="SansSerif"  size="11"  name="LayoutGates"  style="plain"  color="#000000"  background="#00ffffff"  just="left" />
                     <TextTraits font="SansSerif"  size="9"  name="Numbers"  style="plain"  color="#000000"  background="#00ffffff"  just="left" />
                     <TextTraits font="SansSerif"  size="9"  name="Legend"  style="plain"  color="#000000"  background="#00ffffff"  just="left" />
                     <WindowPosition x="0"  y="0"  width="390"  height="582"  displayed="0"  panelState="---" />
                   </GraphEnvironment>
                 </Graph>
                 <Gate gating:id="ID1725216282"  gating:parent_id="ID2064501791" >
                   <gating:RectangleGate eventsInside="1"  annoOffsetX="113"  annoOffsetY="-15"  tint="#000000"  isTinted="0"  lineWeight="Normal"  userDefined="1"  percentX="0"  percentY="0" >
                     <gating:dimension gating:min="31941.915966386554"  gating:max="75999.73109243698" >
                       <data-type:fcs-dimension data-type:name="FSC-W" />
                     </gating:dimension>
                     <gating:dimension gating:min="8495.407407407407"  gating:max="183258.07407407407" >
                       <data-type:fcs-dimension data-type:name="FSC-H" />
                     </gating:dimension>
                   </gating:RectangleGate>
                 </Gate>
                 <Subpopulations>
                   <Population name="CD69+"  annotation=""  owningGroup="All Samples"  expanded="1"  sortPriority="10"  count="10096" >
                     <Graph smoothing="0"  backColor="#ffffff"  foreColor="#000000"  heatMapStatParameter="Comp-FITC-A"  type="Histogram"  fast="1" >
                       <Axis dimension="x"  name="Comp-FITC-A"  label=""  auto="auto" />
                       <Axis dimension="y"  name=""  label=""  auto="auto" />
                       <GraphSettings level="5%"  smoothingHighResolution="1"  contourHighResolution="1"  histogramSmoothingCount="0"  graphResolution="256"  showOutliers="0"  drawLargeDots="0"  dotsToDraw="8000"  tint="le.chartfill.tinted.40"  lineWeight="le.lineweight.normal"  lineStyle="le.linestyle.solid" />
                       <GraphEnvironment showGrid="0"  showAxes="tnlTNL"  showGates="1"  showFreqOnPlots="1"  showGateNameOnPlots="1"  showMedians="0"  showUncomped="0"  addEventParam="0"  lastYAxisName="" >
                         <TextTraits font="SansSerif"  size="11"  name="Labels"  style="plain"  color="#000000"  background="#00ffffff"  just="left" />
                         <TextTraits font="SansSerif"  size="11"  name="LayoutGates"  style="plain"  color="#000000"  background="#00ffffff"  just="left" />
                         <TextTraits font="SansSerif"  size="9"  name="Numbers"  style="plain"  color="#000000"  background="#00ffffff"  just="left" />
                         <TextTraits font="SansSerif"  size="9"  name="Legend"  style="plain"  color="#000000"  background="#00ffffff"  just="left" />
                         <WindowPosition x="0"  y="0"  width="390"  height="582"  displayed="0"  panelState="---" />
                       </GraphEnvironment>
                     </Graph>
                     <Gate gating:id="ID1083770330"  gating:parent_id="ID1725216282" >
                       <gating:RectangleGate eventsInside="1"  annoOffsetX="20"  annoOffsetY="-135"  tint="#000000"  isTinted="0"  lineWeight="Normal"  userDefined="1"  percentX="0"  percentY="0" >
                         <gating:dimension gating:min="321.76205392777234"  gating:max="3909.7649640256473" >
                           <data-type:fcs-dimension data-type:name="Comp-PE-Cy7-A" />
                         </gating:dimension>
                         <gating:dimension gating:min="-219.7019688366048"  gating:max="7932.9490295622445" >
                           <data-type:fcs-dimension data-type:name="Comp-APC-Cy7-A" />
                         </gating:dimension>
                       </gating:RectangleGate>
                     </Gate>
                     <Subpopulations>
                       <Statistic name="Geometric Mean"  annotation=""  owningGroup="All Samples"  expanded="1"  sortPriority="5"  id="Comp-FITC-A"  ancestor=""  correlate=""  value="1165.946166992" />
                     </Subpopulations>
                   </Population>
                 </Subpopulations>
               </Population>
             </Subpopulations>
           </Population>
         </Subpopulations>
       </SampleNode>
     </Sample>
     <Sample>
       <DataSet uri="file:/S:/LAB_FSM/RESULTADOS/NIEVES/GVHD/Manuscrito%20enviado%20a%20revistas/20250217%20NEW%20SUBMISSION%20EMBOMOLMED/ACEPTADO/Source%20Data/Figure%204/4D/WT1+RPMI_FMO%20WT1.fcs"  sampleID="52" />
       <transforms:spilloverMatrix spectral="0"  prefix="Comp-"  name="Acquisition-defined"  editable="0"  color="#c0c0c0"  version="FlowJo-10.9.0"  status="FINALIZED"  transforms:id="bb803250-5b9c-46db-a4f2-985f55ff30ea"  suffix="" >
         <data-type:parameters>
           <data-type:parameter data-type:name="FITC-A"  userProvidedCompInfix="Comp-FITC-A" />
           <data-type:parameter data-type:name="PE-A"  userProvidedCompInfix="Comp-PE-A" />
           <data-type:parameter data-type:name="PE-Cy7-A"  userProvidedCompInfix="Comp-PE-Cy7-A" />
           <data-type:parameter data-type:name="APC-A"  userProvidedCompInfix="Comp-APC-A" />
           <data-type:parameter data-type:name="PerCP-A"  userProvidedCompInfix="Comp-PerCP-A" />
           <data-type:parameter data-type:name="V_450_50-A"  userProvidedCompInfix="Comp-V_450_50-A" />
           <data-type:parameter data-type:name="AmCyan-A"  userProvidedCompInfix="Comp-AmCyan-A" />
           <data-type:parameter data-type:name="APC-Cy7-A"  userProvidedCompInfix="Comp-APC-Cy7-A" />
         </data-type:parameters>
         <transforms:spillover data-type:parameter="FITC-A"  userProvidedCompInfix="Comp-FITC-A" >
           <transforms:coefficient data-type:parameter="FITC-A"  transforms:value="1" />
           <transforms:coefficient data-type:parameter="PE-A"  transforms:value="0.0480002798" />
           <transforms:coefficient data-type:parameter="PE-Cy7-A"  transforms:value="0" />
           <transforms:coefficient data-type:parameter="APC-A"  transforms:value="0" />
           <transforms:coefficient data-type:parameter="PerCP-A"  transforms:value="0.010006696" />
           <transforms:coefficient data-type:parameter="V_450_50-A"  transforms:value="0.004998873" />
           <transforms:coefficient data-type:parameter="AmCyan-A"  transforms:value="0.349999994" />
           <transforms:coefficient data-type:parameter="APC-Cy7-A"  transforms:value="0" />
         </transforms:spillover>
         <transforms:spillover data-type:parameter="PE-A"  userProvidedCompInfix="Comp-PE-A" >
           <transforms:coefficient data-type:parameter="FITC-A"  transforms:value="0.0200000014" />
           <transforms:coefficient data-type:parameter="PE-A"  transforms:value="1" />
           <transforms:coefficient data-type:parameter="PE-Cy7-A"  transforms:value="0.0500000045" />
           <transforms:coefficient data-type:parameter="APC-A"  transforms:value="0.0050000078" />
           <transforms:coefficient data-type:parameter="PerCP-A"  transforms:value="0.6499999762" />
           <transforms:coefficient data-type:parameter="V_450_50-A"  transforms:value="0" />
           <transforms:coefficient data-type:parameter="AmCyan-A"  transforms:value="0" />
           <transforms:coefficient data-type:parameter="APC-Cy7-A"  transforms:value="0" />
         </transforms:spillover>
         <transforms:spillover data-type:parameter="PE-Cy7-A"  userProvidedCompInfix="Comp-PE-Cy7-A" >
           <transforms:coefficient data-type:parameter="FITC-A"  transforms:value="0.0300000235" />
           <transforms:coefficient data-type:parameter="PE-A"  transforms:value="0.0100000063" />
           <transforms:coefficient data-type:parameter="PE-Cy7-A"  transforms:value="1" />
           <transforms:coefficient data-type:parameter="APC-A"  transforms:value="0" />
           <transforms:coefficient data-type:parameter="PerCP-A"  transforms:value="0.0250000153" />
           <transforms:coefficient data-type:parameter="V_450_50-A"  transforms:value="0" />
           <transforms:coefficient data-type:parameter="AmCyan-A"  transforms:value="0" />
           <transforms:coefficient data-type:parameter="APC-Cy7-A"  transforms:value="0.1099946797" />
         </transforms:spillover>
         <transforms:spillover data-type:parameter="APC-A"  userProvidedCompInfix="Comp-APC-A" >
           <transforms:coefficient data-type:parameter="FITC-A"  transforms:value="0" />
           <transforms:coefficient data-type:parameter="PE-A"  transforms:value="0" />
           <transforms:coefficient data-type:parameter="PE-Cy7-A"  transforms:value="0.0080582146" />
           <transforms:coefficient data-type:parameter="APC-A"  transforms:value="1" />
           <transforms:coefficient data-type:parameter="PerCP-A"  transforms:value="0" />
           <transforms:coefficient data-type:parameter="V_450_50-A"  transforms:value="0" />
           <transforms:coefficient data-type:parameter="AmCyan-A"  transforms:value="0" />
           <transforms:coefficient data-type:parameter="APC-Cy7-A"  transforms:value="0.0700000003" />
         </transforms:spillover>
         <transforms:spillover data-type:parameter="PerCP-A"  userProvidedCompInfix="Comp-PerCP-A" >
           <transforms:coefficient data-type:parameter="FITC-A"  transforms:value="0.1000020728" />
           <transforms:coefficient data-type:parameter="PE-A"  transforms:value="0" />
           <transforms:coefficient data-type:parameter="PE-Cy7-A"  transforms:value="0.0700028464" />
           <transforms:coefficient data-type:parameter="APC-A"  transforms:value="0.0500028953" />
           <transforms:coefficient data-type:parameter="PerCP-A"  transforms:value="1" />
           <transforms:coefficient data-type:parameter="V_450_50-A"  transforms:value="0" />
           <transforms:coefficient data-type:parameter="AmCyan-A"  transforms:value="0" />
           <transforms:coefficient data-type:parameter="APC-Cy7-A"  transforms:value="0" />
         </transforms:spillover>
         <transforms:spillover data-type:parameter="V_450_50-A"  userProvidedCompInfix="Comp-V_450_50-A" >
           <transforms:coefficient data-type:parameter="FITC-A"  transforms:value="0" />
           <transforms:coefficient data-type:parameter="PE-A"  transforms:value="0" />
           <transforms:coefficient data-type:parameter="PE-Cy7-A"  transforms:value="0" />
           <transforms:coefficient data-type:parameter="APC-A"  transforms:value="0" />
           <transforms:coefficient data-type:parameter="PerCP-A"  transforms:value="0" />
           <transforms:coefficient data-type:parameter="V_450_50-A"  transforms:value="1" />
           <transforms:coefficient data-type:parameter="AmCyan-A"  transforms:value="0.1000000015" />
           <transforms:coefficient data-type:parameter="APC-Cy7-A"  transforms:value="0" />
         </transforms:spillover>
         <transforms:spillover data-type:parameter="AmCyan-A"  userProvidedCompInfix="Comp-AmCyan-A" >
           <transforms:coefficient data-type:parameter="FITC-A"  transforms:value="0" />
           <transforms:coefficient data-type:parameter="PE-A"  transforms:value="0" />
           <transforms:coefficient data-type:parameter="PE-Cy7-A"  transforms:value="0" />
           <transforms:coefficient data-type:parameter="APC-A"  transforms:value="0" />
           <transforms:coefficient data-type:parameter="PerCP-A"  transforms:value="0" />
           <transforms:coefficient data-type:parameter="V_450_50-A"  transforms:value="0" />
           <transforms:coefficient data-type:parameter="AmCyan-A"  transforms:value="1" />
           <transforms:coefficient data-type:parameter="APC-Cy7-A"  transforms:value="0" />
         </transforms:spillover>
         <transforms:spillover data-type:parameter="APC-Cy7-A"  userProvidedCompInfix="Comp-APC-Cy7-A" >
           <transforms:coefficient data-type:parameter="FITC-A"  transforms:value="0" />
           <transforms:coefficient data-type:parameter="PE-A"  transforms:value="0" />
           <transforms:coefficient data-type:parameter="PE-Cy7-A"  transforms:value="0" />
           <transforms:coefficient data-type:parameter="APC-A"  transforms:value="0" />
           <transforms:coefficient data-type:parameter="PerCP-A"  transforms:value="0" />
           <transforms:coefficient data-type:parameter="V_450_50-A"  transforms:value="0" />
           <transforms:coefficient data-type:parameter="AmCyan-A"  transforms:value="0" />
           <transforms:coefficient data-type:parameter="APC-Cy7-A"  transforms:value="1" />
         </transforms:spillover>
       </transforms:spilloverMatrix>
       <Transformations>
         <transforms:linear transforms:minRange="0"  transforms:maxRange="262144"  gain="1" >
           <data-type:parameter data-type:name="FSC-A" />
         </transforms:linear>
         <transforms:linear transforms:minRange="0"  transforms:maxRange="262144"  gain="1" >
           <data-type:parameter data-type:name="FSC-H" />
         </transforms:linear>
         <transforms:linear transforms:minRange="0"  transforms:maxRange="262144"  gain="1" >
           <data-type:parameter data-type:name="FSC-W" />
         </transforms:linear>
         <transforms:linear transforms:minRange="0"  transforms:maxRange="262144"  gain="1" >
           <data-type:parameter data-type:name="SSC-A" />
         </transforms:linear>
         <transforms:linear transforms:minRange="0"  transforms:maxRange="262144"  gain="1" >
           <data-type:parameter data-type:name="SSC-H" />
         </transforms:linear>
         <transforms:linear transforms:minRange="0"  transforms:maxRange="262144"  gain="1" >
           <data-type:parameter data-type:name="SSC-W" />
         </transforms:linear>
         <transforms:biex transforms:length="256"  transforms:maxRange="262144"  transforms:neg="0"  transforms:width="-2.5118864315"  transforms:pos="4.418539922" >
           <data-type:parameter data-type:name="FITC-A" />
         </transforms:biex>
         <transforms:biex transforms:length="256"  transforms:maxRange="262144"  transforms:neg="0"  transforms:width="-100"  transforms:pos="4.418539922" >
           <data-type:parameter data-type:name="PE-A" />
         </transforms:biex>
         <transforms:biex transforms:length="256"  transforms:maxRange="262144"  transforms:neg="0"  transforms:width="-25.1188643151"  transforms:pos="4.418539922" >
           <data-type:parameter data-type:name="PE-Cy7-A" />
         </transforms:biex>
         <transforms:biex transforms:length="256"  transforms:maxRange="262144"  transforms:neg="0"  transforms:width="-100"  transforms:pos="4.418539922" >
           <data-type:parameter data-type:name="APC-A" />
         </transforms:biex>
         <transforms:biex transforms:length="256"  transforms:maxRange="262144"  transforms:neg="0"  transforms:width="-100"  transforms:pos="4.418539922" >
           <data-type:parameter data-type:name="PerCP-A" />
         </transforms:biex>
         <transforms:biex transforms:length="256"  transforms:maxRange="262144"  transforms:neg="0"  transforms:width="-100"  transforms:pos="4.418539922" >
           <data-type:parameter data-type:name="V_450_50-A" />
         </transforms:biex>
         <transforms:biex transforms:length="256"  transforms:maxRange="262144"  transforms:neg="0"  transforms:width="-100"  transforms:pos="4.418539922" >
           <data-type:parameter data-type:name="AmCyan-A" />
         </transforms:biex>
         <transforms:biex transforms:length="256"  transforms:maxRange="262144"  transforms:neg="0"  transforms:width="-25.1188643151"  transforms:pos="4.418539922" >
           <data-type:parameter data-type:name="APC-Cy7-A" />
         </transforms:biex>
         <transforms:linear transforms:minRange="0.003"  transforms:maxRange="112.25"  gain="1" >
           <data-type:parameter data-type:name="Time" />
         </transforms:linear>
         <transforms:biex transforms:length="256"  transforms:maxRange="262144"  transforms:neg="0"  transforms:width="-2.5118864315"  transforms:pos="4.418539922" >
           <data-type:parameter data-type:name="Comp-FITC-A" />
         </transforms:biex>
         <transforms:biex transforms:length="256"  transforms:maxRange="262144"  transforms:neg="0"  transforms:width="-100"  transforms:pos="4.418539922" >
           <data-type:parameter data-type:name="Comp-PE-A" />
         </transforms:biex>
         <transforms:biex transforms:length="256"  transforms:maxRange="262144"  transforms:neg="0"  transforms:width="-25.1188643151"  transforms:pos="4.418539922" >
           <data-type:parameter data-type:name="Comp-PE-Cy7-A" />
         </transforms:biex>
         <transforms:biex transforms:length="256"  transforms:maxRange="262144"  transforms:neg="0"  transforms:width="-100"  transforms:pos="4.418539922" >
           <data-type:parameter data-type:name="Comp-APC-A" />
         </transforms:biex>
         <transforms:biex transforms:length="256"  transforms:maxRange="262144"  transforms:neg="0"  transforms:width="-100"  transforms:pos="4.418539922" >
           <data-type:parameter data-type:name="Comp-PerCP-A" />
         </transforms:biex>
         <transforms:biex transforms:length="256"  transforms:maxRange="262144"  transforms:neg="0"  transforms:width="-100"  transforms:pos="4.418539922" >
           <data-type:parameter data-type:name="Comp-V_450_50-A" />
         </transforms:biex>
         <transforms:biex transforms:length="256"  transforms:maxRange="262144"  transforms:neg="0"  transforms:width="-100"  transforms:pos="4.418539922" >
           <data-type:parameter data-type:name="Comp-AmCyan-A" />
         </transforms:biex>
         <transforms:biex transforms:length="256"  transforms:maxRange="262144"  transforms:neg="0"  transforms:width="-25.1188643151"  transforms:pos="4.418539922" >
           <data-type:parameter data-type:name="Comp-APC-Cy7-A" />
         </transforms:biex>
       </Transformations>
       <Keywords>
         <Keyword name="FJ_FCS_VERSION"  value="3" />
         <Keyword name="$BEGINANALYSIS"  value="0" />
         <Keyword name="$ENDANALYSIS"  value="0" />
         <Keyword name="$BEGINSTEXT"  value="0" />
         <Keyword name="$ENDSTEXT"  value="0" />
         <Keyword name="$BEGINDATA"  value="3183" />
         <Keyword name="$ENDDATA"  value="1619822            " />
         <Keyword name="$FIL"  value="WT1+RPMI_FMO WT1.fcs" />
         <Keyword name="$SYS"  value="Windows XP 5.1" />
         <Keyword name="$TOT"  value="26944              " />
         <Keyword name="$PAR"  value="15" />
         <Keyword name="$MODE"  value="L" />
         <Keyword name="$BYTEORD"  value="4,3,2,1" />
         <Keyword name="$DATATYPE"  value="F" />
         <Keyword name="$NEXTDATA"  value="0" />
         <Keyword name="CREATOR"  value="BD FACSDiva Software Version 6.1.3" />
         <Keyword name="TUBE NAME"  value="FMO WT1" />
         <Keyword name="$SRC"  value="WT1+RPMI" />
         <Keyword name="EXPERIMENT NAME"  value="OPP KIT 28102024" />
         <Keyword name="GUID"  value="2654b806-e678-4008-bb8d-e74d61dc5c1a" />
         <Keyword name="$DATE"  value="28-OCT-2024" />
         <Keyword name="$BTIM"  value="13:05:29" />
         <Keyword name="$ETIM"  value="13:07:26" />
         <Keyword name="$CYT"  value="FACSCantoII" />
         <Keyword name="CYTNUM"  value="V96300020" />
         <Keyword name="WINDOW EXTENSION"  value="7.00" />
         <Keyword name="EXPORT USER NAME"  value="Danay" />
         <Keyword name="EXPORT TIME"  value="11-APR-2025-10:59:05" />
         <Keyword name="$OP"  value="Danay" />
         <Keyword name="FSC ASF"  value="0.55" />
         <Keyword name="AUTOBS"  value="TRUE" />
         <Keyword name="$INST"  value="CNIC" />
         <Keyword name="LASER1NAME"  value="Blue" />
         <Keyword name="LASER1DELAY"  value="0.00" />
         <Keyword name="LASER1ASF"  value="0.70" />
         <Keyword name="LASER2NAME"  value="Red" />
         <Keyword name="LASER2DELAY"  value="28.25" />
         <Keyword name="LASER2ASF"  value="1.22" />
         <Keyword name="LASER3NAME"  value="Violet" />
         <Keyword name="LASER3DELAY"  value="-29.01" />
         <Keyword name="LASER3ASF"  value="0.99" />
         <Keyword name="$TIMESTEP"  value="0.01" />
         <Keyword name="SPILL"  value="8,FITC-A,PE-A,PE-Cy7-A,APC-A,PerCP-A,V_450_50-A,AmCyan-A,APC-Cy7-A,1,0.04800027924333229,0,0,0.010006695707936462,0.004998872885608233,0.35000000344597687,0,0.020000001466856807,1,0.050000003276827076,0.005000007937731775,0.6500000022956731,0,0,0,0.0300000234415084,0.010000006516105322,1,0,0.025000015300803306,0,0,0.10999467999774847,0,0,0.00805821484383582,1,0,0,0,0.06999999719280078,0.10000207640699903,0,0.07000284920215895,0.05000289513775531,1,0,0,0,0,0,0,0,0,1,0.1,0,0,0,0,0,0,0,1,0,0,0,0,0,0,0,0,1" />
         <Keyword name="APPLY COMPENSATION"  value="TRUE" />
         <Keyword name="THRESHOLD"  value="(FSC,5000).AND.(SSC,5000)" />
         <Keyword name="$P1N"  value="FSC-A" />
         <Keyword name="$P1R"  value="262144" />
         <Keyword name="$P1B"  value="32" />
         <Keyword name="$P1E"  value="0,0" />
         <Keyword name="$P1V"  value="380" />
         <Keyword name="$P1G"  value="1.0" />
         <Keyword name="P1DISPLAY"  value="LIN" />
         <Keyword name="P1BS"  value="0" />
         <Keyword name="P1MS"  value="0" />
         <Keyword name="$P2N"  value="FSC-H" />
         <Keyword name="$P2R"  value="262144" />
         <Keyword name="$P2B"  value="32" />
         <Keyword name="$P2E"  value="0,0" />
         <Keyword name="$P2V"  value="380" />
         <Keyword name="$P2G"  value="1.0" />
         <Keyword name="P2DISPLAY"  value="LIN" />
         <Keyword name="P2BS"  value="0" />
         <Keyword name="P2MS"  value="0" />
         <Keyword name="$P3N"  value="FSC-W" />
         <Keyword name="$P3R"  value="262144" />
         <Keyword name="$P3B"  value="32" />
         <Keyword name="$P3E"  value="0,0" />
         <Keyword name="$P3V"  value="380" />
         <Keyword name="$P3G"  value="1.0" />
         <Keyword name="P3BS"  value="-1" />
         <Keyword name="P3MS"  value="0" />
         <Keyword name="$P4N"  value="SSC-A" />
         <Keyword name="$P4R"  value="262144" />
         <Keyword name="$P4B"  value="32" />
         <Keyword name="$P4E"  value="0,0" />
         <Keyword name="$P4V"  value="480" />
         <Keyword name="$P4G"  value="1.0" />
         <Keyword name="P4DISPLAY"  value="LIN" />
         <Keyword name="P4BS"  value="0" />
         <Keyword name="P4MS"  value="0" />
         <Keyword name="$P5N"  value="SSC-H" />
         <Keyword name="$P5R"  value="262144" />
         <Keyword name="$P5B"  value="32" />
         <Keyword name="$P5E"  value="0,0" />
         <Keyword name="$P5V"  value="480" />
         <Keyword name="$P5G"  value="1.0" />
         <Keyword name="P5DISPLAY"  value="LIN" />
         <Keyword name="P5BS"  value="0" />
         <Keyword name="P5MS"  value="0" />
         <Keyword name="$P6N"  value="SSC-W" />
         <Keyword name="$P6R"  value="262144" />
         <Keyword name="$P6B"  value="32" />
         <Keyword name="$P6E"  value="0,0" />
         <Keyword name="$P6V"  value="480" />
         <Keyword name="$P6G"  value="1.0" />
         <Keyword name="P6BS"  value="-1" />
         <Keyword name="P6MS"  value="0" />
         <Keyword name="$P7N"  value="FITC-A" />
         <Keyword name="$P7S"  value="OPP" />
         <Keyword name="$P7R"  value="262144" />
         <Keyword name="$P7B"  value="32" />
         <Keyword name="$P7E"  value="0,0" />
         <Keyword name="$P7V"  value="350" />
         <Keyword name="$P7G"  value="1.0" />
         <Keyword name="P7DISPLAY"  value="LOG" />
         <Keyword name="P7BS"  value="1139" />
         <Keyword name="P7MS"  value="0" />
         <Keyword name="$P8N"  value="PE-A" />
         <Keyword name="$P8R"  value="262144" />
         <Keyword name="$P8B"  value="32" />
         <Keyword name="$P8E"  value="0,0" />
         <Keyword name="$P8V"  value="400" />
         <Keyword name="$P8G"  value="1.0" />
         <Keyword name="P8DISPLAY"  value="LOG" />
         <Keyword name="P8BS"  value="48" />
         <Keyword name="P8MS"  value="0" />
         <Keyword name="$P9N"  value="PE-Cy7-A" />
         <Keyword name="$P9S"  value="CD69" />
         <Keyword name="$P9R"  value="262144" />
         <Keyword name="$P9B"  value="32" />
         <Keyword name="$P9E"  value="0,0" />
         <Keyword name="$P9V"  value="549" />
         <Keyword name="$P9G"  value="1.0" />
         <Keyword name="P9DISPLAY"  value="LOG" />
         <Keyword name="P9BS"  value="175" />
         <Keyword name="P9MS"  value="0" />
         <Keyword name="$P10N"  value="APC-A" />
         <Keyword name="$P10S"  value="CD4" />
         <Keyword name="$P10R"  value="262144" />
         <Keyword name="$P10B"  value="32" />
         <Keyword name="$P10E"  value="0,0" />
         <Keyword name="$P10V"  value="500" />
         <Keyword name="$P10G"  value="1.0" />
         <Keyword name="P10DISPLAY"  value="LOG" />
         <Keyword name="P10BS"  value="40" />
         <Keyword name="P10MS"  value="0" />
         <Keyword name="$P11N"  value="PerCP-A" />
         <Keyword name="$P11R"  value="262144" />
         <Keyword name="$P11B"  value="32" />
         <Keyword name="$P11E"  value="0,0" />
         <Keyword name="$P11V"  value="520" />
         <Keyword name="$P11G"  value="1.0" />
         <Keyword name="P11DISPLAY"  value="LOG" />
         <Keyword name="P11BS"  value="444" />
         <Keyword name="P11MS"  value="0" />
         <Keyword name="$P12N"  value="V_450_50-A" />
         <Keyword name="$P12R"  value="262144" />
         <Keyword name="$P12B"  value="32" />
         <Keyword name="$P12E"  value="0,0" />
         <Keyword name="$P12V"  value="350" />
         <Keyword name="$P12G"  value="1.0" />
         <Keyword name="P12DISPLAY"  value="LOG" />
         <Keyword name="P12BS"  value="0" />
         <Keyword name="P12MS"  value="0" />
         <Keyword name="$P13N"  value="AmCyan-A" />
         <Keyword name="$P13S"  value="DEAD" />
         <Keyword name="$P13R"  value="262144" />
         <Keyword name="$P13B"  value="32" />
         <Keyword name="$P13E"  value="0,0" />
         <Keyword name="$P13V"  value="480" />
         <Keyword name="$P13G"  value="1.0" />
         <Keyword name="P13DISPLAY"  value="LOG" />
         <Keyword name="P13BS"  value="0" />
         <Keyword name="P13MS"  value="0" />
         <Keyword name="$P14N"  value="APC-Cy7-A" />
         <Keyword name="$P14S"  value="CD8" />
         <Keyword name="$P14R"  value="262144" />
         <Keyword name="$P14B"  value="32" />
         <Keyword name="$P14E"  value="0,0" />
         <Keyword name="$P14V"  value="520" />
         <Keyword name="$P14G"  value="1.0" />
         <Keyword name="P14DISPLAY"  value="LOG" />
         <Keyword name="P14BS"  value="191" />
         <Keyword name="P14MS"  value="0" />
         <Keyword name="$P15N"  value="Time" />
         <Keyword name="$P15R"  value="262144" />
         <Keyword name="$P15B"  value="32" />
         <Keyword name="$P15E"  value="0,0" />
         <Keyword name="$P15G"  value="0.01" />
         <Keyword name="P15BS"  value="0" />
         <Keyword name="P15MS"  value="0" />
         <Keyword name="CST SETUP STATUS"  value="SUCCESS" />
         <Keyword name="CST BEADS LOT ID"  value="80484" />
         <Keyword name="CYTOMETER CONFIG NAME"  value="3-laser, 8-color (4-2-2)" />
         <Keyword name="CYTOMETER CONFIG CREATE DATE"  value="02_07_2011 03:29:17 PM" />
         <Keyword name="CST SETUP DATE"  value="04_04_2011 11:28:42 AM" />
         <Keyword name="CST BASELINE DATE"  value="02_07_2011 03:35:33 PM" />
         <Keyword name="$P1S"  value="" />
         <Keyword name="$P2S"  value="" />
         <Keyword name="$P3S"  value="" />
         <Keyword name="$P4S"  value="" />
         <Keyword name="$P5S"  value="" />
         <Keyword name="$P6S"  value="" />
         <Keyword name="$P8S"  value="" />
         <Keyword name="$P11S"  value="" />
         <Keyword name="$P12S"  value="" />
         <Keyword name="$P15S"  value="" />
         <Keyword name="$P16N"  value="Comp-FITC-A" />
         <Keyword name="$P16S"  value="OPP" />
         <Keyword name="$P16R"  value="262144" />
         <Keyword name="$P17N"  value="Comp-PE-A" />
         <Keyword name="$P17S"  value="" />
         <Keyword name="$P17R"  value="262144" />
         <Keyword name="$P18N"  value="Comp-PE-Cy7-A" />
         <Keyword name="$P18S"  value="CD69" />
         <Keyword name="$P18R"  value="262144" />
         <Keyword name="$P19N"  value="Comp-APC-A" />
         <Keyword name="$P19S"  value="CD4" />
         <Keyword name="$P19R"  value="262144" />
         <Keyword name="$P20N"  value="Comp-PerCP-A" />
         <Keyword name="$P20S"  value="" />
         <Keyword name="$P20R"  value="262144" />
         <Keyword name="$P21N"  value="Comp-V_450_50-A" />
         <Keyword name="$P21S"  value="" />
         <Keyword name="$P21R"  value="262144" />
         <Keyword name="$P22N"  value="Comp-AmCyan-A" />
         <Keyword name="$P22S"  value="DEAD" />
         <Keyword name="$P22R"  value="262144" />
         <Keyword name="$P23N"  value="Comp-APC-Cy7-A" />
         <Keyword name="$P23S"  value="CD8" />
         <Keyword name="$P23R"  value="262144" />
       </Keywords>
       <SampleNode name="WT1+RPMI_FMO WT1.fcs"  annotation=""  owningGroup=""  expanded="1"  sortPriority="10"  count="26944"  sampleID="52" >
         <Graph smoothing="0"  backColor="#ffffff"  foreColor="#000000"  type="Pseudocolor"  fast="1" >
           <Axis dimension="x"  name="FSC-A"  label=""  auto="auto" />
           <Axis dimension="y"  name="SSC-A"  label=""  auto="auto" />
           <GraphSettings level="5%"  smoothingHighResolution="1"  contourHighResolution="1"  histogramSmoothingCount="0"  graphResolution="256"  showOutliers="0"  drawLargeDots="0"  dotsToDraw="8000"  tint="le.chartfill.tinted.40"  lineWeight="le.lineweight.normal"  lineStyle="le.linestyle.solid" />
           <GraphEnvironment showGrid="0"  showAxes="tnlTNL"  showGates="1"  showFreqOnPlots="1"  showGateNameOnPlots="1"  showMedians="0"  showUncomped="0"  addEventParam="0"  lastYAxisName="" >
             <TextTraits font="SansSerif"  size="11"  name="Labels"  style="plain"  color="#000000"  background="#00ffffff"  just="left" />
             <TextTraits font="SansSerif"  size="11"  name="LayoutGates"  style="plain"  color="#000000"  background="#00ffffff"  just="left" />
             <TextTraits font="SansSerif"  size="9"  name="Numbers"  style="plain"  color="#000000"  background="#00ffffff"  just="left" />
             <TextTraits font="SansSerif"  size="9"  name="Legend"  style="plain"  color="#000000"  background="#00ffffff"  just="left" />
             <WindowPosition x="0"  y="0"  width="0"  height="0"  displayed="0"  panelState="" />
           </GraphEnvironment>
         </Graph>
         <Subpopulations>
           <Population name="vivas"  annotation=""  owningGroup="All Samples"  expanded="1"  sortPriority="10"  count="20244" >
             <Graph smoothing="0"  backColor="#ffffff"  foreColor="#000000"  heatMapStatParameter="Comp-FITC-A"  type="Pseudocolor"  fast="1" >
               <Axis dimension="x"  name="FSC-W"  label=""  auto="auto" />
               <Axis dimension="y"  name="FSC-H"  label=""  auto="auto" />
               <GraphSettings level="5%"  smoothingHighResolution="1"  contourHighResolution="1"  histogramSmoothingCount="0"  graphResolution="256"  showOutliers="0"  drawLargeDots="0"  dotsToDraw="8000"  tint="le.chartfill.tinted.40"  lineWeight="le.lineweight.normal"  lineStyle="le.linestyle.solid" />
               <GraphEnvironment showGrid="0"  showAxes="tnlTNL"  showGates="1"  showFreqOnPlots="1"  showGateNameOnPlots="1"  showMedians="0"  showUncomped="0"  addEventParam="0"  lastYAxisName="" >
                 <TextTraits font="SansSerif"  size="11"  name="Labels"  style="plain"  color="#000000"  background="#00ffffff"  just="left" />
                 <TextTraits font="SansSerif"  size="11"  name="LayoutGates"  style="plain"  color="#000000"  background="#00ffffff"  just="left" />
                 <TextTraits font="SansSerif"  size="9"  name="Numbers"  style="plain"  color="#000000"  background="#00ffffff"  just="left" />
                 <TextTraits font="SansSerif"  size="9"  name="Legend"  style="plain"  color="#000000"  background="#00ffffff"  just="left" />
                 <WindowPosition x="0"  y="0"  width="390"  height="582"  displayed="0"  panelState="---" />
               </GraphEnvironment>
             </Graph>
             <Gate gating:id="ID478222520" >
               <gating:PolygonGate eventsInside="1"  annoOffsetX="71"  annoOffsetY="-19"  tint="#000000"  isTinted="0"  lineWeight="Normal"  userDefined="1"  quadId="-1"  gateResolution="256" >
                 <gating:dimension>
                   <data-type:fcs-dimension data-type:name="FSC-A" />
                 </gating:dimension>
                 <gating:dimension>
                   <data-type:fcs-dimension data-type:name="Comp-AmCyan-A" />
                 </gating:dimension>
                 <gating:vertex>
                   <gating:coordinate data-type:value="270955.5630252101" />
                   <gating:coordinate data-type:value="12751.203386491" />
                 </gating:vertex>
                 <gating:vertex>
                   <gating:coordinate data-type:value="105738.756302521" />
                   <gating:coordinate data-type:value="5266.6685404038" />
                 </gating:vertex>
                 <gating:vertex>
                   <gating:coordinate data-type:value="42956.3697478992" />
                   <gating:coordinate data-type:value="1827.8131943486" />
                 </gating:vertex>
                 <gating:vertex>
                   <gating:coordinate data-type:value="25333.243697479" />
                   <gating:coordinate data-type:value="-68.4627053445" />
                 </gating:vertex>
                 <gating:vertex>
                   <gating:coordinate data-type:value="55072.268907563" />
                   <gating:coordinate data-type:value="-499.4643526026" />
                 </gating:vertex>
                 <gating:vertex>
                   <gating:coordinate data-type:value="153100.9075630252" />
                   <gating:coordinate data-type:value="125.1510407487" />
                 </gating:vertex>
                 <gating:vertex>
                   <gating:coordinate data-type:value="273158.4537815126" />
                   <gating:coordinate data-type:value="1103.9804494978" />
                 </gating:vertex>
               </gating:PolygonGate>
             </Gate>
             <Subpopulations>
               <Population name="Single Cells"  annotation=""  owningGroup="All Samples"  expanded="1"  sortPriority="10"  count="19485" >
                 <Graph smoothing="0"  backColor="#ffffff"  foreColor="#000000"  heatMapStatParameter="Comp-FITC-A"  type="Pseudocolor"  fast="1" >
                   <Axis dimension="x"  name="Comp-PE-Cy7-A"  label=""  auto="auto" />
                   <Axis dimension="y"  name="Comp-APC-Cy7-A"  label=""  auto="auto" />
                   <GraphSettings level="5%"  smoothingHighResolution="1"  contourHighResolution="1"  histogramSmoothingCount="0"  graphResolution="256"  showOutliers="0"  drawLargeDots="0"  dotsToDraw="8000"  tint="le.chartfill.tinted.40"  lineWeight="le.lineweight.normal"  lineStyle="le.linestyle.solid" />
                   <GraphEnvironment showGrid="0"  showAxes="tnlTNL"  showGates="1"  showFreqOnPlots="1"  showGateNameOnPlots="1"  showMedians="0"  showUncomped="0"  addEventParam="0"  lastYAxisName="" >
                     <TextTraits font="SansSerif"  size="11"  name="Labels"  style="plain"  color="#000000"  background="#00ffffff"  just="left" />
                     <TextTraits font="SansSerif"  size="11"  name="LayoutGates"  style="plain"  color="#000000"  background="#00ffffff"  just="left" />
                     <TextTraits font="SansSerif"  size="9"  name="Numbers"  style="plain"  color="#000000"  background="#00ffffff"  just="left" />
                     <TextTraits font="SansSerif"  size="9"  name="Legend"  style="plain"  color="#000000"  background="#00ffffff"  just="left" />
                     <WindowPosition x="0"  y="0"  width="390"  height="582"  displayed="0"  panelState="---" />
                   </GraphEnvironment>
                 </Graph>
                 <Gate gating:id="ID1005033810"  gating:parent_id="ID478222520" >
                   <gating:RectangleGate eventsInside="1"  annoOffsetX="113"  annoOffsetY="-15"  tint="#000000"  isTinted="0"  lineWeight="Normal"  userDefined="1"  percentX="0"  percentY="0" >
                     <gating:dimension gating:min="31941.915966386554"  gating:max="75999.73109243698" >
                       <data-type:fcs-dimension data-type:name="FSC-W" />
                     </gating:dimension>
                     <gating:dimension gating:min="8495.407407407407"  gating:max="183258.07407407407" >
                       <data-type:fcs-dimension data-type:name="FSC-H" />
                     </gating:dimension>
                   </gating:RectangleGate>
                 </Gate>
                 <Subpopulations>
                   <Population name="CD69+"  annotation=""  owningGroup="All Samples"  expanded="1"  sortPriority="10"  count="18395" >
                     <Graph smoothing="0"  backColor="#ffffff"  foreColor="#000000"  heatMapStatParameter="Comp-FITC-A"  type="Histogram"  fast="1" >
                       <Axis dimension="x"  name="Comp-FITC-A"  label=""  auto="auto" />
                       <Axis dimension="y"  name=""  label=""  auto="auto" />
                       <GraphSettings level="5%"  smoothingHighResolution="1"  contourHighResolution="1"  histogramSmoothingCount="0"  graphResolution="256"  showOutliers="0"  drawLargeDots="0"  dotsToDraw="8000"  tint="le.chartfill.tinted.40"  lineWeight="le.lineweight.normal"  lineStyle="le.linestyle.solid" />
                       <GraphEnvironment showGrid="0"  showAxes="tnlTNL"  showGates="1"  showFreqOnPlots="1"  showGateNameOnPlots="1"  showMedians="0"  showUncomped="0"  addEventParam="0"  lastYAxisName="" >
                         <TextTraits font="SansSerif"  size="11"  name="Labels"  style="plain"  color="#000000"  background="#00ffffff"  just="left" />
                         <TextTraits font="SansSerif"  size="11"  name="LayoutGates"  style="plain"  color="#000000"  background="#00ffffff"  just="left" />
                         <TextTraits font="SansSerif"  size="9"  name="Numbers"  style="plain"  color="#000000"  background="#00ffffff"  just="left" />
                         <TextTraits font="SansSerif"  size="9"  name="Legend"  style="plain"  color="#000000"  background="#00ffffff"  just="left" />
                         <WindowPosition x="0"  y="0"  width="390"  height="582"  displayed="0"  panelState="---" />
                       </GraphEnvironment>
                     </Graph>
                     <Gate gating:id="ID736948263"  gating:parent_id="ID1005033810" >
                       <gating:RectangleGate eventsInside="1"  annoOffsetX="20"  annoOffsetY="-135"  tint="#000000"  isTinted="0"  lineWeight="Normal"  userDefined="1"  percentX="0"  percentY="0" >
                         <gating:dimension gating:min="321.76205392777234"  gating:max="3909.7649640256473" >
                           <data-type:fcs-dimension data-type:name="Comp-PE-Cy7-A" />
                         </gating:dimension>
                         <gating:dimension gating:min="-219.7019688366048"  gating:max="7932.9490295622445" >
                           <data-type:fcs-dimension data-type:name="Comp-APC-Cy7-A" />
                         </gating:dimension>
                       </gating:RectangleGate>
                     </Gate>
                     <Subpopulations>
                       <Statistic name="Geometric Mean"  annotation=""  owningGroup="All Samples"  expanded="1"  sortPriority="5"  id="Comp-FITC-A"  ancestor=""  correlate=""  value="225.862731934" />
                     </Subpopulations>
                   </Population>
                 </Subpopulations>
               </Population>
             </Subpopulations>
           </Population>
         </Subpopulations>
       </SampleNode>
     </Sample>
     <Sample>
       <DataSet uri="file:/S:/LAB_FSM/RESULTADOS/NIEVES/GVHD/Manuscrito%20enviado%20a%20revistas/20250217%20NEW%20SUBMISSION%20EMBOMOLMED/ACEPTADO/Source%20Data/Figure%204/4D/WT1+RPMI_Tube_001.fcs"  sampleID="53" />
       <transforms:spilloverMatrix spectral="0"  prefix="Comp-"  name="Acquisition-defined"  editable="0"  color="#c0c0c0"  version="FlowJo-10.9.0"  status="FINALIZED"  transforms:id="bb803250-5b9c-46db-a4f2-985f55ff30ea"  suffix="" >
         <data-type:parameters>
           <data-type:parameter data-type:name="FITC-A"  userProvidedCompInfix="Comp-FITC-A" />
           <data-type:parameter data-type:name="PE-A"  userProvidedCompInfix="Comp-PE-A" />
           <data-type:parameter data-type:name="PE-Cy7-A"  userProvidedCompInfix="Comp-PE-Cy7-A" />
           <data-type:parameter data-type:name="APC-A"  userProvidedCompInfix="Comp-APC-A" />
           <data-type:parameter data-type:name="PerCP-A"  userProvidedCompInfix="Comp-PerCP-A" />
           <data-type:parameter data-type:name="V_450_50-A"  userProvidedCompInfix="Comp-V_450_50-A" />
           <data-type:parameter data-type:name="AmCyan-A"  userProvidedCompInfix="Comp-AmCyan-A" />
           <data-type:parameter data-type:name="APC-Cy7-A"  userProvidedCompInfix="Comp-APC-Cy7-A" />
         </data-type:parameters>
         <transforms:spillover data-type:parameter="FITC-A"  userProvidedCompInfix="Comp-FITC-A" >
           <transforms:coefficient data-type:parameter="FITC-A"  transforms:value="1" />
           <transforms:coefficient data-type:parameter="PE-A"  transforms:value="0.0480002798" />
           <transforms:coefficient data-type:parameter="PE-Cy7-A"  transforms:value="0" />
           <transforms:coefficient data-type:parameter="APC-A"  transforms:value="0" />
           <transforms:coefficient data-type:parameter="PerCP-A"  transforms:value="0.010006696" />
           <transforms:coefficient data-type:parameter="V_450_50-A"  transforms:value="0.004998873" />
           <transforms:coefficient data-type:parameter="AmCyan-A"  transforms:value="0.349999994" />
           <transforms:coefficient data-type:parameter="APC-Cy7-A"  transforms:value="0" />
         </transforms:spillover>
         <transforms:spillover data-type:parameter="PE-A"  userProvidedCompInfix="Comp-PE-A" >
           <transforms:coefficient data-type:parameter="FITC-A"  transforms:value="0.0200000014" />
           <transforms:coefficient data-type:parameter="PE-A"  transforms:value="1" />
           <transforms:coefficient data-type:parameter="PE-Cy7-A"  transforms:value="0.0500000045" />
           <transforms:coefficient data-type:parameter="APC-A"  transforms:value="0.0050000078" />
           <transforms:coefficient data-type:parameter="PerCP-A"  transforms:value="0.6499999762" />
           <transforms:coefficient data-type:parameter="V_450_50-A"  transforms:value="0" />
           <transforms:coefficient data-type:parameter="AmCyan-A"  transforms:value="0" />
           <transforms:coefficient data-type:parameter="APC-Cy7-A"  transforms:value="0" />
         </transforms:spillover>
         <transforms:spillover data-type:parameter="PE-Cy7-A"  userProvidedCompInfix="Comp-PE-Cy7-A" >
           <transforms:coefficient data-type:parameter="FITC-A"  transforms:value="0.0300000235" />
           <transforms:coefficient data-type:parameter="PE-A"  transforms:value="0.0100000063" />
           <transforms:coefficient data-type:parameter="PE-Cy7-A"  transforms:value="1" />
           <transforms:coefficient data-type:parameter="APC-A"  transforms:value="0" />
           <transforms:coefficient data-type:parameter="PerCP-A"  transforms:value="0.0250000153" />
           <transforms:coefficient data-type:parameter="V_450_50-A"  transforms:value="0" />
           <transforms:coefficient data-type:parameter="AmCyan-A"  transforms:value="0" />
           <transforms:coefficient data-type:parameter="APC-Cy7-A"  transforms:value="0.1099946797" />
         </transforms:spillover>
         <transforms:spillover data-type:parameter="APC-A"  userProvidedCompInfix="Comp-APC-A" >
           <transforms:coefficient data-type:parameter="FITC-A"  transforms:value="0" />
           <transforms:coefficient data-type:parameter="PE-A"  transforms:value="0" />
           <transforms:coefficient data-type:parameter="PE-Cy7-A"  transforms:value="0.0080582146" />
           <transforms:coefficient data-type:parameter="APC-A"  transforms:value="1" />
           <transforms:coefficient data-type:parameter="PerCP-A"  transforms:value="0" />
           <transforms:coefficient data-type:parameter="V_450_50-A"  transforms:value="0" />
           <transforms:coefficient data-type:parameter="AmCyan-A"  transforms:value="0" />
           <transforms:coefficient data-type:parameter="APC-Cy7-A"  transforms:value="0.0700000003" />
         </transforms:spillover>
         <transforms:spillover data-type:parameter="PerCP-A"  userProvidedCompInfix="Comp-PerCP-A" >
           <transforms:coefficient data-type:parameter="FITC-A"  transforms:value="0.1000020728" />
           <transforms:coefficient data-type:parameter="PE-A"  transforms:value="0" />
           <transforms:coefficient data-type:parameter="PE-Cy7-A"  transforms:value="0.0700028464" />
           <transforms:coefficient data-type:parameter="APC-A"  transforms:value="0.0500028953" />
           <transforms:coefficient data-type:parameter="PerCP-A"  transforms:value="1" />
           <transforms:coefficient data-type:parameter="V_450_50-A"  transforms:value="0" />
           <transforms:coefficient data-type:parameter="AmCyan-A"  transforms:value="0" />
           <transforms:coefficient data-type:parameter="APC-Cy7-A"  transforms:value="0" />
         </transforms:spillover>
         <transforms:spillover data-type:parameter="V_450_50-A"  userProvidedCompInfix="Comp-V_450_50-A" >
           <transforms:coefficient data-type:parameter="FITC-A"  transforms:value="0" />
           <transforms:coefficient data-type:parameter="PE-A"  transforms:value="0" />
           <transforms:coefficient data-type:parameter="PE-Cy7-A"  transforms:value="0" />
           <transforms:coefficient data-type:parameter="APC-A"  transforms:value="0" />
           <transforms:coefficient data-type:parameter="PerCP-A"  transforms:value="0" />
           <transforms:coefficient data-type:parameter="V_450_50-A"  transforms:value="1" />
           <transforms:coefficient data-type:parameter="AmCyan-A"  transforms:value="0.1000000015" />
           <transforms:coefficient data-type:parameter="APC-Cy7-A"  transforms:value="0" />
         </transforms:spillover>
         <transforms:spillover data-type:parameter="AmCyan-A"  userProvidedCompInfix="Comp-AmCyan-A" >
           <transforms:coefficient data-type:parameter="FITC-A"  transforms:value="0" />
           <transforms:coefficient data-type:parameter="PE-A"  transforms:value="0" />
           <transforms:coefficient data-type:parameter="PE-Cy7-A"  transforms:value="0" />
           <transforms:coefficient data-type:parameter="APC-A"  transforms:value="0" />
           <transforms:coefficient data-type:parameter="PerCP-A"  transforms:value="0" />
           <transforms:coefficient data-type:parameter="V_450_50-A"  transforms:value="0" />
           <transforms:coefficient data-type:parameter="AmCyan-A"  transforms:value="1" />
           <transforms:coefficient data-type:parameter="APC-Cy7-A"  transforms:value="0" />
         </transforms:spillover>
         <transforms:spillover data-type:parameter="APC-Cy7-A"  userProvidedCompInfix="Comp-APC-Cy7-A" >
           <transforms:coefficient data-type:parameter="FITC-A"  transforms:value="0" />
           <transforms:coefficient data-type:parameter="PE-A"  transforms:value="0" />
           <transforms:coefficient data-type:parameter="PE-Cy7-A"  transforms:value="0" />
           <transforms:coefficient data-type:parameter="APC-A"  transforms:value="0" />
           <transforms:coefficient data-type:parameter="PerCP-A"  transforms:value="0" />
           <transforms:coefficient data-type:parameter="V_450_50-A"  transforms:value="0" />
           <transforms:coefficient data-type:parameter="AmCyan-A"  transforms:value="0" />
           <transforms:coefficient data-type:parameter="APC-Cy7-A"  transforms:value="1" />
         </transforms:spillover>
       </transforms:spilloverMatrix>
       <Transformations>
         <transforms:linear transforms:minRange="0"  transforms:maxRange="262144"  gain="1" >
           <data-type:parameter data-type:name="FSC-A" />
         </transforms:linear>
         <transforms:linear transforms:minRange="0"  transforms:maxRange="262144"  gain="1" >
           <data-type:parameter data-type:name="FSC-H" />
         </transforms:linear>
         <transforms:linear transforms:minRange="0"  transforms:maxRange="262144"  gain="1" >
           <data-type:parameter data-type:name="FSC-W" />
         </transforms:linear>
         <transforms:linear transforms:minRange="0"  transforms:maxRange="262144"  gain="1" >
           <data-type:parameter data-type:name="SSC-A" />
         </transforms:linear>
         <transforms:linear transforms:minRange="0"  transforms:maxRange="262144"  gain="1" >
           <data-type:parameter data-type:name="SSC-H" />
         </transforms:linear>
         <transforms:linear transforms:minRange="0"  transforms:maxRange="262144"  gain="1" >
           <data-type:parameter data-type:name="SSC-W" />
         </transforms:linear>
         <transforms:biex transforms:length="256"  transforms:maxRange="262144"  transforms:neg="0"  transforms:width="-2.5118864315"  transforms:pos="4.418539922" >
           <data-type:parameter data-type:name="FITC-A" />
         </transforms:biex>
         <transforms:biex transforms:length="256"  transforms:maxRange="262144"  transforms:neg="0"  transforms:width="-100"  transforms:pos="4.418539922" >
           <data-type:parameter data-type:name="PE-A" />
         </transforms:biex>
         <transforms:biex transforms:length="256"  transforms:maxRange="262144"  transforms:neg="0"  transforms:width="-25.1188643151"  transforms:pos="4.418539922" >
           <data-type:parameter data-type:name="PE-Cy7-A" />
         </transforms:biex>
         <transforms:biex transforms:length="256"  transforms:maxRange="262144"  transforms:neg="0"  transforms:width="-100"  transforms:pos="4.418539922" >
           <data-type:parameter data-type:name="APC-A" />
         </transforms:biex>
         <transforms:biex transforms:length="256"  transforms:maxRange="262144"  transforms:neg="0"  transforms:width="-100"  transforms:pos="4.418539922" >
           <data-type:parameter data-type:name="PerCP-A" />
         </transforms:biex>
         <transforms:biex transforms:length="256"  transforms:maxRange="262144"  transforms:neg="0"  transforms:width="-100"  transforms:pos="4.418539922" >
           <data-type:parameter data-type:name="V_450_50-A" />
         </transforms:biex>
         <transforms:biex transforms:length="256"  transforms:maxRange="262144"  transforms:neg="0"  transforms:width="-100"  transforms:pos="4.418539922" >
           <data-type:parameter data-type:name="AmCyan-A" />
         </transforms:biex>
         <transforms:biex transforms:length="256"  transforms:maxRange="262144"  transforms:neg="0"  transforms:width="-25.1188643151"  transforms:pos="4.418539922" >
           <data-type:parameter data-type:name="APC-Cy7-A" />
         </transforms:biex>
         <transforms:linear transforms:minRange="0.02"  transforms:maxRange="192.667"  gain="1" >
           <data-type:parameter data-type:name="Time" />
         </transforms:linear>
         <transforms:biex transforms:length="256"  transforms:maxRange="262144"  transforms:neg="0"  transforms:width="-2.5118864315"  transforms:pos="4.418539922" >
           <data-type:parameter data-type:name="Comp-FITC-A" />
         </transforms:biex>
         <transforms:biex transforms:length="256"  transforms:maxRange="262144"  transforms:neg="0"  transforms:width="-100"  transforms:pos="4.418539922" >
           <data-type:parameter data-type:name="Comp-PE-A" />
         </transforms:biex>
         <transforms:biex transforms:length="256"  transforms:maxRange="262144"  transforms:neg="0"  transforms:width="-25.1188643151"  transforms:pos="4.418539922" >
           <data-type:parameter data-type:name="Comp-PE-Cy7-A" />
         </transforms:biex>
         <transforms:biex transforms:length="256"  transforms:maxRange="262144"  transforms:neg="0"  transforms:width="-100"  transforms:pos="4.418539922" >
           <data-type:parameter data-type:name="Comp-APC-A" />
         </transforms:biex>
         <transforms:biex transforms:length="256"  transforms:maxRange="262144"  transforms:neg="0"  transforms:width="-100"  transforms:pos="4.418539922" >
           <data-type:parameter data-type:name="Comp-PerCP-A" />
         </transforms:biex>
         <transforms:biex transforms:length="256"  transforms:maxRange="262144"  transforms:neg="0"  transforms:width="-100"  transforms:pos="4.418539922" >
           <data-type:parameter data-type:name="Comp-V_450_50-A" />
         </transforms:biex>
         <transforms:biex transforms:length="256"  transforms:maxRange="262144"  transforms:neg="0"  transforms:width="-100"  transforms:pos="4.418539922" >
           <data-type:parameter data-type:name="Comp-AmCyan-A" />
         </transforms:biex>
         <transforms:biex transforms:length="256"  transforms:maxRange="262144"  transforms:neg="0"  transforms:width="-25.1188643151"  transforms:pos="4.418539922" >
           <data-type:parameter data-type:name="Comp-APC-Cy7-A" />
         </transforms:biex>
       </Transformations>
       <Keywords>
         <Keyword name="FJ_FCS_VERSION"  value="3" />
         <Keyword name="$BEGINANALYSIS"  value="0" />
         <Keyword name="$ENDANALYSIS"  value="0" />
         <Keyword name="$BEGINSTEXT"  value="0" />
         <Keyword name="$ENDSTEXT"  value="0" />
         <Keyword name="$BEGINDATA"  value="3185" />
         <Keyword name="$ENDDATA"  value="753064             " />
         <Keyword name="$FIL"  value="WT1+RPMI_Tube_001.fcs" />
         <Keyword name="$SYS"  value="Windows XP 5.1" />
         <Keyword name="$TOT"  value="12498              " />
         <Keyword name="$PAR"  value="15" />
         <Keyword name="$MODE"  value="L" />
         <Keyword name="$BYTEORD"  value="4,3,2,1" />
         <Keyword name="$DATATYPE"  value="F" />
         <Keyword name="$NEXTDATA"  value="0" />
         <Keyword name="CREATOR"  value="BD FACSDiva Software Version 6.1.3" />
         <Keyword name="TUBE NAME"  value="Tube_001" />
         <Keyword name="$SRC"  value="WT1+RPMI" />
         <Keyword name="EXPERIMENT NAME"  value="OPP KIT 28102024" />
         <Keyword name="GUID"  value="af734ccd-d692-4fd0-84aa-c7402c245135" />
         <Keyword name="$DATE"  value="28-OCT-2024" />
         <Keyword name="$BTIM"  value="12:58:44" />
         <Keyword name="$ETIM"  value="13:02:01" />
         <Keyword name="$CYT"  value="FACSCantoII" />
         <Keyword name="CYTNUM"  value="V96300020" />
         <Keyword name="WINDOW EXTENSION"  value="7.00" />
         <Keyword name="EXPORT USER NAME"  value="Danay" />
         <Keyword name="EXPORT TIME"  value="11-APR-2025-10:59:05" />
         <Keyword name="$OP"  value="Danay" />
         <Keyword name="FSC ASF"  value="0.55" />
         <Keyword name="AUTOBS"  value="TRUE" />
         <Keyword name="$INST"  value="CNIC" />
         <Keyword name="LASER1NAME"  value="Blue" />
         <Keyword name="LASER1DELAY"  value="0.00" />
         <Keyword name="LASER1ASF"  value="0.70" />
         <Keyword name="LASER2NAME"  value="Red" />
         <Keyword name="LASER2DELAY"  value="28.25" />
         <Keyword name="LASER2ASF"  value="1.22" />
         <Keyword name="LASER3NAME"  value="Violet" />
         <Keyword name="LASER3DELAY"  value="-29.01" />
         <Keyword name="LASER3ASF"  value="0.99" />
         <Keyword name="$TIMESTEP"  value="0.01" />
         <Keyword name="SPILL"  value="8,FITC-A,PE-A,PE-Cy7-A,APC-A,PerCP-A,V_450_50-A,AmCyan-A,APC-Cy7-A,1,0.04800027924333229,0,0,0.010006695707936462,0.004998872885608233,0.35000000344597687,0,0.020000001466856807,1,0.050000003276827076,0.005000007937731775,0.6500000022956731,0,0,0,0.0300000234415084,0.010000006516105322,1,0,0.025000015300803306,0,0,0.10999601764849011,0,0,0.00805821484383582,1,0,0,0,0.06999999799080948,0.10000207640699903,0,0.07000284920215895,0.05000289513775531,1,0,0,0,0,0,0,0,0,1,0.1,0,0,0,0,0,0,0,1,0,0,0,0,0,0,0,0,1" />
         <Keyword name="APPLY COMPENSATION"  value="TRUE" />
         <Keyword name="THRESHOLD"  value="(FSC,5000).AND.(SSC,5000)" />
         <Keyword name="$P1N"  value="FSC-A" />
         <Keyword name="$P1R"  value="262144" />
         <Keyword name="$P1B"  value="32" />
         <Keyword name="$P1E"  value="0,0" />
         <Keyword name="$P1V"  value="380" />
         <Keyword name="$P1G"  value="1.0" />
         <Keyword name="P1DISPLAY"  value="LIN" />
         <Keyword name="P1BS"  value="0" />
         <Keyword name="P1MS"  value="0" />
         <Keyword name="$P2N"  value="FSC-H" />
         <Keyword name="$P2R"  value="262144" />
         <Keyword name="$P2B"  value="32" />
         <Keyword name="$P2E"  value="0,0" />
         <Keyword name="$P2V"  value="380" />
         <Keyword name="$P2G"  value="1.0" />
         <Keyword name="P2DISPLAY"  value="LIN" />
         <Keyword name="P2BS"  value="0" />
         <Keyword name="P2MS"  value="0" />
         <Keyword name="$P3N"  value="FSC-W" />
         <Keyword name="$P3R"  value="262144" />
         <Keyword name="$P3B"  value="32" />
         <Keyword name="$P3E"  value="0,0" />
         <Keyword name="$P3V"  value="380" />
         <Keyword name="$P3G"  value="1.0" />
         <Keyword name="P3BS"  value="-1" />
         <Keyword name="P3MS"  value="0" />
         <Keyword name="$P4N"  value="SSC-A" />
         <Keyword name="$P4R"  value="262144" />
         <Keyword name="$P4B"  value="32" />
         <Keyword name="$P4E"  value="0,0" />
         <Keyword name="$P4V"  value="480" />
         <Keyword name="$P4G"  value="1.0" />
         <Keyword name="P4DISPLAY"  value="LIN" />
         <Keyword name="P4BS"  value="0" />
         <Keyword name="P4MS"  value="0" />
         <Keyword name="$P5N"  value="SSC-H" />
         <Keyword name="$P5R"  value="262144" />
         <Keyword name="$P5B"  value="32" />
         <Keyword name="$P5E"  value="0,0" />
         <Keyword name="$P5V"  value="480" />
         <Keyword name="$P5G"  value="1.0" />
         <Keyword name="P5DISPLAY"  value="LIN" />
         <Keyword name="P5BS"  value="0" />
         <Keyword name="P5MS"  value="0" />
         <Keyword name="$P6N"  value="SSC-W" />
         <Keyword name="$P6R"  value="262144" />
         <Keyword name="$P6B"  value="32" />
         <Keyword name="$P6E"  value="0,0" />
         <Keyword name="$P6V"  value="480" />
         <Keyword name="$P6G"  value="1.0" />
         <Keyword name="P6BS"  value="-1" />
         <Keyword name="P6MS"  value="0" />
         <Keyword name="$P7N"  value="FITC-A" />
         <Keyword name="$P7S"  value="OPP" />
         <Keyword name="$P7R"  value="262144" />
         <Keyword name="$P7B"  value="32" />
         <Keyword name="$P7E"  value="0,0" />
         <Keyword name="$P7V"  value="350" />
         <Keyword name="$P7G"  value="1.0" />
         <Keyword name="P7DISPLAY"  value="LOG" />
         <Keyword name="P7BS"  value="558" />
         <Keyword name="P7MS"  value="0" />
         <Keyword name="$P8N"  value="PE-A" />
         <Keyword name="$P8R"  value="262144" />
         <Keyword name="$P8B"  value="32" />
         <Keyword name="$P8E"  value="0,0" />
         <Keyword name="$P8V"  value="400" />
         <Keyword name="$P8G"  value="1.0" />
         <Keyword name="P8DISPLAY"  value="LOG" />
         <Keyword name="P8BS"  value="40" />
         <Keyword name="P8MS"  value="0" />
         <Keyword name="$P9N"  value="PE-Cy7-A" />
         <Keyword name="$P9S"  value="CD69" />
         <Keyword name="$P9R"  value="262144" />
         <Keyword name="$P9B"  value="32" />
         <Keyword name="$P9E"  value="0,0" />
         <Keyword name="$P9V"  value="549" />
         <Keyword name="$P9G"  value="1.0" />
         <Keyword name="P9DISPLAY"  value="LOG" />
         <Keyword name="P9BS"  value="61" />
         <Keyword name="P9MS"  value="0" />
         <Keyword name="$P10N"  value="APC-A" />
         <Keyword name="$P10S"  value="CD4" />
         <Keyword name="$P10R"  value="262144" />
         <Keyword name="$P10B"  value="32" />
         <Keyword name="$P10E"  value="0,0" />
         <Keyword name="$P10V"  value="500" />
         <Keyword name="$P10G"  value="1.0" />
         <Keyword name="P10DISPLAY"  value="LOG" />
         <Keyword name="P10BS"  value="59" />
         <Keyword name="P10MS"  value="0" />
         <Keyword name="$P11N"  value="PerCP-A" />
         <Keyword name="$P11R"  value="262144" />
         <Keyword name="$P11B"  value="32" />
         <Keyword name="$P11E"  value="0,0" />
         <Keyword name="$P11V"  value="520" />
         <Keyword name="$P11G"  value="1.0" />
         <Keyword name="P11DISPLAY"  value="LOG" />
         <Keyword name="P11BS"  value="2302" />
         <Keyword name="P11MS"  value="0" />
         <Keyword name="$P12N"  value="V_450_50-A" />
         <Keyword name="$P12R"  value="262144" />
         <Keyword name="$P12B"  value="32" />
         <Keyword name="$P12E"  value="0,0" />
         <Keyword name="$P12V"  value="350" />
         <Keyword name="$P12G"  value="1.0" />
         <Keyword name="P12DISPLAY"  value="LOG" />
         <Keyword name="P12BS"  value="12" />
         <Keyword name="P12MS"  value="0" />
         <Keyword name="$P13N"  value="AmCyan-A" />
         <Keyword name="$P13S"  value="DEAD" />
         <Keyword name="$P13R"  value="262144" />
         <Keyword name="$P13B"  value="32" />
         <Keyword name="$P13E"  value="0,0" />
         <Keyword name="$P13V"  value="480" />
         <Keyword name="$P13G"  value="1.0" />
         <Keyword name="P13DISPLAY"  value="LOG" />
         <Keyword name="P13BS"  value="0" />
         <Keyword name="P13MS"  value="0" />
         <Keyword name="$P14N"  value="APC-Cy7-A" />
         <Keyword name="$P14S"  value="CD8" />
         <Keyword name="$P14R"  value="262144" />
         <Keyword name="$P14B"  value="32" />
         <Keyword name="$P14E"  value="0,0" />
         <Keyword name="$P14V"  value="520" />
         <Keyword name="$P14G"  value="1.0" />
         <Keyword name="P14DISPLAY"  value="LOG" />
         <Keyword name="P14BS"  value="136" />
         <Keyword name="P14MS"  value="0" />
         <Keyword name="$P15N"  value="Time" />
         <Keyword name="$P15R"  value="262144" />
         <Keyword name="$P15B"  value="32" />
         <Keyword name="$P15E"  value="0,0" />
         <Keyword name="$P15G"  value="0.01" />
         <Keyword name="P15BS"  value="0" />
         <Keyword name="P15MS"  value="0" />
         <Keyword name="CST SETUP STATUS"  value="SUCCESS" />
         <Keyword name="CST BEADS LOT ID"  value="80484" />
         <Keyword name="CYTOMETER CONFIG NAME"  value="3-laser, 8-color (4-2-2)" />
         <Keyword name="CYTOMETER CONFIG CREATE DATE"  value="02_07_2011 03:29:17 PM" />
         <Keyword name="CST SETUP DATE"  value="04_04_2011 11:28:42 AM" />
         <Keyword name="CST BASELINE DATE"  value="02_07_2011 03:35:33 PM" />
         <Keyword name="$P1S"  value="" />
         <Keyword name="$P2S"  value="" />
         <Keyword name="$P3S"  value="" />
         <Keyword name="$P4S"  value="" />
         <Keyword name="$P5S"  value="" />
         <Keyword name="$P6S"  value="" />
         <Keyword name="$P8S"  value="" />
         <Keyword name="$P11S"  value="" />
         <Keyword name="$P12S"  value="" />
         <Keyword name="$P15S"  value="" />
         <Keyword name="$P16N"  value="Comp-FITC-A" />
         <Keyword name="$P16S"  value="OPP" />
         <Keyword name="$P16R"  value="262144" />
         <Keyword name="$P17N"  value="Comp-PE-A" />
         <Keyword name="$P17S"  value="" />
         <Keyword name="$P17R"  value="262144" />
         <Keyword name="$P18N"  value="Comp-PE-Cy7-A" />
         <Keyword name="$P18S"  value="CD69" />
         <Keyword name="$P18R"  value="262144" />
         <Keyword name="$P19N"  value="Comp-APC-A" />
         <Keyword name="$P19S"  value="CD4" />
         <Keyword name="$P19R"  value="262144" />
         <Keyword name="$P20N"  value="Comp-PerCP-A" />
         <Keyword name="$P20S"  value="" />
         <Keyword name="$P20R"  value="262144" />
         <Keyword name="$P21N"  value="Comp-V_450_50-A" />
         <Keyword name="$P21S"  value="" />
         <Keyword name="$P21R"  value="262144" />
         <Keyword name="$P22N"  value="Comp-AmCyan-A" />
         <Keyword name="$P22S"  value="DEAD" />
         <Keyword name="$P22R"  value="262144" />
         <Keyword name="$P23N"  value="Comp-APC-Cy7-A" />
         <Keyword name="$P23S"  value="CD8" />
         <Keyword name="$P23R"  value="262144" />
       </Keywords>
       <SampleNode name="WT1+RPMI_Tube_001.fcs"  annotation=""  owningGroup=""  expanded="1"  sortPriority="10"  count="12498"  sampleID="53" >
         <Graph smoothing="0"  backColor="#ffffff"  foreColor="#000000"  type="Pseudocolor"  fast="1" >
           <Axis dimension="x"  name="FSC-A"  label=""  auto="auto" />
           <Axis dimension="y"  name="SSC-A"  label=""  auto="auto" />
           <GraphSettings level="5%"  smoothingHighResolution="1"  contourHighResolution="1"  histogramSmoothingCount="0"  graphResolution="256"  showOutliers="0"  drawLargeDots="0"  dotsToDraw="8000"  tint="le.chartfill.tinted.40"  lineWeight="le.lineweight.normal"  lineStyle="le.linestyle.solid" />
           <GraphEnvironment showGrid="0"  showAxes="tnlTNL"  showGates="1"  showFreqOnPlots="1"  showGateNameOnPlots="1"  showMedians="0"  showUncomped="0"  addEventParam="0"  lastYAxisName="" >
             <TextTraits font="SansSerif"  size="11"  name="Labels"  style="plain"  color="#000000"  background="#00ffffff"  just="left" />
             <TextTraits font="SansSerif"  size="11"  name="LayoutGates"  style="plain"  color="#000000"  background="#00ffffff"  just="left" />
             <TextTraits font="SansSerif"  size="9"  name="Numbers"  style="plain"  color="#000000"  background="#00ffffff"  just="left" />
             <TextTraits font="SansSerif"  size="9"  name="Legend"  style="plain"  color="#000000"  background="#00ffffff"  just="left" />
             <WindowPosition x="0"  y="0"  width="0"  height="0"  displayed="0"  panelState="" />
           </GraphEnvironment>
         </Graph>
         <Subpopulations>
           <Population name="vivas"  annotation=""  owningGroup="All Samples"  expanded="1"  sortPriority="10"  count="10695" >
             <Graph smoothing="0"  backColor="#ffffff"  foreColor="#000000"  heatMapStatParameter="Comp-FITC-A"  type="Pseudocolor"  fast="1" >
               <Axis dimension="x"  name="FSC-W"  label=""  auto="auto" />
               <Axis dimension="y"  name="FSC-H"  label=""  auto="auto" />
               <GraphSettings level="5%"  smoothingHighResolution="1"  contourHighResolution="1"  histogramSmoothingCount="0"  graphResolution="256"  showOutliers="0"  drawLargeDots="0"  dotsToDraw="8000"  tint="le.chartfill.tinted.40"  lineWeight="le.lineweight.normal"  lineStyle="le.linestyle.solid" />
               <GraphEnvironment showGrid="0"  showAxes="tnlTNL"  showGates="1"  showFreqOnPlots="1"  showGateNameOnPlots="1"  showMedians="0"  showUncomped="0"  addEventParam="0"  lastYAxisName="" >
                 <TextTraits font="SansSerif"  size="11"  name="Labels"  style="plain"  color="#000000"  background="#00ffffff"  just="left" />
                 <TextTraits font="SansSerif"  size="11"  name="LayoutGates"  style="plain"  color="#000000"  background="#00ffffff"  just="left" />
                 <TextTraits font="SansSerif"  size="9"  name="Numbers"  style="plain"  color="#000000"  background="#00ffffff"  just="left" />
                 <TextTraits font="SansSerif"  size="9"  name="Legend"  style="plain"  color="#000000"  background="#00ffffff"  just="left" />
                 <WindowPosition x="0"  y="0"  width="390"  height="582"  displayed="0"  panelState="---" />
               </GraphEnvironment>
             </Graph>
             <Gate gating:id="ID1368163209" >
               <gating:PolygonGate eventsInside="1"  annoOffsetX="71"  annoOffsetY="-19"  tint="#000000"  isTinted="0"  lineWeight="Normal"  userDefined="1"  quadId="-1"  gateResolution="256" >
                 <gating:dimension>
                   <data-type:fcs-dimension data-type:name="FSC-A" />
                 </gating:dimension>
                 <gating:dimension>
                   <data-type:fcs-dimension data-type:name="Comp-AmCyan-A" />
                 </gating:dimension>
                 <gating:vertex>
                   <gating:coordinate data-type:value="270955.5630252101" />
                   <gating:coordinate data-type:value="12751.203386491" />
                 </gating:vertex>
                 <gating:vertex>
                   <gating:coordinate data-type:value="105738.756302521" />
                   <gating:coordinate data-type:value="5266.6685404038" />
                 </gating:vertex>
                 <gating:vertex>
                   <gating:coordinate data-type:value="42956.3697478992" />
                   <gating:coordinate data-type:value="1827.8131943486" />
                 </gating:vertex>
                 <gating:vertex>
                   <gating:coordinate data-type:value="25333.243697479" />
                   <gating:coordinate data-type:value="-68.4627053445" />
                 </gating:vertex>
                 <gating:vertex>
                   <gating:coordinate data-type:value="55072.268907563" />
                   <gating:coordinate data-type:value="-499.4643526026" />
                 </gating:vertex>
                 <gating:vertex>
                   <gating:coordinate data-type:value="153100.9075630252" />
                   <gating:coordinate data-type:value="125.1510407487" />
                 </gating:vertex>
                 <gating:vertex>
                   <gating:coordinate data-type:value="273158.4537815126" />
                   <gating:coordinate data-type:value="1103.9804494978" />
                 </gating:vertex>
               </gating:PolygonGate>
             </Gate>
             <Subpopulations>
               <Population name="Single Cells"  annotation=""  owningGroup="All Samples"  expanded="1"  sortPriority="10"  count="10382" >
                 <Graph smoothing="0"  backColor="#ffffff"  foreColor="#000000"  heatMapStatParameter="Comp-FITC-A"  type="Pseudocolor"  fast="1" >
                   <Axis dimension="x"  name="Comp-PE-Cy7-A"  label=""  auto="auto" />
                   <Axis dimension="y"  name="Comp-APC-Cy7-A"  label=""  auto="auto" />
                   <GraphSettings level="5%"  smoothingHighResolution="1"  contourHighResolution="1"  histogramSmoothingCount="0"  graphResolution="256"  showOutliers="0"  drawLargeDots="0"  dotsToDraw="8000"  tint="le.chartfill.tinted.40"  lineWeight="le.lineweight.normal"  lineStyle="le.linestyle.solid" />
                   <GraphEnvironment showGrid="0"  showAxes="tnlTNL"  showGates="1"  showFreqOnPlots="1"  showGateNameOnPlots="1"  showMedians="0"  showUncomped="0"  addEventParam="0"  lastYAxisName="" >
                     <TextTraits font="SansSerif"  size="11"  name="Labels"  style="plain"  color="#000000"  background="#00ffffff"  just="left" />
                     <TextTraits font="SansSerif"  size="11"  name="LayoutGates"  style="plain"  color="#000000"  background="#00ffffff"  just="left" />
                     <TextTraits font="SansSerif"  size="9"  name="Numbers"  style="plain"  color="#000000"  background="#00ffffff"  just="left" />
                     <TextTraits font="SansSerif"  size="9"  name="Legend"  style="plain"  color="#000000"  background="#00ffffff"  just="left" />
                     <WindowPosition x="0"  y="0"  width="390"  height="582"  displayed="0"  panelState="---" />
                   </GraphEnvironment>
                 </Graph>
                 <Gate gating:id="ID1923888557"  gating:parent_id="ID1368163209" >
                   <gating:RectangleGate eventsInside="1"  annoOffsetX="113"  annoOffsetY="-15"  tint="#000000"  isTinted="0"  lineWeight="Normal"  userDefined="1"  percentX="0"  percentY="0" >
                     <gating:dimension gating:min="31941.915966386554"  gating:max="75999.73109243698" >
                       <data-type:fcs-dimension data-type:name="FSC-W" />
                     </gating:dimension>
                     <gating:dimension gating:min="8495.407407407407"  gating:max="183258.07407407407" >
                       <data-type:fcs-dimension data-type:name="FSC-H" />
                     </gating:dimension>
                   </gating:RectangleGate>
                 </Gate>
                 <Subpopulations>
                   <Population name="CD69+"  annotation=""  owningGroup="All Samples"  expanded="1"  sortPriority="10"  count="10161" >
                     <Graph smoothing="0"  backColor="#ffffff"  foreColor="#000000"  heatMapStatParameter="Comp-FITC-A"  type="Histogram"  fast="1" >
                       <Axis dimension="x"  name="Comp-FITC-A"  label=""  auto="auto" />
                       <Axis dimension="y"  name=""  label=""  auto="auto" />
                       <GraphSettings level="5%"  smoothingHighResolution="1"  contourHighResolution="1"  histogramSmoothingCount="0"  graphResolution="256"  showOutliers="0"  drawLargeDots="0"  dotsToDraw="8000"  tint="le.chartfill.tinted.40"  lineWeight="le.lineweight.normal"  lineStyle="le.linestyle.solid" />
                       <GraphEnvironment showGrid="0"  showAxes="tnlTNL"  showGates="1"  showFreqOnPlots="1"  showGateNameOnPlots="1"  showMedians="0"  showUncomped="0"  addEventParam="0"  lastYAxisName="" >
                         <TextTraits font="SansSerif"  size="11"  name="Labels"  style="plain"  color="#000000"  background="#00ffffff"  just="left" />
                         <TextTraits font="SansSerif"  size="11"  name="LayoutGates"  style="plain"  color="#000000"  background="#00ffffff"  just="left" />
                         <TextTraits font="SansSerif"  size="9"  name="Numbers"  style="plain"  color="#000000"  background="#00ffffff"  just="left" />
                         <TextTraits font="SansSerif"  size="9"  name="Legend"  style="plain"  color="#000000"  background="#00ffffff"  just="left" />
                         <WindowPosition x="0"  y="0"  width="390"  height="582"  displayed="0"  panelState="---" />
                       </GraphEnvironment>
                     </Graph>
                     <Gate gating:id="ID2120639458"  gating:parent_id="ID1923888557" >
                       <gating:RectangleGate eventsInside="1"  annoOffsetX="20"  annoOffsetY="-135"  tint="#000000"  isTinted="0"  lineWeight="Normal"  userDefined="1"  percentX="0"  percentY="0" >
                         <gating:dimension gating:min="321.76205392777234"  gating:max="3909.7649640256473" >
                           <data-type:fcs-dimension data-type:name="Comp-PE-Cy7-A" />
                         </gating:dimension>
                         <gating:dimension gating:min="-219.7019688366048"  gating:max="7932.9490295622445" >
                           <data-type:fcs-dimension data-type:name="Comp-APC-Cy7-A" />
                         </gating:dimension>
                       </gating:RectangleGate>
                     </Gate>
                     <Subpopulations>
                       <Statistic name="Geometric Mean"  annotation=""  owningGroup="All Samples"  expanded="1"  sortPriority="5"  id="Comp-FITC-A"  ancestor=""  correlate=""  value="2052.132568359" />
                     </Subpopulations>
                   </Population>
                 </Subpopulations>
               </Population>
             </Subpopulations>
           </Population>
         </Subpopulations>
       </SampleNode>
     </Sample>
     <Sample>
       <DataSet uri="file:/S:/LAB_FSM/RESULTADOS/NIEVES/GVHD/Manuscrito%20enviado%20a%20revistas/20250217%20NEW%20SUBMISSION%20EMBOMOLMED/ACEPTADO/Source%20Data/Figure%204/4D/WT1+RPMI_Tube_002.fcs"  sampleID="54" />
       <transforms:spilloverMatrix spectral="0"  prefix="Comp-"  name="Acquisition-defined"  editable="0"  color="#c0c0c0"  version="FlowJo-10.9.0"  status="FINALIZED"  transforms:id="bb803250-5b9c-46db-a4f2-985f55ff30ea"  suffix="" >
         <data-type:parameters>
           <data-type:parameter data-type:name="FITC-A"  userProvidedCompInfix="Comp-FITC-A" />
           <data-type:parameter data-type:name="PE-A"  userProvidedCompInfix="Comp-PE-A" />
           <data-type:parameter data-type:name="PE-Cy7-A"  userProvidedCompInfix="Comp-PE-Cy7-A" />
           <data-type:parameter data-type:name="APC-A"  userProvidedCompInfix="Comp-APC-A" />
           <data-type:parameter data-type:name="PerCP-A"  userProvidedCompInfix="Comp-PerCP-A" />
           <data-type:parameter data-type:name="V_450_50-A"  userProvidedCompInfix="Comp-V_450_50-A" />
           <data-type:parameter data-type:name="AmCyan-A"  userProvidedCompInfix="Comp-AmCyan-A" />
           <data-type:parameter data-type:name="APC-Cy7-A"  userProvidedCompInfix="Comp-APC-Cy7-A" />
         </data-type:parameters>
         <transforms:spillover data-type:parameter="FITC-A"  userProvidedCompInfix="Comp-FITC-A" >
           <transforms:coefficient data-type:parameter="FITC-A"  transforms:value="1" />
           <transforms:coefficient data-type:parameter="PE-A"  transforms:value="0.0480002798" />
           <transforms:coefficient data-type:parameter="PE-Cy7-A"  transforms:value="0" />
           <transforms:coefficient data-type:parameter="APC-A"  transforms:value="0" />
           <transforms:coefficient data-type:parameter="PerCP-A"  transforms:value="0.010006696" />
           <transforms:coefficient data-type:parameter="V_450_50-A"  transforms:value="0.004998873" />
           <transforms:coefficient data-type:parameter="AmCyan-A"  transforms:value="0.349999994" />
           <transforms:coefficient data-type:parameter="APC-Cy7-A"  transforms:value="0" />
         </transforms:spillover>
         <transforms:spillover data-type:parameter="PE-A"  userProvidedCompInfix="Comp-PE-A" >
           <transforms:coefficient data-type:parameter="FITC-A"  transforms:value="0.0200000014" />
           <transforms:coefficient data-type:parameter="PE-A"  transforms:value="1" />
           <transforms:coefficient data-type:parameter="PE-Cy7-A"  transforms:value="0.0500000045" />
           <transforms:coefficient data-type:parameter="APC-A"  transforms:value="0.0050000078" />
           <transforms:coefficient data-type:parameter="PerCP-A"  transforms:value="0.6499999762" />
           <transforms:coefficient data-type:parameter="V_450_50-A"  transforms:value="0" />
           <transforms:coefficient data-type:parameter="AmCyan-A"  transforms:value="0" />
           <transforms:coefficient data-type:parameter="APC-Cy7-A"  transforms:value="0" />
         </transforms:spillover>
         <transforms:spillover data-type:parameter="PE-Cy7-A"  userProvidedCompInfix="Comp-PE-Cy7-A" >
           <transforms:coefficient data-type:parameter="FITC-A"  transforms:value="0.0300000235" />
           <transforms:coefficient data-type:parameter="PE-A"  transforms:value="0.0100000063" />
           <transforms:coefficient data-type:parameter="PE-Cy7-A"  transforms:value="1" />
           <transforms:coefficient data-type:parameter="APC-A"  transforms:value="0" />
           <transforms:coefficient data-type:parameter="PerCP-A"  transforms:value="0.0250000153" />
           <transforms:coefficient data-type:parameter="V_450_50-A"  transforms:value="0" />
           <transforms:coefficient data-type:parameter="AmCyan-A"  transforms:value="0" />
           <transforms:coefficient data-type:parameter="APC-Cy7-A"  transforms:value="0.1099946797" />
         </transforms:spillover>
         <transforms:spillover data-type:parameter="APC-A"  userProvidedCompInfix="Comp-APC-A" >
           <transforms:coefficient data-type:parameter="FITC-A"  transforms:value="0" />
           <transforms:coefficient data-type:parameter="PE-A"  transforms:value="0" />
           <transforms:coefficient data-type:parameter="PE-Cy7-A"  transforms:value="0.0080582146" />
           <transforms:coefficient data-type:parameter="APC-A"  transforms:value="1" />
           <transforms:coefficient data-type:parameter="PerCP-A"  transforms:value="0" />
           <transforms:coefficient data-type:parameter="V_450_50-A"  transforms:value="0" />
           <transforms:coefficient data-type:parameter="AmCyan-A"  transforms:value="0" />
           <transforms:coefficient data-type:parameter="APC-Cy7-A"  transforms:value="0.0700000003" />
         </transforms:spillover>
         <transforms:spillover data-type:parameter="PerCP-A"  userProvidedCompInfix="Comp-PerCP-A" >
           <transforms:coefficient data-type:parameter="FITC-A"  transforms:value="0.1000020728" />
           <transforms:coefficient data-type:parameter="PE-A"  transforms:value="0" />
           <transforms:coefficient data-type:parameter="PE-Cy7-A"  transforms:value="0.0700028464" />
           <transforms:coefficient data-type:parameter="APC-A"  transforms:value="0.0500028953" />
           <transforms:coefficient data-type:parameter="PerCP-A"  transforms:value="1" />
           <transforms:coefficient data-type:parameter="V_450_50-A"  transforms:value="0" />
           <transforms:coefficient data-type:parameter="AmCyan-A"  transforms:value="0" />
           <transforms:coefficient data-type:parameter="APC-Cy7-A"  transforms:value="0" />
         </transforms:spillover>
         <transforms:spillover data-type:parameter="V_450_50-A"  userProvidedCompInfix="Comp-V_450_50-A" >
           <transforms:coefficient data-type:parameter="FITC-A"  transforms:value="0" />
           <transforms:coefficient data-type:parameter="PE-A"  transforms:value="0" />
           <transforms:coefficient data-type:parameter="PE-Cy7-A"  transforms:value="0" />
           <transforms:coefficient data-type:parameter="APC-A"  transforms:value="0" />
           <transforms:coefficient data-type:parameter="PerCP-A"  transforms:value="0" />
           <transforms:coefficient data-type:parameter="V_450_50-A"  transforms:value="1" />
           <transforms:coefficient data-type:parameter="AmCyan-A"  transforms:value="0.1000000015" />
           <transforms:coefficient data-type:parameter="APC-Cy7-A"  transforms:value="0" />
         </transforms:spillover>
         <transforms:spillover data-type:parameter="AmCyan-A"  userProvidedCompInfix="Comp-AmCyan-A" >
           <transforms:coefficient data-type:parameter="FITC-A"  transforms:value="0" />
           <transforms:coefficient data-type:parameter="PE-A"  transforms:value="0" />
           <transforms:coefficient data-type:parameter="PE-Cy7-A"  transforms:value="0" />
           <transforms:coefficient data-type:parameter="APC-A"  transforms:value="0" />
           <transforms:coefficient data-type:parameter="PerCP-A"  transforms:value="0" />
           <transforms:coefficient data-type:parameter="V_450_50-A"  transforms:value="0" />
           <transforms:coefficient data-type:parameter="AmCyan-A"  transforms:value="1" />
           <transforms:coefficient data-type:parameter="APC-Cy7-A"  transforms:value="0" />
         </transforms:spillover>
         <transforms:spillover data-type:parameter="APC-Cy7-A"  userProvidedCompInfix="Comp-APC-Cy7-A" >
           <transforms:coefficient data-type:parameter="FITC-A"  transforms:value="0" />
           <transforms:coefficient data-type:parameter="PE-A"  transforms:value="0" />
           <transforms:coefficient data-type:parameter="PE-Cy7-A"  transforms:value="0" />
           <transforms:coefficient data-type:parameter="APC-A"  transforms:value="0" />
           <transforms:coefficient data-type:parameter="PerCP-A"  transforms:value="0" />
           <transforms:coefficient data-type:parameter="V_450_50-A"  transforms:value="0" />
           <transforms:coefficient data-type:parameter="AmCyan-A"  transforms:value="0" />
           <transforms:coefficient data-type:parameter="APC-Cy7-A"  transforms:value="1" />
         </transforms:spillover>
       </transforms:spilloverMatrix>
       <Transformations>
         <transforms:linear transforms:minRange="0"  transforms:maxRange="262144"  gain="1" >
           <data-type:parameter data-type:name="FSC-A" />
         </transforms:linear>
         <transforms:linear transforms:minRange="0"  transforms:maxRange="262144"  gain="1" >
           <data-type:parameter data-type:name="FSC-H" />
         </transforms:linear>
         <transforms:linear transforms:minRange="0"  transforms:maxRange="262144"  gain="1" >
           <data-type:parameter data-type:name="FSC-W" />
         </transforms:linear>
         <transforms:linear transforms:minRange="0"  transforms:maxRange="262144"  gain="1" >
           <data-type:parameter data-type:name="SSC-A" />
         </transforms:linear>
         <transforms:linear transforms:minRange="0"  transforms:maxRange="262144"  gain="1" >
           <data-type:parameter data-type:name="SSC-H" />
         </transforms:linear>
         <transforms:linear transforms:minRange="0"  transforms:maxRange="262144"  gain="1" >
           <data-type:parameter data-type:name="SSC-W" />
         </transforms:linear>
         <transforms:biex transforms:length="256"  transforms:maxRange="262144"  transforms:neg="0"  transforms:width="-2.5118864315"  transforms:pos="4.418539922" >
           <data-type:parameter data-type:name="FITC-A" />
         </transforms:biex>
         <transforms:biex transforms:length="256"  transforms:maxRange="262144"  transforms:neg="0"  transforms:width="-100"  transforms:pos="4.418539922" >
           <data-type:parameter data-type:name="PE-A" />
         </transforms:biex>
         <transforms:biex transforms:length="256"  transforms:maxRange="262144"  transforms:neg="0"  transforms:width="-25.1188643151"  transforms:pos="4.418539922" >
           <data-type:parameter data-type:name="PE-Cy7-A" />
         </transforms:biex>
         <transforms:biex transforms:length="256"  transforms:maxRange="262144"  transforms:neg="0"  transforms:width="-100"  transforms:pos="4.418539922" >
           <data-type:parameter data-type:name="APC-A" />
         </transforms:biex>
         <transforms:biex transforms:length="256"  transforms:maxRange="262144"  transforms:neg="0"  transforms:width="-100"  transforms:pos="4.418539922" >
           <data-type:parameter data-type:name="PerCP-A" />
         </transforms:biex>
         <transforms:biex transforms:length="256"  transforms:maxRange="262144"  transforms:neg="0"  transforms:width="-100"  transforms:pos="4.418539922" >
           <data-type:parameter data-type:name="V_450_50-A" />
         </transforms:biex>
         <transforms:biex transforms:length="256"  transforms:maxRange="262144"  transforms:neg="0"  transforms:width="-100"  transforms:pos="4.418539922" >
           <data-type:parameter data-type:name="AmCyan-A" />
         </transforms:biex>
         <transforms:biex transforms:length="256"  transforms:maxRange="262144"  transforms:neg="0"  transforms:width="-25.1188643151"  transforms:pos="4.418539922" >
           <data-type:parameter data-type:name="APC-Cy7-A" />
         </transforms:biex>
         <transforms:linear transforms:minRange="0.003"  transforms:maxRange="43.337"  gain="1" >
           <data-type:parameter data-type:name="Time" />
         </transforms:linear>
         <transforms:biex transforms:length="256"  transforms:maxRange="262144"  transforms:neg="0"  transforms:width="-2.5118864315"  transforms:pos="4.418539922" >
           <data-type:parameter data-type:name="Comp-FITC-A" />
         </transforms:biex>
         <transforms:biex transforms:length="256"  transforms:maxRange="262144"  transforms:neg="0"  transforms:width="-100"  transforms:pos="4.418539922" >
           <data-type:parameter data-type:name="Comp-PE-A" />
         </transforms:biex>
         <transforms:biex transforms:length="256"  transforms:maxRange="262144"  transforms:neg="0"  transforms:width="-25.1188643151"  transforms:pos="4.418539922" >
           <data-type:parameter data-type:name="Comp-PE-Cy7-A" />
         </transforms:biex>
         <transforms:biex transforms:length="256"  transforms:maxRange="262144"  transforms:neg="0"  transforms:width="-100"  transforms:pos="4.418539922" >
           <data-type:parameter data-type:name="Comp-APC-A" />
         </transforms:biex>
         <transforms:biex transforms:length="256"  transforms:maxRange="262144"  transforms:neg="0"  transforms:width="-100"  transforms:pos="4.418539922" >
           <data-type:parameter data-type:name="Comp-PerCP-A" />
         </transforms:biex>
         <transforms:biex transforms:length="256"  transforms:maxRange="262144"  transforms:neg="0"  transforms:width="-100"  transforms:pos="4.418539922" >
           <data-type:parameter data-type:name="Comp-V_450_50-A" />
         </transforms:biex>
         <transforms:biex transforms:length="256"  transforms:maxRange="262144"  transforms:neg="0"  transforms:width="-100"  transforms:pos="4.418539922" >
           <data-type:parameter data-type:name="Comp-AmCyan-A" />
         </transforms:biex>
         <transforms:biex transforms:length="256"  transforms:maxRange="262144"  transforms:neg="0"  transforms:width="-25.1188643151"  transforms:pos="4.418539922" >
           <data-type:parameter data-type:name="Comp-APC-Cy7-A" />
         </transforms:biex>
       </Transformations>
       <Keywords>
         <Keyword name="FJ_FCS_VERSION"  value="3" />
         <Keyword name="$BEGINANALYSIS"  value="0" />
         <Keyword name="$ENDANALYSIS"  value="0" />
         <Keyword name="$BEGINSTEXT"  value="0" />
         <Keyword name="$ENDSTEXT"  value="0" />
         <Keyword name="$BEGINDATA"  value="3182" />
         <Keyword name="$ENDDATA"  value="954001             " />
         <Keyword name="$FIL"  value="WT1+RPMI_Tube_002.fcs" />
         <Keyword name="$SYS"  value="Windows XP 5.1" />
         <Keyword name="$TOT"  value="15847              " />
         <Keyword name="$PAR"  value="15" />
         <Keyword name="$MODE"  value="L" />
         <Keyword name="$BYTEORD"  value="4,3,2,1" />
         <Keyword name="$DATATYPE"  value="F" />
         <Keyword name="$NEXTDATA"  value="0" />
         <Keyword name="CREATOR"  value="BD FACSDiva Software Version 6.1.3" />
         <Keyword name="TUBE NAME"  value="Tube_002" />
         <Keyword name="$SRC"  value="WT1+RPMI" />
         <Keyword name="EXPERIMENT NAME"  value="OPP KIT 28102024" />
         <Keyword name="GUID"  value="07c2d1ba-66cc-4142-9ccb-9cccbea2803d" />
         <Keyword name="$DATE"  value="28-OCT-2024" />
         <Keyword name="$BTIM"  value="12:45:26" />
         <Keyword name="$ETIM"  value="12:46:14" />
         <Keyword name="$CYT"  value="FACSCantoII" />
         <Keyword name="CYTNUM"  value="V96300020" />
         <Keyword name="WINDOW EXTENSION"  value="7.00" />
         <Keyword name="EXPORT USER NAME"  value="Danay" />
         <Keyword name="EXPORT TIME"  value="11-APR-2025-10:59:05" />
         <Keyword name="$OP"  value="Danay" />
         <Keyword name="FSC ASF"  value="0.55" />
         <Keyword name="AUTOBS"  value="TRUE" />
         <Keyword name="$INST"  value="CNIC" />
         <Keyword name="LASER1NAME"  value="Blue" />
         <Keyword name="LASER1DELAY"  value="0.00" />
         <Keyword name="LASER1ASF"  value="0.70" />
         <Keyword name="LASER2NAME"  value="Red" />
         <Keyword name="LASER2DELAY"  value="28.25" />
         <Keyword name="LASER2ASF"  value="1.22" />
         <Keyword name="LASER3NAME"  value="Violet" />
         <Keyword name="LASER3DELAY"  value="-29.01" />
         <Keyword name="LASER3ASF"  value="0.99" />
         <Keyword name="$TIMESTEP"  value="0.01" />
         <Keyword name="SPILL"  value="8,FITC-A,PE-A,PE-Cy7-A,APC-A,PerCP-A,V_450_50-A,AmCyan-A,APC-Cy7-A,1,0.04800027924333229,0,0,0.010006695707936462,0.004998872885608233,0.35000000344597687,0,0.020000001466856807,1,0.050000003276827076,0.005000007937731775,0.6500000022956731,0,0,0,0.0300000234415084,0.010000006516105322,1,0,0.025000015300803306,0,0,0.10999467999774847,0,0,0.00805821484383582,1,0,0,0,0.06999999719280078,0.10000207640699903,0,0.07000284920215895,0.05000289513775531,1,0,0,0,0,0,0,0,0,1,0.1,0,0,0,0,0,0,0,1,0,0,0,0,0,0,0,0,1" />
         <Keyword name="APPLY COMPENSATION"  value="TRUE" />
         <Keyword name="THRESHOLD"  value="(FSC,5000).AND.(SSC,5000)" />
         <Keyword name="$P1N"  value="FSC-A" />
         <Keyword name="$P1R"  value="262144" />
         <Keyword name="$P1B"  value="32" />
         <Keyword name="$P1E"  value="0,0" />
         <Keyword name="$P1V"  value="380" />
         <Keyword name="$P1G"  value="1.0" />
         <Keyword name="P1DISPLAY"  value="LIN" />
         <Keyword name="P1BS"  value="0" />
         <Keyword name="P1MS"  value="0" />
         <Keyword name="$P2N"  value="FSC-H" />
         <Keyword name="$P2R"  value="262144" />
         <Keyword name="$P2B"  value="32" />
         <Keyword name="$P2E"  value="0,0" />
         <Keyword name="$P2V"  value="380" />
         <Keyword name="$P2G"  value="1.0" />
         <Keyword name="P2DISPLAY"  value="LIN" />
         <Keyword name="P2BS"  value="0" />
         <Keyword name="P2MS"  value="0" />
         <Keyword name="$P3N"  value="FSC-W" />
         <Keyword name="$P3R"  value="262144" />
         <Keyword name="$P3B"  value="32" />
         <Keyword name="$P3E"  value="0,0" />
         <Keyword name="$P3V"  value="380" />
         <Keyword name="$P3G"  value="1.0" />
         <Keyword name="P3BS"  value="-1" />
         <Keyword name="P3MS"  value="0" />
         <Keyword name="$P4N"  value="SSC-A" />
         <Keyword name="$P4R"  value="262144" />
         <Keyword name="$P4B"  value="32" />
         <Keyword name="$P4E"  value="0,0" />
         <Keyword name="$P4V"  value="480" />
         <Keyword name="$P4G"  value="1.0" />
         <Keyword name="P4DISPLAY"  value="LIN" />
         <Keyword name="P4BS"  value="0" />
         <Keyword name="P4MS"  value="0" />
         <Keyword name="$P5N"  value="SSC-H" />
         <Keyword name="$P5R"  value="262144" />
         <Keyword name="$P5B"  value="32" />
         <Keyword name="$P5E"  value="0,0" />
         <Keyword name="$P5V"  value="480" />
         <Keyword name="$P5G"  value="1.0" />
         <Keyword name="P5DISPLAY"  value="LIN" />
         <Keyword name="P5BS"  value="0" />
         <Keyword name="P5MS"  value="0" />
         <Keyword name="$P6N"  value="SSC-W" />
         <Keyword name="$P6R"  value="262144" />
         <Keyword name="$P6B"  value="32" />
         <Keyword name="$P6E"  value="0,0" />
         <Keyword name="$P6V"  value="480" />
         <Keyword name="$P6G"  value="1.0" />
         <Keyword name="P6BS"  value="-1" />
         <Keyword name="P6MS"  value="0" />
         <Keyword name="$P7N"  value="FITC-A" />
         <Keyword name="$P7S"  value="OPP" />
         <Keyword name="$P7R"  value="262144" />
         <Keyword name="$P7B"  value="32" />
         <Keyword name="$P7E"  value="0,0" />
         <Keyword name="$P7V"  value="350" />
         <Keyword name="$P7G"  value="1.0" />
         <Keyword name="P7DISPLAY"  value="LOG" />
         <Keyword name="P7BS"  value="123" />
         <Keyword name="P7MS"  value="0" />
         <Keyword name="$P8N"  value="PE-A" />
         <Keyword name="$P8R"  value="262144" />
         <Keyword name="$P8B"  value="32" />
         <Keyword name="$P8E"  value="0,0" />
         <Keyword name="$P8V"  value="400" />
         <Keyword name="$P8G"  value="1.0" />
         <Keyword name="P8DISPLAY"  value="LOG" />
         <Keyword name="P8BS"  value="5" />
         <Keyword name="P8MS"  value="0" />
         <Keyword name="$P9N"  value="PE-Cy7-A" />
         <Keyword name="$P9S"  value="CD69" />
         <Keyword name="$P9R"  value="262144" />
         <Keyword name="$P9B"  value="32" />
         <Keyword name="$P9E"  value="0,0" />
         <Keyword name="$P9V"  value="549" />
         <Keyword name="$P9G"  value="1.0" />
         <Keyword name="P9DISPLAY"  value="LOG" />
         <Keyword name="P9BS"  value="51" />
         <Keyword name="P9MS"  value="0" />
         <Keyword name="$P10N"  value="APC-A" />
         <Keyword name="$P10S"  value="CD4" />
         <Keyword name="$P10R"  value="262144" />
         <Keyword name="$P10B"  value="32" />
         <Keyword name="$P10E"  value="0,0" />
         <Keyword name="$P10V"  value="500" />
         <Keyword name="$P10G"  value="1.0" />
         <Keyword name="P10DISPLAY"  value="LOG" />
         <Keyword name="P10BS"  value="56" />
         <Keyword name="P10MS"  value="0" />
         <Keyword name="$P11N"  value="PerCP-A" />
         <Keyword name="$P11R"  value="262144" />
         <Keyword name="$P11B"  value="32" />
         <Keyword name="$P11E"  value="0,0" />
         <Keyword name="$P11V"  value="520" />
         <Keyword name="$P11G"  value="1.0" />
         <Keyword name="P11DISPLAY"  value="LOG" />
         <Keyword name="P11BS"  value="2027" />
         <Keyword name="P11MS"  value="0" />
         <Keyword name="$P12N"  value="V_450_50-A" />
         <Keyword name="$P12R"  value="262144" />
         <Keyword name="$P12B"  value="32" />
         <Keyword name="$P12E"  value="0,0" />
         <Keyword name="$P12V"  value="350" />
         <Keyword name="$P12G"  value="1.0" />
         <Keyword name="P12DISPLAY"  value="LOG" />
         <Keyword name="P12BS"  value="0" />
         <Keyword name="P12MS"  value="0" />
         <Keyword name="$P13N"  value="AmCyan-A" />
         <Keyword name="$P13S"  value="DEAD" />
         <Keyword name="$P13R"  value="262144" />
         <Keyword name="$P13B"  value="32" />
         <Keyword name="$P13E"  value="0,0" />
         <Keyword name="$P13V"  value="480" />
         <Keyword name="$P13G"  value="1.0" />
         <Keyword name="P13DISPLAY"  value="LOG" />
         <Keyword name="P13BS"  value="0" />
         <Keyword name="P13MS"  value="0" />
         <Keyword name="$P14N"  value="APC-Cy7-A" />
         <Keyword name="$P14S"  value="CD8" />
         <Keyword name="$P14R"  value="262144" />
         <Keyword name="$P14B"  value="32" />
         <Keyword name="$P14E"  value="0,0" />
         <Keyword name="$P14V"  value="520" />
         <Keyword name="$P14G"  value="1.0" />
         <Keyword name="P14DISPLAY"  value="LOG" />
         <Keyword name="P14BS"  value="34" />
         <Keyword name="P14MS"  value="0" />
         <Keyword name="$P15N"  value="Time" />
         <Keyword name="$P15R"  value="262144" />
         <Keyword name="$P15B"  value="32" />
         <Keyword name="$P15E"  value="0,0" />
         <Keyword name="$P15G"  value="0.01" />
         <Keyword name="P15BS"  value="0" />
         <Keyword name="P15MS"  value="0" />
         <Keyword name="CST SETUP STATUS"  value="SUCCESS" />
         <Keyword name="CST BEADS LOT ID"  value="80484" />
         <Keyword name="CYTOMETER CONFIG NAME"  value="3-laser, 8-color (4-2-2)" />
         <Keyword name="CYTOMETER CONFIG CREATE DATE"  value="02_07_2011 03:29:17 PM" />
         <Keyword name="CST SETUP DATE"  value="04_04_2011 11:28:42 AM" />
         <Keyword name="CST BASELINE DATE"  value="02_07_2011 03:35:33 PM" />
         <Keyword name="$P1S"  value="" />
         <Keyword name="$P2S"  value="" />
         <Keyword name="$P3S"  value="" />
         <Keyword name="$P4S"  value="" />
         <Keyword name="$P5S"  value="" />
         <Keyword name="$P6S"  value="" />
         <Keyword name="$P8S"  value="" />
         <Keyword name="$P11S"  value="" />
         <Keyword name="$P12S"  value="" />
         <Keyword name="$P15S"  value="" />
         <Keyword name="$P16N"  value="Comp-FITC-A" />
         <Keyword name="$P16S"  value="OPP" />
         <Keyword name="$P16R"  value="262144" />
         <Keyword name="$P17N"  value="Comp-PE-A" />
         <Keyword name="$P17S"  value="" />
         <Keyword name="$P17R"  value="262144" />
         <Keyword name="$P18N"  value="Comp-PE-Cy7-A" />
         <Keyword name="$P18S"  value="CD69" />
         <Keyword name="$P18R"  value="262144" />
         <Keyword name="$P19N"  value="Comp-APC-A" />
         <Keyword name="$P19S"  value="CD4" />
         <Keyword name="$P19R"  value="262144" />
         <Keyword name="$P20N"  value="Comp-PerCP-A" />
         <Keyword name="$P20S"  value="" />
         <Keyword name="$P20R"  value="262144" />
         <Keyword name="$P21N"  value="Comp-V_450_50-A" />
         <Keyword name="$P21S"  value="" />
         <Keyword name="$P21R"  value="262144" />
         <Keyword name="$P22N"  value="Comp-AmCyan-A" />
         <Keyword name="$P22S"  value="DEAD" />
         <Keyword name="$P22R"  value="262144" />
         <Keyword name="$P23N"  value="Comp-APC-Cy7-A" />
         <Keyword name="$P23S"  value="CD8" />
         <Keyword name="$P23R"  value="262144" />
       </Keywords>
       <SampleNode name="WT1+RPMI_Tube_002.fcs"  annotation=""  owningGroup=""  expanded="1"  sortPriority="10"  count="15847"  sampleID="54" >
         <Graph smoothing="0"  backColor="#ffffff"  foreColor="#000000"  type="Pseudocolor"  fast="1" >
           <Axis dimension="x"  name="FSC-A"  label=""  auto="auto" />
           <Axis dimension="y"  name="SSC-A"  label=""  auto="auto" />
           <GraphSettings level="5%"  smoothingHighResolution="1"  contourHighResolution="1"  histogramSmoothingCount="0"  graphResolution="256"  showOutliers="0"  drawLargeDots="0"  dotsToDraw="8000"  tint="le.chartfill.tinted.40"  lineWeight="le.lineweight.normal"  lineStyle="le.linestyle.solid" />
           <GraphEnvironment showGrid="0"  showAxes="tnlTNL"  showGates="1"  showFreqOnPlots="1"  showGateNameOnPlots="1"  showMedians="0"  showUncomped="0"  addEventParam="0"  lastYAxisName="" >
             <TextTraits font="SansSerif"  size="11"  name="Labels"  style="plain"  color="#000000"  background="#00ffffff"  just="left" />
             <TextTraits font="SansSerif"  size="11"  name="LayoutGates"  style="plain"  color="#000000"  background="#00ffffff"  just="left" />
             <TextTraits font="SansSerif"  size="9"  name="Numbers"  style="plain"  color="#000000"  background="#00ffffff"  just="left" />
             <TextTraits font="SansSerif"  size="9"  name="Legend"  style="plain"  color="#000000"  background="#00ffffff"  just="left" />
             <WindowPosition x="0"  y="0"  width="0"  height="0"  displayed="0"  panelState="" />
           </GraphEnvironment>
         </Graph>
         <Subpopulations>
           <Population name="vivas"  annotation=""  owningGroup="All Samples"  expanded="1"  sortPriority="10"  count="10517" >
             <Graph smoothing="0"  backColor="#ffffff"  foreColor="#000000"  heatMapStatParameter="Comp-FITC-A"  type="Pseudocolor"  fast="1" >
               <Axis dimension="x"  name="FSC-W"  label=""  auto="auto" />
               <Axis dimension="y"  name="FSC-H"  label=""  auto="auto" />
               <GraphSettings level="5%"  smoothingHighResolution="1"  contourHighResolution="1"  histogramSmoothingCount="0"  graphResolution="256"  showOutliers="0"  drawLargeDots="0"  dotsToDraw="8000"  tint="le.chartfill.tinted.40"  lineWeight="le.lineweight.normal"  lineStyle="le.linestyle.solid" />
               <GraphEnvironment showGrid="0"  showAxes="tnlTNL"  showGates="1"  showFreqOnPlots="1"  showGateNameOnPlots="1"  showMedians="0"  showUncomped="0"  addEventParam="0"  lastYAxisName="" >
                 <TextTraits font="SansSerif"  size="11"  name="Labels"  style="plain"  color="#000000"  background="#00ffffff"  just="left" />
                 <TextTraits font="SansSerif"  size="11"  name="LayoutGates"  style="plain"  color="#000000"  background="#00ffffff"  just="left" />
                 <TextTraits font="SansSerif"  size="9"  name="Numbers"  style="plain"  color="#000000"  background="#00ffffff"  just="left" />
                 <TextTraits font="SansSerif"  size="9"  name="Legend"  style="plain"  color="#000000"  background="#00ffffff"  just="left" />
                 <WindowPosition x="0"  y="0"  width="390"  height="582"  displayed="0"  panelState="---" />
               </GraphEnvironment>
             </Graph>
             <Gate gating:id="ID1644232966" >
               <gating:PolygonGate eventsInside="1"  annoOffsetX="71"  annoOffsetY="-19"  tint="#000000"  isTinted="0"  lineWeight="Normal"  userDefined="1"  quadId="-1"  gateResolution="256" >
                 <gating:dimension>
                   <data-type:fcs-dimension data-type:name="FSC-A" />
                 </gating:dimension>
                 <gating:dimension>
                   <data-type:fcs-dimension data-type:name="Comp-AmCyan-A" />
                 </gating:dimension>
                 <gating:vertex>
                   <gating:coordinate data-type:value="270955.5630252101" />
                   <gating:coordinate data-type:value="12751.203386491" />
                 </gating:vertex>
                 <gating:vertex>
                   <gating:coordinate data-type:value="105738.756302521" />
                   <gating:coordinate data-type:value="5266.6685404038" />
                 </gating:vertex>
                 <gating:vertex>
                   <gating:coordinate data-type:value="42956.3697478992" />
                   <gating:coordinate data-type:value="1827.8131943486" />
                 </gating:vertex>
                 <gating:vertex>
                   <gating:coordinate data-type:value="25333.243697479" />
                   <gating:coordinate data-type:value="-68.4627053445" />
                 </gating:vertex>
                 <gating:vertex>
                   <gating:coordinate data-type:value="55072.268907563" />
                   <gating:coordinate data-type:value="-499.4643526026" />
                 </gating:vertex>
                 <gating:vertex>
                   <gating:coordinate data-type:value="153100.9075630252" />
                   <gating:coordinate data-type:value="125.1510407487" />
                 </gating:vertex>
                 <gating:vertex>
                   <gating:coordinate data-type:value="273158.4537815126" />
                   <gating:coordinate data-type:value="1103.9804494978" />
                 </gating:vertex>
               </gating:PolygonGate>
             </Gate>
             <Subpopulations>
               <Population name="Single Cells"  annotation=""  owningGroup="All Samples"  expanded="1"  sortPriority="10"  count="10214" >
                 <Graph smoothing="0"  backColor="#ffffff"  foreColor="#000000"  heatMapStatParameter="Comp-FITC-A"  type="Pseudocolor"  fast="1" >
                   <Axis dimension="x"  name="Comp-PE-Cy7-A"  label=""  auto="auto" />
                   <Axis dimension="y"  name="Comp-APC-Cy7-A"  label=""  auto="auto" />
                   <GraphSettings level="5%"  smoothingHighResolution="1"  contourHighResolution="1"  histogramSmoothingCount="0"  graphResolution="256"  showOutliers="0"  drawLargeDots="0"  dotsToDraw="8000"  tint="le.chartfill.tinted.40"  lineWeight="le.lineweight.normal"  lineStyle="le.linestyle.solid" />
                   <GraphEnvironment showGrid="0"  showAxes="tnlTNL"  showGates="1"  showFreqOnPlots="1"  showGateNameOnPlots="1"  showMedians="0"  showUncomped="0"  addEventParam="0"  lastYAxisName="" >
                     <TextTraits font="SansSerif"  size="11"  name="Labels"  style="plain"  color="#000000"  background="#00ffffff"  just="left" />
                     <TextTraits font="SansSerif"  size="11"  name="LayoutGates"  style="plain"  color="#000000"  background="#00ffffff"  just="left" />
                     <TextTraits font="SansSerif"  size="9"  name="Numbers"  style="plain"  color="#000000"  background="#00ffffff"  just="left" />
                     <TextTraits font="SansSerif"  size="9"  name="Legend"  style="plain"  color="#000000"  background="#00ffffff"  just="left" />
                     <WindowPosition x="0"  y="0"  width="390"  height="582"  displayed="0"  panelState="---" />
                   </GraphEnvironment>
                 </Graph>
                 <Gate gating:id="ID1135692540"  gating:parent_id="ID1644232966" >
                   <gating:RectangleGate eventsInside="1"  annoOffsetX="113"  annoOffsetY="-15"  tint="#000000"  isTinted="0"  lineWeight="Normal"  userDefined="1"  percentX="0"  percentY="0" >
                     <gating:dimension gating:min="31941.915966386554"  gating:max="75999.73109243698" >
                       <data-type:fcs-dimension data-type:name="FSC-W" />
                     </gating:dimension>
                     <gating:dimension gating:min="8495.407407407407"  gating:max="183258.07407407407" >
                       <data-type:fcs-dimension data-type:name="FSC-H" />
                     </gating:dimension>
                   </gating:RectangleGate>
                 </Gate>
                 <Subpopulations>
                   <Population name="CD69+"  annotation=""  owningGroup="All Samples"  expanded="1"  sortPriority="10"  count="10086" >
                     <Graph smoothing="0"  backColor="#ffffff"  foreColor="#000000"  heatMapStatParameter="Comp-FITC-A"  type="Histogram"  fast="1" >
                       <Axis dimension="x"  name="Comp-FITC-A"  label=""  auto="auto" />
                       <Axis dimension="y"  name=""  label=""  auto="auto" />
                       <GraphSettings level="5%"  smoothingHighResolution="1"  contourHighResolution="1"  histogramSmoothingCount="0"  graphResolution="256"  showOutliers="0"  drawLargeDots="0"  dotsToDraw="8000"  tint="le.chartfill.tinted.40"  lineWeight="le.lineweight.normal"  lineStyle="le.linestyle.solid" />
                       <GraphEnvironment showGrid="0"  showAxes="tnlTNL"  showGates="1"  showFreqOnPlots="1"  showGateNameOnPlots="1"  showMedians="0"  showUncomped="0"  addEventParam="0"  lastYAxisName="" >
                         <TextTraits font="SansSerif"  size="11"  name="Labels"  style="plain"  color="#000000"  background="#00ffffff"  just="left" />
                         <TextTraits font="SansSerif"  size="11"  name="LayoutGates"  style="plain"  color="#000000"  background="#00ffffff"  just="left" />
                         <TextTraits font="SansSerif"  size="9"  name="Numbers"  style="plain"  color="#000000"  background="#00ffffff"  just="left" />
                         <TextTraits font="SansSerif"  size="9"  name="Legend"  style="plain"  color="#000000"  background="#00ffffff"  just="left" />
                         <WindowPosition x="0"  y="0"  width="390"  height="582"  displayed="0"  panelState="---" />
                       </GraphEnvironment>
                     </Graph>
                     <Gate gating:id="ID351653545"  gating:parent_id="ID1135692540" >
                       <gating:RectangleGate eventsInside="1"  annoOffsetX="20"  annoOffsetY="-135"  tint="#000000"  isTinted="0"  lineWeight="Normal"  userDefined="1"  percentX="0"  percentY="0" >
                         <gating:dimension gating:min="321.76205392777234"  gating:max="3909.7649640256473" >
                           <data-type:fcs-dimension data-type:name="Comp-PE-Cy7-A" />
                         </gating:dimension>
                         <gating:dimension gating:min="-219.7019688366048"  gating:max="7932.9490295622445" >
                           <data-type:fcs-dimension data-type:name="Comp-APC-Cy7-A" />
                         </gating:dimension>
                       </gating:RectangleGate>
                     </Gate>
                     <Subpopulations>
                       <Statistic name="Geometric Mean"  annotation=""  owningGroup="All Samples"  expanded="1"  sortPriority="5"  id="Comp-FITC-A"  ancestor=""  correlate=""  value="1991.601074219" />
                     </Subpopulations>
                   </Population>
                 </Subpopulations>
               </Population>
             </Subpopulations>
           </Population>
         </Subpopulations>
       </SampleNode>
     </Sample>
     <Sample>
       <DataSet uri="file:/S:/LAB_FSM/RESULTADOS/NIEVES/GVHD/Manuscrito%20enviado%20a%20revistas/20250217%20NEW%20SUBMISSION%20EMBOMOLMED/ACEPTADO/Source%20Data/Figure%204/4D/KO1+RPMI%20SIN%20LEU_Tube_002.fcs"  sampleID="10" />
       <transforms:spilloverMatrix spectral="0"  prefix="Comp-"  name="Acquisition-defined"  editable="0"  color="#c0c0c0"  version="FlowJo-10.9.0"  status="FINALIZED"  transforms:id="bb803250-5b9c-46db-a4f2-985f55ff30ea"  suffix="" >
         <data-type:parameters>
           <data-type:parameter data-type:name="FITC-A"  userProvidedCompInfix="Comp-FITC-A" />
           <data-type:parameter data-type:name="PE-A"  userProvidedCompInfix="Comp-PE-A" />
           <data-type:parameter data-type:name="PE-Cy7-A"  userProvidedCompInfix="Comp-PE-Cy7-A" />
           <data-type:parameter data-type:name="APC-A"  userProvidedCompInfix="Comp-APC-A" />
           <data-type:parameter data-type:name="PerCP-A"  userProvidedCompInfix="Comp-PerCP-A" />
           <data-type:parameter data-type:name="V_450_50-A"  userProvidedCompInfix="Comp-V_450_50-A" />
           <data-type:parameter data-type:name="AmCyan-A"  userProvidedCompInfix="Comp-AmCyan-A" />
           <data-type:parameter data-type:name="APC-Cy7-A"  userProvidedCompInfix="Comp-APC-Cy7-A" />
         </data-type:parameters>
         <transforms:spillover data-type:parameter="FITC-A"  userProvidedCompInfix="Comp-FITC-A" >
           <transforms:coefficient data-type:parameter="FITC-A"  transforms:value="1" />
           <transforms:coefficient data-type:parameter="PE-A"  transforms:value="0.0480002798" />
           <transforms:coefficient data-type:parameter="PE-Cy7-A"  transforms:value="0" />
           <transforms:coefficient data-type:parameter="APC-A"  transforms:value="0" />
           <transforms:coefficient data-type:parameter="PerCP-A"  transforms:value="0.010006696" />
           <transforms:coefficient data-type:parameter="V_450_50-A"  transforms:value="0.004998873" />
           <transforms:coefficient data-type:parameter="AmCyan-A"  transforms:value="0.349999994" />
           <transforms:coefficient data-type:parameter="APC-Cy7-A"  transforms:value="0" />
         </transforms:spillover>
         <transforms:spillover data-type:parameter="PE-A"  userProvidedCompInfix="Comp-PE-A" >
           <transforms:coefficient data-type:parameter="FITC-A"  transforms:value="0.0200000014" />
           <transforms:coefficient data-type:parameter="PE-A"  transforms:value="1" />
           <transforms:coefficient data-type:parameter="PE-Cy7-A"  transforms:value="0.0500000045" />
           <transforms:coefficient data-type:parameter="APC-A"  transforms:value="0.0050000078" />
           <transforms:coefficient data-type:parameter="PerCP-A"  transforms:value="0.6499999762" />
           <transforms:coefficient data-type:parameter="V_450_50-A"  transforms:value="0" />
           <transforms:coefficient data-type:parameter="AmCyan-A"  transforms:value="0" />
           <transforms:coefficient data-type:parameter="APC-Cy7-A"  transforms:value="0" />
         </transforms:spillover>
         <transforms:spillover data-type:parameter="PE-Cy7-A"  userProvidedCompInfix="Comp-PE-Cy7-A" >
           <transforms:coefficient data-type:parameter="FITC-A"  transforms:value="0.0300000235" />
           <transforms:coefficient data-type:parameter="PE-A"  transforms:value="0.0100000063" />
           <transforms:coefficient data-type:parameter="PE-Cy7-A"  transforms:value="1" />
           <transforms:coefficient data-type:parameter="APC-A"  transforms:value="0" />
           <transforms:coefficient data-type:parameter="PerCP-A"  transforms:value="0.0250000153" />
           <transforms:coefficient data-type:parameter="V_450_50-A"  transforms:value="0" />
           <transforms:coefficient data-type:parameter="AmCyan-A"  transforms:value="0" />
           <transforms:coefficient data-type:parameter="APC-Cy7-A"  transforms:value="0.1099946797" />
         </transforms:spillover>
         <transforms:spillover data-type:parameter="APC-A"  userProvidedCompInfix="Comp-APC-A" >
           <transforms:coefficient data-type:parameter="FITC-A"  transforms:value="0" />
           <transforms:coefficient data-type:parameter="PE-A"  transforms:value="0" />
           <transforms:coefficient data-type:parameter="PE-Cy7-A"  transforms:value="0.0080582146" />
           <transforms:coefficient data-type:parameter="APC-A"  transforms:value="1" />
           <transforms:coefficient data-type:parameter="PerCP-A"  transforms:value="0" />
           <transforms:coefficient data-type:parameter="V_450_50-A"  transforms:value="0" />
           <transforms:coefficient data-type:parameter="AmCyan-A"  transforms:value="0" />
           <transforms:coefficient data-type:parameter="APC-Cy7-A"  transforms:value="0.0700000003" />
         </transforms:spillover>
         <transforms:spillover data-type:parameter="PerCP-A"  userProvidedCompInfix="Comp-PerCP-A" >
           <transforms:coefficient data-type:parameter="FITC-A"  transforms:value="0.1000020728" />
           <transforms:coefficient data-type:parameter="PE-A"  transforms:value="0" />
           <transforms:coefficient data-type:parameter="PE-Cy7-A"  transforms:value="0.0700028464" />
           <transforms:coefficient data-type:parameter="APC-A"  transforms:value="0.0500028953" />
           <transforms:coefficient data-type:parameter="PerCP-A"  transforms:value="1" />
           <transforms:coefficient data-type:parameter="V_450_50-A"  transforms:value="0" />
           <transforms:coefficient data-type:parameter="AmCyan-A"  transforms:value="0" />
           <transforms:coefficient data-type:parameter="APC-Cy7-A"  transforms:value="0" />
         </transforms:spillover>
         <transforms:spillover data-type:parameter="V_450_50-A"  userProvidedCompInfix="Comp-V_450_50-A" >
           <transforms:coefficient data-type:parameter="FITC-A"  transforms:value="0" />
           <transforms:coefficient data-type:parameter="PE-A"  transforms:value="0" />
           <transforms:coefficient data-type:parameter="PE-Cy7-A"  transforms:value="0" />
           <transforms:coefficient data-type:parameter="APC-A"  transforms:value="0" />
           <transforms:coefficient data-type:parameter="PerCP-A"  transforms:value="0" />
           <transforms:coefficient data-type:parameter="V_450_50-A"  transforms:value="1" />
           <transforms:coefficient data-type:parameter="AmCyan-A"  transforms:value="0.1000000015" />
           <transforms:coefficient data-type:parameter="APC-Cy7-A"  transforms:value="0" />
         </transforms:spillover>
         <transforms:spillover data-type:parameter="AmCyan-A"  userProvidedCompInfix="Comp-AmCyan-A" >
           <transforms:coefficient data-type:parameter="FITC-A"  transforms:value="0" />
           <transforms:coefficient data-type:parameter="PE-A"  transforms:value="0" />
           <transforms:coefficient data-type:parameter="PE-Cy7-A"  transforms:value="0" />
           <transforms:coefficient data-type:parameter="APC-A"  transforms:value="0" />
           <transforms:coefficient data-type:parameter="PerCP-A"  transforms:value="0" />
           <transforms:coefficient data-type:parameter="V_450_50-A"  transforms:value="0" />
           <transforms:coefficient data-type:parameter="AmCyan-A"  transforms:value="1" />
           <transforms:coefficient data-type:parameter="APC-Cy7-A"  transforms:value="0" />
         </transforms:spillover>
         <transforms:spillover data-type:parameter="APC-Cy7-A"  userProvidedCompInfix="Comp-APC-Cy7-A" >
           <transforms:coefficient data-type:parameter="FITC-A"  transforms:value="0" />
           <transforms:coefficient data-type:parameter="PE-A"  transforms:value="0" />
           <transforms:coefficient data-type:parameter="PE-Cy7-A"  transforms:value="0" />
           <transforms:coefficient data-type:parameter="APC-A"  transforms:value="0" />
           <transforms:coefficient data-type:parameter="PerCP-A"  transforms:value="0" />
           <transforms:coefficient data-type:parameter="V_450_50-A"  transforms:value="0" />
           <transforms:coefficient data-type:parameter="AmCyan-A"  transforms:value="0" />
           <transforms:coefficient data-type:parameter="APC-Cy7-A"  transforms:value="1" />
         </transforms:spillover>
       </transforms:spilloverMatrix>
       <Transformations>
         <transforms:linear transforms:minRange="0"  transforms:maxRange="262144"  gain="1" >
           <data-type:parameter data-type:name="FSC-A" />
         </transforms:linear>
         <transforms:linear transforms:minRange="0"  transforms:maxRange="262144"  gain="1" >
           <data-type:parameter data-type:name="FSC-H" />
         </transforms:linear>
         <transforms:linear transforms:minRange="0"  transforms:maxRange="262144"  gain="1" >
           <data-type:parameter data-type:name="FSC-W" />
         </transforms:linear>
         <transforms:linear transforms:minRange="0"  transforms:maxRange="262144"  gain="1" >
           <data-type:parameter data-type:name="SSC-A" />
         </transforms:linear>
         <transforms:linear transforms:minRange="0"  transforms:maxRange="262144"  gain="1" >
           <data-type:parameter data-type:name="SSC-H" />
         </transforms:linear>
         <transforms:linear transforms:minRange="0"  transforms:maxRange="262144"  gain="1" >
           <data-type:parameter data-type:name="SSC-W" />
         </transforms:linear>
         <transforms:biex transforms:length="256"  transforms:maxRange="262144"  transforms:neg="0"  transforms:width="-2.5118864315"  transforms:pos="4.418539922" >
           <data-type:parameter data-type:name="FITC-A" />
         </transforms:biex>
         <transforms:biex transforms:length="256"  transforms:maxRange="262144"  transforms:neg="0"  transforms:width="-100"  transforms:pos="4.418539922" >
           <data-type:parameter data-type:name="PE-A" />
         </transforms:biex>
         <transforms:biex transforms:length="256"  transforms:maxRange="262144"  transforms:neg="0"  transforms:width="-25.1188643151"  transforms:pos="4.418539922" >
           <data-type:parameter data-type:name="PE-Cy7-A" />
         </transforms:biex>
         <transforms:biex transforms:length="256"  transforms:maxRange="262144"  transforms:neg="0"  transforms:width="-100"  transforms:pos="4.418539922" >
           <data-type:parameter data-type:name="APC-A" />
         </transforms:biex>
         <transforms:biex transforms:length="256"  transforms:maxRange="262144"  transforms:neg="0"  transforms:width="-100"  transforms:pos="4.418539922" >
           <data-type:parameter data-type:name="PerCP-A" />
         </transforms:biex>
         <transforms:biex transforms:length="256"  transforms:maxRange="262144"  transforms:neg="0"  transforms:width="-100"  transforms:pos="4.418539922" >
           <data-type:parameter data-type:name="V_450_50-A" />
         </transforms:biex>
         <transforms:biex transforms:length="256"  transforms:maxRange="262144"  transforms:neg="0"  transforms:width="-100"  transforms:pos="4.418539922" >
           <data-type:parameter data-type:name="AmCyan-A" />
         </transforms:biex>
         <transforms:biex transforms:length="256"  transforms:maxRange="262144"  transforms:neg="0"  transforms:width="-25.1188643151"  transforms:pos="4.418539922" >
           <data-type:parameter data-type:name="APC-Cy7-A" />
         </transforms:biex>
         <transforms:linear transforms:minRange="0"  transforms:maxRange="58.594"  gain="1" >
           <data-type:parameter data-type:name="Time" />
         </transforms:linear>
         <transforms:biex transforms:length="256"  transforms:maxRange="262144"  transforms:neg="0"  transforms:width="-2.5118864315"  transforms:pos="4.418539922" >
           <data-type:parameter data-type:name="Comp-FITC-A" />
         </transforms:biex>
         <transforms:biex transforms:length="256"  transforms:maxRange="262144"  transforms:neg="0"  transforms:width="-100"  transforms:pos="4.418539922" >
           <data-type:parameter data-type:name="Comp-PE-A" />
         </transforms:biex>
         <transforms:biex transforms:length="256"  transforms:maxRange="262144"  transforms:neg="0"  transforms:width="-25.1188643151"  transforms:pos="4.418539922" >
           <data-type:parameter data-type:name="Comp-PE-Cy7-A" />
         </transforms:biex>
         <transforms:biex transforms:length="256"  transforms:maxRange="262144"  transforms:neg="0"  transforms:width="-100"  transforms:pos="4.418539922" >
           <data-type:parameter data-type:name="Comp-APC-A" />
         </transforms:biex>
         <transforms:biex transforms:length="256"  transforms:maxRange="262144"  transforms:neg="0"  transforms:width="-100"  transforms:pos="4.418539922" >
           <data-type:parameter data-type:name="Comp-PerCP-A" />
         </transforms:biex>
         <transforms:biex transforms:length="256"  transforms:maxRange="262144"  transforms:neg="0"  transforms:width="-100"  transforms:pos="4.418539922" >
           <data-type:parameter data-type:name="Comp-V_450_50-A" />
         </transforms:biex>
         <transforms:biex transforms:length="256"  transforms:maxRange="262144"  transforms:neg="0"  transforms:width="-100"  transforms:pos="4.418539922" >
           <data-type:parameter data-type:name="Comp-AmCyan-A" />
         </transforms:biex>
         <transforms:biex transforms:length="256"  transforms:maxRange="262144"  transforms:neg="0"  transforms:width="-25.1188643151"  transforms:pos="4.418539922" >
           <data-type:parameter data-type:name="Comp-APC-Cy7-A" />
         </transforms:biex>
       </Transformations>
       <Keywords>
         <Keyword name="FJ_FCS_VERSION"  value="3" />
         <Keyword name="$BEGINANALYSIS"  value="0" />
         <Keyword name="$ENDANALYSIS"  value="0" />
         <Keyword name="$BEGINSTEXT"  value="0" />
         <Keyword name="$ENDSTEXT"  value="0" />
         <Keyword name="$BEGINDATA"  value="3198" />
         <Keyword name="$ENDDATA"  value="1891037            " />
         <Keyword name="$FIL"  value="KO1+RPMI SIN LEU_Tube_002.fcs" />
         <Keyword name="$SYS"  value="Windows XP 5.1" />
         <Keyword name="$TOT"  value="31464              " />
         <Keyword name="$PAR"  value="15" />
         <Keyword name="$MODE"  value="L" />
         <Keyword name="$BYTEORD"  value="4,3,2,1" />
         <Keyword name="$DATATYPE"  value="F" />
         <Keyword name="$NEXTDATA"  value="0" />
         <Keyword name="CREATOR"  value="BD FACSDiva Software Version 6.1.3" />
         <Keyword name="TUBE NAME"  value="Tube_002" />
         <Keyword name="$SRC"  value="KO1+RPMI SIN LEU" />
         <Keyword name="EXPERIMENT NAME"  value="OPP KIT 28102024" />
         <Keyword name="GUID"  value="c5415504-b3a1-4400-8f80-91b0ff7ca5e1" />
         <Keyword name="$DATE"  value="28-OCT-2024" />
         <Keyword name="$BTIM"  value="13:22:37" />
         <Keyword name="$ETIM"  value="13:23:40" />
         <Keyword name="$CYT"  value="FACSCantoII" />
         <Keyword name="CYTNUM"  value="V96300020" />
         <Keyword name="WINDOW EXTENSION"  value="7.00" />
         <Keyword name="EXPORT USER NAME"  value="Danay" />
         <Keyword name="EXPORT TIME"  value="11-APR-2025-10:59:15" />
         <Keyword name="$OP"  value="Danay" />
         <Keyword name="FSC ASF"  value="0.55" />
         <Keyword name="AUTOBS"  value="TRUE" />
         <Keyword name="$INST"  value="CNIC" />
         <Keyword name="LASER1NAME"  value="Blue" />
         <Keyword name="LASER1DELAY"  value="0.00" />
         <Keyword name="LASER1ASF"  value="0.70" />
         <Keyword name="LASER2NAME"  value="Red" />
         <Keyword name="LASER2DELAY"  value="28.25" />
         <Keyword name="LASER2ASF"  value="1.22" />
         <Keyword name="LASER3NAME"  value="Violet" />
         <Keyword name="LASER3DELAY"  value="-29.01" />
         <Keyword name="LASER3ASF"  value="0.99" />
         <Keyword name="$TIMESTEP"  value="0.01" />
         <Keyword name="SPILL"  value="8,FITC-A,PE-A,PE-Cy7-A,APC-A,PerCP-A,V_450_50-A,AmCyan-A,APC-Cy7-A,1,0.04800027924333229,0,0,0.010006695707936462,0.004998872885608233,0.35000000344597687,0,0.020000001466856807,1,0.050000003276827076,0.005000007937731775,0.6500000022956731,0,0,0,0.0300000234415084,0.010000006516105322,1,0,0.025000015300803306,0,0,0.10999467999774847,0,0,0.00805821484383582,1,0,0,0,0.06999999719280078,0.10000207640699903,0,0.07000284920215895,0.05000289513775531,1,0,0,0,0,0,0,0,0,1,0.1,0,0,0,0,0,0,0,1,0,0,0,0,0,0,0,0,1" />
         <Keyword name="APPLY COMPENSATION"  value="TRUE" />
         <Keyword name="THRESHOLD"  value="(FSC,5000).AND.(SSC,5000)" />
         <Keyword name="$P1N"  value="FSC-A" />
         <Keyword name="$P1R"  value="262144" />
         <Keyword name="$P1B"  value="32" />
         <Keyword name="$P1E"  value="0,0" />
         <Keyword name="$P1V"  value="380" />
         <Keyword name="$P1G"  value="1.0" />
         <Keyword name="P1DISPLAY"  value="LIN" />
         <Keyword name="P1BS"  value="0" />
         <Keyword name="P1MS"  value="0" />
         <Keyword name="$P2N"  value="FSC-H" />
         <Keyword name="$P2R"  value="262144" />
         <Keyword name="$P2B"  value="32" />
         <Keyword name="$P2E"  value="0,0" />
         <Keyword name="$P2V"  value="380" />
         <Keyword name="$P2G"  value="1.0" />
         <Keyword name="P2DISPLAY"  value="LIN" />
         <Keyword name="P2BS"  value="0" />
         <Keyword name="P2MS"  value="0" />
         <Keyword name="$P3N"  value="FSC-W" />
         <Keyword name="$P3R"  value="262144" />
         <Keyword name="$P3B"  value="32" />
         <Keyword name="$P3E"  value="0,0" />
         <Keyword name="$P3V"  value="380" />
         <Keyword name="$P3G"  value="1.0" />
         <Keyword name="P3BS"  value="-1" />
         <Keyword name="P3MS"  value="0" />
         <Keyword name="$P4N"  value="SSC-A" />
         <Keyword name="$P4R"  value="262144" />
         <Keyword name="$P4B"  value="32" />
         <Keyword name="$P4E"  value="0,0" />
         <Keyword name="$P4V"  value="480" />
         <Keyword name="$P4G"  value="1.0" />
         <Keyword name="P4DISPLAY"  value="LIN" />
         <Keyword name="P4BS"  value="0" />
         <Keyword name="P4MS"  value="0" />
         <Keyword name="$P5N"  value="SSC-H" />
         <Keyword name="$P5R"  value="262144" />
         <Keyword name="$P5B"  value="32" />
         <Keyword name="$P5E"  value="0,0" />
         <Keyword name="$P5V"  value="480" />
         <Keyword name="$P5G"  value="1.0" />
         <Keyword name="P5DISPLAY"  value="LIN" />
         <Keyword name="P5BS"  value="0" />
         <Keyword name="P5MS"  value="0" />
         <Keyword name="$P6N"  value="SSC-W" />
         <Keyword name="$P6R"  value="262144" />
         <Keyword name="$P6B"  value="32" />
         <Keyword name="$P6E"  value="0,0" />
         <Keyword name="$P6V"  value="480" />
         <Keyword name="$P6G"  value="1.0" />
         <Keyword name="P6BS"  value="-1" />
         <Keyword name="P6MS"  value="0" />
         <Keyword name="$P7N"  value="FITC-A" />
         <Keyword name="$P7S"  value="OPP" />
         <Keyword name="$P7R"  value="262144" />
         <Keyword name="$P7B"  value="32" />
         <Keyword name="$P7E"  value="0,0" />
         <Keyword name="$P7V"  value="350" />
         <Keyword name="$P7G"  value="1.0" />
         <Keyword name="P7DISPLAY"  value="LOG" />
         <Keyword name="P7BS"  value="423" />
         <Keyword name="P7MS"  value="0" />
         <Keyword name="$P8N"  value="PE-A" />
         <Keyword name="$P8R"  value="262144" />
         <Keyword name="$P8B"  value="32" />
         <Keyword name="$P8E"  value="0,0" />
         <Keyword name="$P8V"  value="400" />
         <Keyword name="$P8G"  value="1.0" />
         <Keyword name="P8DISPLAY"  value="LOG" />
         <Keyword name="P8BS"  value="10" />
         <Keyword name="P8MS"  value="0" />
         <Keyword name="$P9N"  value="PE-Cy7-A" />
         <Keyword name="$P9S"  value="CD69" />
         <Keyword name="$P9R"  value="262144" />
         <Keyword name="$P9B"  value="32" />
         <Keyword name="$P9E"  value="0,0" />
         <Keyword name="$P9V"  value="549" />
         <Keyword name="$P9G"  value="1.0" />
         <Keyword name="P9DISPLAY"  value="LOG" />
         <Keyword name="P9BS"  value="55" />
         <Keyword name="P9MS"  value="0" />
         <Keyword name="$P10N"  value="APC-A" />
         <Keyword name="$P10S"  value="CD4" />
         <Keyword name="$P10R"  value="262144" />
         <Keyword name="$P10B"  value="32" />
         <Keyword name="$P10E"  value="0,0" />
         <Keyword name="$P10V"  value="500" />
         <Keyword name="$P10G"  value="1.0" />
         <Keyword name="P10DISPLAY"  value="LOG" />
         <Keyword name="P10BS"  value="41" />
         <Keyword name="P10MS"  value="0" />
         <Keyword name="$P11N"  value="PerCP-A" />
         <Keyword name="$P11R"  value="262144" />
         <Keyword name="$P11B"  value="32" />
         <Keyword name="$P11E"  value="0,0" />
         <Keyword name="$P11V"  value="520" />
         <Keyword name="$P11G"  value="1.0" />
         <Keyword name="P11DISPLAY"  value="LOG" />
         <Keyword name="P11BS"  value="530" />
         <Keyword name="P11MS"  value="0" />
         <Keyword name="$P12N"  value="V_450_50-A" />
         <Keyword name="$P12R"  value="262144" />
         <Keyword name="$P12B"  value="32" />
         <Keyword name="$P12E"  value="0,0" />
         <Keyword name="$P12V"  value="350" />
         <Keyword name="$P12G"  value="1.0" />
         <Keyword name="P12DISPLAY"  value="LOG" />
         <Keyword name="P12BS"  value="0" />
         <Keyword name="P12MS"  value="0" />
         <Keyword name="$P13N"  value="AmCyan-A" />
         <Keyword name="$P13S"  value="DEAD" />
         <Keyword name="$P13R"  value="262144" />
         <Keyword name="$P13B"  value="32" />
         <Keyword name="$P13E"  value="0,0" />
         <Keyword name="$P13V"  value="480" />
         <Keyword name="$P13G"  value="1.0" />
         <Keyword name="P13DISPLAY"  value="LOG" />
         <Keyword name="P13BS"  value="0" />
         <Keyword name="P13MS"  value="0" />
         <Keyword name="$P14N"  value="APC-Cy7-A" />
         <Keyword name="$P14S"  value="CD8" />
         <Keyword name="$P14R"  value="262144" />
         <Keyword name="$P14B"  value="32" />
         <Keyword name="$P14E"  value="0,0" />
         <Keyword name="$P14V"  value="520" />
         <Keyword name="$P14G"  value="1.0" />
         <Keyword name="P14DISPLAY"  value="LOG" />
         <Keyword name="P14BS"  value="43" />
         <Keyword name="P14MS"  value="0" />
         <Keyword name="$P15N"  value="Time" />
         <Keyword name="$P15R"  value="262144" />
         <Keyword name="$P15B"  value="32" />
         <Keyword name="$P15E"  value="0,0" />
         <Keyword name="$P15G"  value="0.01" />
         <Keyword name="P15BS"  value="0" />
         <Keyword name="P15MS"  value="0" />
         <Keyword name="CST SETUP STATUS"  value="SUCCESS" />
         <Keyword name="CST BEADS LOT ID"  value="80484" />
         <Keyword name="CYTOMETER CONFIG NAME"  value="3-laser, 8-color (4-2-2)" />
         <Keyword name="CYTOMETER CONFIG CREATE DATE"  value="02_07_2011 03:29:17 PM" />
         <Keyword name="CST SETUP DATE"  value="04_04_2011 11:28:42 AM" />
         <Keyword name="CST BASELINE DATE"  value="02_07_2011 03:35:33 PM" />
         <Keyword name="$P1S"  value="" />
         <Keyword name="$P2S"  value="" />
         <Keyword name="$P3S"  value="" />
         <Keyword name="$P4S"  value="" />
         <Keyword name="$P5S"  value="" />
         <Keyword name="$P6S"  value="" />
         <Keyword name="$P8S"  value="" />
         <Keyword name="$P11S"  value="" />
         <Keyword name="$P12S"  value="" />
         <Keyword name="$P15S"  value="" />
         <Keyword name="$P16N"  value="Comp-FITC-A" />
         <Keyword name="$P16S"  value="OPP" />
         <Keyword name="$P16R"  value="262144" />
         <Keyword name="$P17N"  value="Comp-PE-A" />
         <Keyword name="$P17S"  value="" />
         <Keyword name="$P17R"  value="262144" />
         <Keyword name="$P18N"  value="Comp-PE-Cy7-A" />
         <Keyword name="$P18S"  value="CD69" />
         <Keyword name="$P18R"  value="262144" />
         <Keyword name="$P19N"  value="Comp-APC-A" />
         <Keyword name="$P19S"  value="CD4" />
         <Keyword name="$P19R"  value="262144" />
         <Keyword name="$P20N"  value="Comp-PerCP-A" />
         <Keyword name="$P20S"  value="" />
         <Keyword name="$P20R"  value="262144" />
         <Keyword name="$P21N"  value="Comp-V_450_50-A" />
         <Keyword name="$P21S"  value="" />
         <Keyword name="$P21R"  value="262144" />
         <Keyword name="$P22N"  value="Comp-AmCyan-A" />
         <Keyword name="$P22S"  value="DEAD" />
         <Keyword name="$P22R"  value="262144" />
         <Keyword name="$P23N"  value="Comp-APC-Cy7-A" />
         <Keyword name="$P23S"  value="CD8" />
         <Keyword name="$P23R"  value="262144" />
       </Keywords>
       <SampleNode name="KO1+RPMI SIN LEU_Tube_002.fcs"  annotation=""  owningGroup=""  expanded="1"  sortPriority="10"  count="31464"  sampleID="10" >
         <Graph smoothing="0"  backColor="#ffffff"  foreColor="#000000"  type="Pseudocolor"  fast="1" >
           <Axis dimension="x"  name="FSC-A"  label=""  auto="auto" />
           <Axis dimension="y"  name="SSC-A"  label=""  auto="auto" />
           <GraphSettings level="5%"  smoothingHighResolution="1"  contourHighResolution="1"  histogramSmoothingCount="0"  graphResolution="256"  showOutliers="0"  drawLargeDots="0"  dotsToDraw="8000"  tint="le.chartfill.tinted.40"  lineWeight="le.lineweight.normal"  lineStyle="le.linestyle.solid" />
           <GraphEnvironment showGrid="0"  showAxes="tnlTNL"  showGates="1"  showFreqOnPlots="1"  showGateNameOnPlots="1"  showMedians="0"  showUncomped="0"  addEventParam="0"  lastYAxisName="" >
             <TextTraits font="SansSerif"  size="11"  name="Labels"  style="plain"  color="#000000"  background="#00ffffff"  just="left" />
             <TextTraits font="SansSerif"  size="11"  name="LayoutGates"  style="plain"  color="#000000"  background="#00ffffff"  just="left" />
             <TextTraits font="SansSerif"  size="9"  name="Numbers"  style="plain"  color="#000000"  background="#00ffffff"  just="left" />
             <TextTraits font="SansSerif"  size="9"  name="Legend"  style="plain"  color="#000000"  background="#00ffffff"  just="left" />
             <WindowPosition x="0"  y="0"  width="0"  height="0"  displayed="0"  panelState="" />
           </GraphEnvironment>
         </Graph>
         <Subpopulations>
           <Population name="vivas"  annotation=""  owningGroup="All Samples"  expanded="1"  sortPriority="10"  count="10434" >
             <Graph smoothing="0"  backColor="#ffffff"  foreColor="#000000"  heatMapStatParameter="Comp-FITC-A"  type="Pseudocolor"  fast="1" >
               <Axis dimension="x"  name="FSC-W"  label=""  auto="auto" />
               <Axis dimension="y"  name="FSC-H"  label=""  auto="auto" />
               <GraphSettings level="5%"  smoothingHighResolution="1"  contourHighResolution="1"  histogramSmoothingCount="0"  graphResolution="256"  showOutliers="0"  drawLargeDots="0"  dotsToDraw="8000"  tint="le.chartfill.tinted.40"  lineWeight="le.lineweight.normal"  lineStyle="le.linestyle.solid" />
               <GraphEnvironment showGrid="0"  showAxes="tnlTNL"  showGates="1"  showFreqOnPlots="1"  showGateNameOnPlots="1"  showMedians="0"  showUncomped="0"  addEventParam="0"  lastYAxisName="" >
                 <TextTraits font="SansSerif"  size="11"  name="Labels"  style="plain"  color="#000000"  background="#00ffffff"  just="left" />
                 <TextTraits font="SansSerif"  size="11"  name="LayoutGates"  style="plain"  color="#000000"  background="#00ffffff"  just="left" />
                 <TextTraits font="SansSerif"  size="9"  name="Numbers"  style="plain"  color="#000000"  background="#00ffffff"  just="left" />
                 <TextTraits font="SansSerif"  size="9"  name="Legend"  style="plain"  color="#000000"  background="#00ffffff"  just="left" />
                 <WindowPosition x="0"  y="0"  width="390"  height="582"  displayed="0"  panelState="---" />
               </GraphEnvironment>
             </Graph>
             <Gate gating:id="ID647336227" >
               <gating:PolygonGate eventsInside="1"  annoOffsetX="71"  annoOffsetY="-19"  tint="#000000"  isTinted="0"  lineWeight="Normal"  userDefined="1"  quadId="-1"  gateResolution="256" >
                 <gating:dimension>
                   <data-type:fcs-dimension data-type:name="FSC-A" />
                 </gating:dimension>
                 <gating:dimension>
                   <data-type:fcs-dimension data-type:name="Comp-AmCyan-A" />
                 </gating:dimension>
                 <gating:vertex>
                   <gating:coordinate data-type:value="270955.5630252101" />
                   <gating:coordinate data-type:value="12751.203386491" />
                 </gating:vertex>
                 <gating:vertex>
                   <gating:coordinate data-type:value="105738.756302521" />
                   <gating:coordinate data-type:value="5266.6685404038" />
                 </gating:vertex>
                 <gating:vertex>
                   <gating:coordinate data-type:value="42956.3697478992" />
                   <gating:coordinate data-type:value="1827.8131943486" />
                 </gating:vertex>
                 <gating:vertex>
                   <gating:coordinate data-type:value="25333.243697479" />
                   <gating:coordinate data-type:value="-68.4627053445" />
                 </gating:vertex>
                 <gating:vertex>
                   <gating:coordinate data-type:value="55072.268907563" />
                   <gating:coordinate data-type:value="-499.4643526026" />
                 </gating:vertex>
                 <gating:vertex>
                   <gating:coordinate data-type:value="153100.9075630252" />
                   <gating:coordinate data-type:value="125.1510407487" />
                 </gating:vertex>
                 <gating:vertex>
                   <gating:coordinate data-type:value="273158.4537815126" />
                   <gating:coordinate data-type:value="1103.9804494978" />
                 </gating:vertex>
               </gating:PolygonGate>
             </Gate>
             <Subpopulations>
               <Population name="Single Cells"  annotation=""  owningGroup="All Samples"  expanded="1"  sortPriority="10"  count="10244" >
                 <Graph smoothing="0"  backColor="#ffffff"  foreColor="#000000"  heatMapStatParameter="Comp-FITC-A"  type="Pseudocolor"  fast="1" >
                   <Axis dimension="x"  name="Comp-PE-Cy7-A"  label=""  auto="auto" />
                   <Axis dimension="y"  name="Comp-APC-Cy7-A"  label=""  auto="auto" />
                   <GraphSettings level="5%"  smoothingHighResolution="1"  contourHighResolution="1"  histogramSmoothingCount="0"  graphResolution="256"  showOutliers="0"  drawLargeDots="0"  dotsToDraw="8000"  tint="le.chartfill.tinted.40"  lineWeight="le.lineweight.normal"  lineStyle="le.linestyle.solid" />
                   <GraphEnvironment showGrid="0"  showAxes="tnlTNL"  showGates="1"  showFreqOnPlots="1"  showGateNameOnPlots="1"  showMedians="0"  showUncomped="0"  addEventParam="0"  lastYAxisName="" >
                     <TextTraits font="SansSerif"  size="11"  name="Labels"  style="plain"  color="#000000"  background="#00ffffff"  just="left" />
                     <TextTraits font="SansSerif"  size="11"  name="LayoutGates"  style="plain"  color="#000000"  background="#00ffffff"  just="left" />
                     <TextTraits font="SansSerif"  size="9"  name="Numbers"  style="plain"  color="#000000"  background="#00ffffff"  just="left" />
                     <TextTraits font="SansSerif"  size="9"  name="Legend"  style="plain"  color="#000000"  background="#00ffffff"  just="left" />
                     <WindowPosition x="0"  y="0"  width="390"  height="582"  displayed="0"  panelState="---" />
                   </GraphEnvironment>
                 </Graph>
                 <Gate gating:id="ID276122263"  gating:parent_id="ID647336227" >
                   <gating:RectangleGate eventsInside="1"  annoOffsetX="113"  annoOffsetY="-15"  tint="#000000"  isTinted="0"  lineWeight="Normal"  userDefined="1"  percentX="0"  percentY="0" >
                     <gating:dimension gating:min="31941.915966386554"  gating:max="75999.73109243698" >
                       <data-type:fcs-dimension data-type:name="FSC-W" />
                     </gating:dimension>
                     <gating:dimension gating:min="8495.407407407407"  gating:max="183258.07407407407" >
                       <data-type:fcs-dimension data-type:name="FSC-H" />
                     </gating:dimension>
                   </gating:RectangleGate>
                 </Gate>
                 <Subpopulations>
                   <Population name="CD69+"  annotation=""  owningGroup="All Samples"  expanded="1"  sortPriority="10"  count="10069" >
                     <Graph smoothing="0"  backColor="#ffffff"  foreColor="#000000"  heatMapStatParameter="Comp-FITC-A"  type="Histogram"  fast="1" >
                       <Axis dimension="x"  name="Comp-FITC-A"  label=""  auto="auto" />
                       <Axis dimension="y"  name=""  label=""  auto="auto" />
                       <GraphSettings level="5%"  smoothingHighResolution="1"  contourHighResolution="1"  histogramSmoothingCount="0"  graphResolution="256"  showOutliers="0"  drawLargeDots="0"  dotsToDraw="8000"  tint="le.chartfill.tinted.40"  lineWeight="le.lineweight.normal"  lineStyle="le.linestyle.solid" />
                       <GraphEnvironment showGrid="0"  showAxes="tnlTNL"  showGates="1"  showFreqOnPlots="1"  showGateNameOnPlots="1"  showMedians="0"  showUncomped="0"  addEventParam="0"  lastYAxisName="" >
                         <TextTraits font="SansSerif"  size="11"  name="Labels"  style="plain"  color="#000000"  background="#00ffffff"  just="left" />
                         <TextTraits font="SansSerif"  size="11"  name="LayoutGates"  style="plain"  color="#000000"  background="#00ffffff"  just="left" />
                         <TextTraits font="SansSerif"  size="9"  name="Numbers"  style="plain"  color="#000000"  background="#00ffffff"  just="left" />
                         <TextTraits font="SansSerif"  size="9"  name="Legend"  style="plain"  color="#000000"  background="#00ffffff"  just="left" />
                         <WindowPosition x="0"  y="0"  width="390"  height="582"  displayed="0"  panelState="---" />
                       </GraphEnvironment>
                     </Graph>
                     <Gate gating:id="ID508384729"  gating:parent_id="ID276122263" >
                       <gating:RectangleGate eventsInside="1"  annoOffsetX="20"  annoOffsetY="-135"  tint="#000000"  isTinted="0"  lineWeight="Normal"  userDefined="1"  percentX="0"  percentY="0" >
                         <gating:dimension gating:min="321.76205392777234"  gating:max="3909.7649640256473" >
                           <data-type:fcs-dimension data-type:name="Comp-PE-Cy7-A" />
                         </gating:dimension>
                         <gating:dimension gating:min="-219.7019688366048"  gating:max="7932.9490295622445" >
                           <data-type:fcs-dimension data-type:name="Comp-APC-Cy7-A" />
                         </gating:dimension>
                       </gating:RectangleGate>
                     </Gate>
                     <Subpopulations>
                       <Statistic name="Geometric Mean"  annotation=""  owningGroup="All Samples"  expanded="1"  sortPriority="5"  id="Comp-FITC-A"  ancestor=""  correlate=""  value="763.68762207" />
                     </Subpopulations>
                   </Population>
                 </Subpopulations>
               </Population>
             </Subpopulations>
           </Population>
         </Subpopulations>
       </SampleNode>
     </Sample>
     <Sample>
       <DataSet uri="file:/S:/LAB_FSM/RESULTADOS/NIEVES/GVHD/Manuscrito%20enviado%20a%20revistas/20250217%20NEW%20SUBMISSION%20EMBOMOLMED/ACEPTADO/Source%20Data/Figure%204/4D/WT1+RPMI_Tube_003.fcs"  sampleID="55" />
       <transforms:spilloverMatrix spectral="0"  prefix="Comp-"  name="Acquisition-defined"  editable="0"  color="#c0c0c0"  version="FlowJo-10.9.0"  status="FINALIZED"  transforms:id="bb803250-5b9c-46db-a4f2-985f55ff30ea"  suffix="" >
         <data-type:parameters>
           <data-type:parameter data-type:name="FITC-A"  userProvidedCompInfix="Comp-FITC-A" />
           <data-type:parameter data-type:name="PE-A"  userProvidedCompInfix="Comp-PE-A" />
           <data-type:parameter data-type:name="PE-Cy7-A"  userProvidedCompInfix="Comp-PE-Cy7-A" />
           <data-type:parameter data-type:name="APC-A"  userProvidedCompInfix="Comp-APC-A" />
           <data-type:parameter data-type:name="PerCP-A"  userProvidedCompInfix="Comp-PerCP-A" />
           <data-type:parameter data-type:name="V_450_50-A"  userProvidedCompInfix="Comp-V_450_50-A" />
           <data-type:parameter data-type:name="AmCyan-A"  userProvidedCompInfix="Comp-AmCyan-A" />
           <data-type:parameter data-type:name="APC-Cy7-A"  userProvidedCompInfix="Comp-APC-Cy7-A" />
         </data-type:parameters>
         <transforms:spillover data-type:parameter="FITC-A"  userProvidedCompInfix="Comp-FITC-A" >
           <transforms:coefficient data-type:parameter="FITC-A"  transforms:value="1" />
           <transforms:coefficient data-type:parameter="PE-A"  transforms:value="0.0480002798" />
           <transforms:coefficient data-type:parameter="PE-Cy7-A"  transforms:value="0" />
           <transforms:coefficient data-type:parameter="APC-A"  transforms:value="0" />
           <transforms:coefficient data-type:parameter="PerCP-A"  transforms:value="0.010006696" />
           <transforms:coefficient data-type:parameter="V_450_50-A"  transforms:value="0.004998873" />
           <transforms:coefficient data-type:parameter="AmCyan-A"  transforms:value="0.349999994" />
           <transforms:coefficient data-type:parameter="APC-Cy7-A"  transforms:value="0" />
         </transforms:spillover>
         <transforms:spillover data-type:parameter="PE-A"  userProvidedCompInfix="Comp-PE-A" >
           <transforms:coefficient data-type:parameter="FITC-A"  transforms:value="0.0200000014" />
           <transforms:coefficient data-type:parameter="PE-A"  transforms:value="1" />
           <transforms:coefficient data-type:parameter="PE-Cy7-A"  transforms:value="0.0500000045" />
           <transforms:coefficient data-type:parameter="APC-A"  transforms:value="0.0050000078" />
           <transforms:coefficient data-type:parameter="PerCP-A"  transforms:value="0.6499999762" />
           <transforms:coefficient data-type:parameter="V_450_50-A"  transforms:value="0" />
           <transforms:coefficient data-type:parameter="AmCyan-A"  transforms:value="0" />
           <transforms:coefficient data-type:parameter="APC-Cy7-A"  transforms:value="0" />
         </transforms:spillover>
         <transforms:spillover data-type:parameter="PE-Cy7-A"  userProvidedCompInfix="Comp-PE-Cy7-A" >
           <transforms:coefficient data-type:parameter="FITC-A"  transforms:value="0.0300000235" />
           <transforms:coefficient data-type:parameter="PE-A"  transforms:value="0.0100000063" />
           <transforms:coefficient data-type:parameter="PE-Cy7-A"  transforms:value="1" />
           <transforms:coefficient data-type:parameter="APC-A"  transforms:value="0" />
           <transforms:coefficient data-type:parameter="PerCP-A"  transforms:value="0.0250000153" />
           <transforms:coefficient data-type:parameter="V_450_50-A"  transforms:value="0" />
           <transforms:coefficient data-type:parameter="AmCyan-A"  transforms:value="0" />
           <transforms:coefficient data-type:parameter="APC-Cy7-A"  transforms:value="0.1099946797" />
         </transforms:spillover>
         <transforms:spillover data-type:parameter="APC-A"  userProvidedCompInfix="Comp-APC-A" >
           <transforms:coefficient data-type:parameter="FITC-A"  transforms:value="0" />
           <transforms:coefficient data-type:parameter="PE-A"  transforms:value="0" />
           <transforms:coefficient data-type:parameter="PE-Cy7-A"  transforms:value="0.0080582146" />
           <transforms:coefficient data-type:parameter="APC-A"  transforms:value="1" />
           <transforms:coefficient data-type:parameter="PerCP-A"  transforms:value="0" />
           <transforms:coefficient data-type:parameter="V_450_50-A"  transforms:value="0" />
           <transforms:coefficient data-type:parameter="AmCyan-A"  transforms:value="0" />
           <transforms:coefficient data-type:parameter="APC-Cy7-A"  transforms:value="0.0700000003" />
         </transforms:spillover>
         <transforms:spillover data-type:parameter="PerCP-A"  userProvidedCompInfix="Comp-PerCP-A" >
           <transforms:coefficient data-type:parameter="FITC-A"  transforms:value="0.1000020728" />
           <transforms:coefficient data-type:parameter="PE-A"  transforms:value="0" />
           <transforms:coefficient data-type:parameter="PE-Cy7-A"  transforms:value="0.0700028464" />
           <transforms:coefficient data-type:parameter="APC-A"  transforms:value="0.0500028953" />
           <transforms:coefficient data-type:parameter="PerCP-A"  transforms:value="1" />
           <transforms:coefficient data-type:parameter="V_450_50-A"  transforms:value="0" />
           <transforms:coefficient data-type:parameter="AmCyan-A"  transforms:value="0" />
           <transforms:coefficient data-type:parameter="APC-Cy7-A"  transforms:value="0" />
         </transforms:spillover>
         <transforms:spillover data-type:parameter="V_450_50-A"  userProvidedCompInfix="Comp-V_450_50-A" >
           <transforms:coefficient data-type:parameter="FITC-A"  transforms:value="0" />
           <transforms:coefficient data-type:parameter="PE-A"  transforms:value="0" />
           <transforms:coefficient data-type:parameter="PE-Cy7-A"  transforms:value="0" />
           <transforms:coefficient data-type:parameter="APC-A"  transforms:value="0" />
           <transforms:coefficient data-type:parameter="PerCP-A"  transforms:value="0" />
           <transforms:coefficient data-type:parameter="V_450_50-A"  transforms:value="1" />
           <transforms:coefficient data-type:parameter="AmCyan-A"  transforms:value="0.1000000015" />
           <transforms:coefficient data-type:parameter="APC-Cy7-A"  transforms:value="0" />
         </transforms:spillover>
         <transforms:spillover data-type:parameter="AmCyan-A"  userProvidedCompInfix="Comp-AmCyan-A" >
           <transforms:coefficient data-type:parameter="FITC-A"  transforms:value="0" />
           <transforms:coefficient data-type:parameter="PE-A"  transforms:value="0" />
           <transforms:coefficient data-type:parameter="PE-Cy7-A"  transforms:value="0" />
           <transforms:coefficient data-type:parameter="APC-A"  transforms:value="0" />
           <transforms:coefficient data-type:parameter="PerCP-A"  transforms:value="0" />
           <transforms:coefficient data-type:parameter="V_450_50-A"  transforms:value="0" />
           <transforms:coefficient data-type:parameter="AmCyan-A"  transforms:value="1" />
           <transforms:coefficient data-type:parameter="APC-Cy7-A"  transforms:value="0" />
         </transforms:spillover>
         <transforms:spillover data-type:parameter="APC-Cy7-A"  userProvidedCompInfix="Comp-APC-Cy7-A" >
           <transforms:coefficient data-type:parameter="FITC-A"  transforms:value="0" />
           <transforms:coefficient data-type:parameter="PE-A"  transforms:value="0" />
           <transforms:coefficient data-type:parameter="PE-Cy7-A"  transforms:value="0" />
           <transforms:coefficient data-type:parameter="APC-A"  transforms:value="0" />
           <transforms:coefficient data-type:parameter="PerCP-A"  transforms:value="0" />
           <transforms:coefficient data-type:parameter="V_450_50-A"  transforms:value="0" />
           <transforms:coefficient data-type:parameter="AmCyan-A"  transforms:value="0" />
           <transforms:coefficient data-type:parameter="APC-Cy7-A"  transforms:value="1" />
         </transforms:spillover>
       </transforms:spilloverMatrix>
       <Transformations>
         <transforms:linear transforms:minRange="0"  transforms:maxRange="262144"  gain="1" >
           <data-type:parameter data-type:name="FSC-A" />
         </transforms:linear>
         <transforms:linear transforms:minRange="0"  transforms:maxRange="262144"  gain="1" >
           <data-type:parameter data-type:name="FSC-H" />
         </transforms:linear>
         <transforms:linear transforms:minRange="0"  transforms:maxRange="262144"  gain="1" >
           <data-type:parameter data-type:name="FSC-W" />
         </transforms:linear>
         <transforms:linear transforms:minRange="0"  transforms:maxRange="262144"  gain="1" >
           <data-type:parameter data-type:name="SSC-A" />
         </transforms:linear>
         <transforms:linear transforms:minRange="0"  transforms:maxRange="262144"  gain="1" >
           <data-type:parameter data-type:name="SSC-H" />
         </transforms:linear>
         <transforms:linear transforms:minRange="0"  transforms:maxRange="262144"  gain="1" >
           <data-type:parameter data-type:name="SSC-W" />
         </transforms:linear>
         <transforms:biex transforms:length="256"  transforms:maxRange="262144"  transforms:neg="0"  transforms:width="-2.5118864315"  transforms:pos="4.418539922" >
           <data-type:parameter data-type:name="FITC-A" />
         </transforms:biex>
         <transforms:biex transforms:length="256"  transforms:maxRange="262144"  transforms:neg="0"  transforms:width="-100"  transforms:pos="4.418539922" >
           <data-type:parameter data-type:name="PE-A" />
         </transforms:biex>
         <transforms:biex transforms:length="256"  transforms:maxRange="262144"  transforms:neg="0"  transforms:width="-25.1188643151"  transforms:pos="4.418539922" >
           <data-type:parameter data-type:name="PE-Cy7-A" />
         </transforms:biex>
         <transforms:biex transforms:length="256"  transforms:maxRange="262144"  transforms:neg="0"  transforms:width="-100"  transforms:pos="4.418539922" >
           <data-type:parameter data-type:name="APC-A" />
         </transforms:biex>
         <transforms:biex transforms:length="256"  transforms:maxRange="262144"  transforms:neg="0"  transforms:width="-100"  transforms:pos="4.418539922" >
           <data-type:parameter data-type:name="PerCP-A" />
         </transforms:biex>
         <transforms:biex transforms:length="256"  transforms:maxRange="262144"  transforms:neg="0"  transforms:width="-100"  transforms:pos="4.418539922" >
           <data-type:parameter data-type:name="V_450_50-A" />
         </transforms:biex>
         <transforms:biex transforms:length="256"  transforms:maxRange="262144"  transforms:neg="0"  transforms:width="-100"  transforms:pos="4.418539922" >
           <data-type:parameter data-type:name="AmCyan-A" />
         </transforms:biex>
         <transforms:biex transforms:length="256"  transforms:maxRange="262144"  transforms:neg="0"  transforms:width="-25.1188643151"  transforms:pos="4.418539922" >
           <data-type:parameter data-type:name="APC-Cy7-A" />
         </transforms:biex>
         <transforms:linear transforms:minRange="0"  transforms:maxRange="35.047"  gain="1" >
           <data-type:parameter data-type:name="Time" />
         </transforms:linear>
         <transforms:biex transforms:length="256"  transforms:maxRange="262144"  transforms:neg="0"  transforms:width="-2.5118864315"  transforms:pos="4.418539922" >
           <data-type:parameter data-type:name="Comp-FITC-A" />
         </transforms:biex>
         <transforms:biex transforms:length="256"  transforms:maxRange="262144"  transforms:neg="0"  transforms:width="-100"  transforms:pos="4.418539922" >
           <data-type:parameter data-type:name="Comp-PE-A" />
         </transforms:biex>
         <transforms:biex transforms:length="256"  transforms:maxRange="262144"  transforms:neg="0"  transforms:width="-25.1188643151"  transforms:pos="4.418539922" >
           <data-type:parameter data-type:name="Comp-PE-Cy7-A" />
         </transforms:biex>
         <transforms:biex transforms:length="256"  transforms:maxRange="262144"  transforms:neg="0"  transforms:width="-100"  transforms:pos="4.418539922" >
           <data-type:parameter data-type:name="Comp-APC-A" />
         </transforms:biex>
         <transforms:biex transforms:length="256"  transforms:maxRange="262144"  transforms:neg="0"  transforms:width="-100"  transforms:pos="4.418539922" >
           <data-type:parameter data-type:name="Comp-PerCP-A" />
         </transforms:biex>
         <transforms:biex transforms:length="256"  transforms:maxRange="262144"  transforms:neg="0"  transforms:width="-100"  transforms:pos="4.418539922" >
           <data-type:parameter data-type:name="Comp-V_450_50-A" />
         </transforms:biex>
         <transforms:biex transforms:length="256"  transforms:maxRange="262144"  transforms:neg="0"  transforms:width="-100"  transforms:pos="4.418539922" >
           <data-type:parameter data-type:name="Comp-AmCyan-A" />
         </transforms:biex>
         <transforms:biex transforms:length="256"  transforms:maxRange="262144"  transforms:neg="0"  transforms:width="-25.1188643151"  transforms:pos="4.418539922" >
           <data-type:parameter data-type:name="Comp-APC-Cy7-A" />
         </transforms:biex>
       </Transformations>
       <Keywords>
         <Keyword name="FJ_FCS_VERSION"  value="3" />
         <Keyword name="$BEGINANALYSIS"  value="0" />
         <Keyword name="$ENDANALYSIS"  value="0" />
         <Keyword name="$BEGINSTEXT"  value="0" />
         <Keyword name="$ENDSTEXT"  value="0" />
         <Keyword name="$BEGINDATA"  value="3182" />
         <Keyword name="$ENDDATA"  value="964501             " />
         <Keyword name="$FIL"  value="WT1+RPMI_Tube_003.fcs" />
         <Keyword name="$SYS"  value="Windows XP 5.1" />
         <Keyword name="$TOT"  value="16022              " />
         <Keyword name="$PAR"  value="15" />
         <Keyword name="$MODE"  value="L" />
         <Keyword name="$BYTEORD"  value="4,3,2,1" />
         <Keyword name="$DATATYPE"  value="F" />
         <Keyword name="$NEXTDATA"  value="0" />
         <Keyword name="CREATOR"  value="BD FACSDiva Software Version 6.1.3" />
         <Keyword name="TUBE NAME"  value="Tube_003" />
         <Keyword name="$SRC"  value="WT1+RPMI" />
         <Keyword name="EXPERIMENT NAME"  value="OPP KIT 28102024" />
         <Keyword name="GUID"  value="a2c642a8-3b56-4b72-ab58-956507fd8881" />
         <Keyword name="$DATE"  value="28-OCT-2024" />
         <Keyword name="$BTIM"  value="12:47:23" />
         <Keyword name="$ETIM"  value="12:48:03" />
         <Keyword name="$CYT"  value="FACSCantoII" />
         <Keyword name="CYTNUM"  value="V96300020" />
         <Keyword name="WINDOW EXTENSION"  value="7.00" />
         <Keyword name="EXPORT USER NAME"  value="Danay" />
         <Keyword name="EXPORT TIME"  value="11-APR-2025-10:59:05" />
         <Keyword name="$OP"  value="Danay" />
         <Keyword name="FSC ASF"  value="0.55" />
         <Keyword name="AUTOBS"  value="TRUE" />
         <Keyword name="$INST"  value="CNIC" />
         <Keyword name="LASER1NAME"  value="Blue" />
         <Keyword name="LASER1DELAY"  value="0.00" />
         <Keyword name="LASER1ASF"  value="0.70" />
         <Keyword name="LASER2NAME"  value="Red" />
         <Keyword name="LASER2DELAY"  value="28.25" />
         <Keyword name="LASER2ASF"  value="1.22" />
         <Keyword name="LASER3NAME"  value="Violet" />
         <Keyword name="LASER3DELAY"  value="-29.01" />
         <Keyword name="LASER3ASF"  value="0.99" />
         <Keyword name="$TIMESTEP"  value="0.01" />
         <Keyword name="SPILL"  value="8,FITC-A,PE-A,PE-Cy7-A,APC-A,PerCP-A,V_450_50-A,AmCyan-A,APC-Cy7-A,1,0.04800027924333229,0,0,0.010006695707936462,0.004998872885608233,0.35000000344597687,0,0.020000001466856807,1,0.050000003276827076,0.005000007937731775,0.6500000022956731,0,0,0,0.0300000234415084,0.010000006516105322,1,0,0.025000015300803306,0,0,0.10999467999774847,0,0,0.00805821484383582,1,0,0,0,0.06999999719280078,0.10000207640699903,0,0.07000284920215895,0.05000289513775531,1,0,0,0,0,0,0,0,0,1,0.1,0,0,0,0,0,0,0,1,0,0,0,0,0,0,0,0,1" />
         <Keyword name="APPLY COMPENSATION"  value="TRUE" />
         <Keyword name="THRESHOLD"  value="(FSC,5000).AND.(SSC,5000)" />
         <Keyword name="$P1N"  value="FSC-A" />
         <Keyword name="$P1R"  value="262144" />
         <Keyword name="$P1B"  value="32" />
         <Keyword name="$P1E"  value="0,0" />
         <Keyword name="$P1V"  value="380" />
         <Keyword name="$P1G"  value="1.0" />
         <Keyword name="P1DISPLAY"  value="LIN" />
         <Keyword name="P1BS"  value="0" />
         <Keyword name="P1MS"  value="0" />
         <Keyword name="$P2N"  value="FSC-H" />
         <Keyword name="$P2R"  value="262144" />
         <Keyword name="$P2B"  value="32" />
         <Keyword name="$P2E"  value="0,0" />
         <Keyword name="$P2V"  value="380" />
         <Keyword name="$P2G"  value="1.0" />
         <Keyword name="P2DISPLAY"  value="LIN" />
         <Keyword name="P2BS"  value="0" />
         <Keyword name="P2MS"  value="0" />
         <Keyword name="$P3N"  value="FSC-W" />
         <Keyword name="$P3R"  value="262144" />
         <Keyword name="$P3B"  value="32" />
         <Keyword name="$P3E"  value="0,0" />
         <Keyword name="$P3V"  value="380" />
         <Keyword name="$P3G"  value="1.0" />
         <Keyword name="P3BS"  value="-1" />
         <Keyword name="P3MS"  value="0" />
         <Keyword name="$P4N"  value="SSC-A" />
         <Keyword name="$P4R"  value="262144" />
         <Keyword name="$P4B"  value="32" />
         <Keyword name="$P4E"  value="0,0" />
         <Keyword name="$P4V"  value="480" />
         <Keyword name="$P4G"  value="1.0" />
         <Keyword name="P4DISPLAY"  value="LIN" />
         <Keyword name="P4BS"  value="0" />
         <Keyword name="P4MS"  value="0" />
         <Keyword name="$P5N"  value="SSC-H" />
         <Keyword name="$P5R"  value="262144" />
         <Keyword name="$P5B"  value="32" />
         <Keyword name="$P5E"  value="0,0" />
         <Keyword name="$P5V"  value="480" />
         <Keyword name="$P5G"  value="1.0" />
         <Keyword name="P5DISPLAY"  value="LIN" />
         <Keyword name="P5BS"  value="0" />
         <Keyword name="P5MS"  value="0" />
         <Keyword name="$P6N"  value="SSC-W" />
         <Keyword name="$P6R"  value="262144" />
         <Keyword name="$P6B"  value="32" />
         <Keyword name="$P6E"  value="0,0" />
         <Keyword name="$P6V"  value="480" />
         <Keyword name="$P6G"  value="1.0" />
         <Keyword name="P6BS"  value="-1" />
         <Keyword name="P6MS"  value="0" />
         <Keyword name="$P7N"  value="FITC-A" />
         <Keyword name="$P7S"  value="OPP" />
         <Keyword name="$P7R"  value="262144" />
         <Keyword name="$P7B"  value="32" />
         <Keyword name="$P7E"  value="0,0" />
         <Keyword name="$P7V"  value="350" />
         <Keyword name="$P7G"  value="1.0" />
         <Keyword name="P7DISPLAY"  value="LOG" />
         <Keyword name="P7BS"  value="192" />
         <Keyword name="P7MS"  value="0" />
         <Keyword name="$P8N"  value="PE-A" />
         <Keyword name="$P8R"  value="262144" />
         <Keyword name="$P8B"  value="32" />
         <Keyword name="$P8E"  value="0,0" />
         <Keyword name="$P8V"  value="400" />
         <Keyword name="$P8G"  value="1.0" />
         <Keyword name="P8DISPLAY"  value="LOG" />
         <Keyword name="P8BS"  value="4" />
         <Keyword name="P8MS"  value="0" />
         <Keyword name="$P9N"  value="PE-Cy7-A" />
         <Keyword name="$P9S"  value="CD69" />
         <Keyword name="$P9R"  value="262144" />
         <Keyword name="$P9B"  value="32" />
         <Keyword name="$P9E"  value="0,0" />
         <Keyword name="$P9V"  value="549" />
         <Keyword name="$P9G"  value="1.0" />
         <Keyword name="P9DISPLAY"  value="LOG" />
         <Keyword name="P9BS"  value="45" />
         <Keyword name="P9MS"  value="0" />
         <Keyword name="$P10N"  value="APC-A" />
         <Keyword name="$P10S"  value="CD4" />
         <Keyword name="$P10R"  value="262144" />
         <Keyword name="$P10B"  value="32" />
         <Keyword name="$P10E"  value="0,0" />
         <Keyword name="$P10V"  value="500" />
         <Keyword name="$P10G"  value="1.0" />
         <Keyword name="P10DISPLAY"  value="LOG" />
         <Keyword name="P10BS"  value="52" />
         <Keyword name="P10MS"  value="0" />
         <Keyword name="$P11N"  value="PerCP-A" />
         <Keyword name="$P11R"  value="262144" />
         <Keyword name="$P11B"  value="32" />
         <Keyword name="$P11E"  value="0,0" />
         <Keyword name="$P11V"  value="520" />
         <Keyword name="$P11G"  value="1.0" />
         <Keyword name="P11DISPLAY"  value="LOG" />
         <Keyword name="P11BS"  value="1600" />
         <Keyword name="P11MS"  value="0" />
         <Keyword name="$P12N"  value="V_450_50-A" />
         <Keyword name="$P12R"  value="262144" />
         <Keyword name="$P12B"  value="32" />
         <Keyword name="$P12E"  value="0,0" />
         <Keyword name="$P12V"  value="350" />
         <Keyword name="$P12G"  value="1.0" />
         <Keyword name="P12DISPLAY"  value="LOG" />
         <Keyword name="P12BS"  value="0" />
         <Keyword name="P12MS"  value="0" />
         <Keyword name="$P13N"  value="AmCyan-A" />
         <Keyword name="$P13S"  value="DEAD" />
         <Keyword name="$P13R"  value="262144" />
         <Keyword name="$P13B"  value="32" />
         <Keyword name="$P13E"  value="0,0" />
         <Keyword name="$P13V"  value="480" />
         <Keyword name="$P13G"  value="1.0" />
         <Keyword name="P13DISPLAY"  value="LOG" />
         <Keyword name="P13BS"  value="0" />
         <Keyword name="P13MS"  value="0" />
         <Keyword name="$P14N"  value="APC-Cy7-A" />
         <Keyword name="$P14S"  value="CD8" />
         <Keyword name="$P14R"  value="262144" />
         <Keyword name="$P14B"  value="32" />
         <Keyword name="$P14E"  value="0,0" />
         <Keyword name="$P14V"  value="520" />
         <Keyword name="$P14G"  value="1.0" />
         <Keyword name="P14DISPLAY"  value="LOG" />
         <Keyword name="P14BS"  value="49" />
         <Keyword name="P14MS"  value="0" />
         <Keyword name="$P15N"  value="Time" />
         <Keyword name="$P15R"  value="262144" />
         <Keyword name="$P15B"  value="32" />
         <Keyword name="$P15E"  value="0,0" />
         <Keyword name="$P15G"  value="0.01" />
         <Keyword name="P15BS"  value="0" />
         <Keyword name="P15MS"  value="0" />
         <Keyword name="CST SETUP STATUS"  value="SUCCESS" />
         <Keyword name="CST BEADS LOT ID"  value="80484" />
         <Keyword name="CYTOMETER CONFIG NAME"  value="3-laser, 8-color (4-2-2)" />
         <Keyword name="CYTOMETER CONFIG CREATE DATE"  value="02_07_2011 03:29:17 PM" />
         <Keyword name="CST SETUP DATE"  value="04_04_2011 11:28:42 AM" />
         <Keyword name="CST BASELINE DATE"  value="02_07_2011 03:35:33 PM" />
         <Keyword name="$P1S"  value="" />
         <Keyword name="$P2S"  value="" />
         <Keyword name="$P3S"  value="" />
         <Keyword name="$P4S"  value="" />
         <Keyword name="$P5S"  value="" />
         <Keyword name="$P6S"  value="" />
         <Keyword name="$P8S"  value="" />
         <Keyword name="$P11S"  value="" />
         <Keyword name="$P12S"  value="" />
         <Keyword name="$P15S"  value="" />
         <Keyword name="$P16N"  value="Comp-FITC-A" />
         <Keyword name="$P16S"  value="OPP" />
         <Keyword name="$P16R"  value="262144" />
         <Keyword name="$P17N"  value="Comp-PE-A" />
         <Keyword name="$P17S"  value="" />
         <Keyword name="$P17R"  value="262144" />
         <Keyword name="$P18N"  value="Comp-PE-Cy7-A" />
         <Keyword name="$P18S"  value="CD69" />
         <Keyword name="$P18R"  value="262144" />
         <Keyword name="$P19N"  value="Comp-APC-A" />
         <Keyword name="$P19S"  value="CD4" />
         <Keyword name="$P19R"  value="262144" />
         <Keyword name="$P20N"  value="Comp-PerCP-A" />
         <Keyword name="$P20S"  value="" />
         <Keyword name="$P20R"  value="262144" />
         <Keyword name="$P21N"  value="Comp-V_450_50-A" />
         <Keyword name="$P21S"  value="" />
         <Keyword name="$P21R"  value="262144" />
         <Keyword name="$P22N"  value="Comp-AmCyan-A" />
         <Keyword name="$P22S"  value="DEAD" />
         <Keyword name="$P22R"  value="262144" />
         <Keyword name="$P23N"  value="Comp-APC-Cy7-A" />
         <Keyword name="$P23S"  value="CD8" />
         <Keyword name="$P23R"  value="262144" />
       </Keywords>
       <SampleNode name="WT1+RPMI_Tube_003.fcs"  annotation=""  owningGroup=""  expanded="1"  sortPriority="10"  count="16022"  sampleID="55" >
         <Graph smoothing="0"  backColor="#ffffff"  foreColor="#000000"  type="Pseudocolor"  fast="1" >
           <Axis dimension="x"  name="FSC-A"  label=""  auto="auto" />
           <Axis dimension="y"  name="SSC-A"  label=""  auto="auto" />
           <GraphSettings level="5%"  smoothingHighResolution="1"  contourHighResolution="1"  histogramSmoothingCount="0"  graphResolution="256"  showOutliers="0"  drawLargeDots="0"  dotsToDraw="8000"  tint="le.chartfill.tinted.40"  lineWeight="le.lineweight.normal"  lineStyle="le.linestyle.solid" />
           <GraphEnvironment showGrid="0"  showAxes="tnlTNL"  showGates="1"  showFreqOnPlots="1"  showGateNameOnPlots="1"  showMedians="0"  showUncomped="0"  addEventParam="0"  lastYAxisName="" >
             <TextTraits font="SansSerif"  size="11"  name="Labels"  style="plain"  color="#000000"  background="#00ffffff"  just="left" />
             <TextTraits font="SansSerif"  size="11"  name="LayoutGates"  style="plain"  color="#000000"  background="#00ffffff"  just="left" />
             <TextTraits font="SansSerif"  size="9"  name="Numbers"  style="plain"  color="#000000"  background="#00ffffff"  just="left" />
             <TextTraits font="SansSerif"  size="9"  name="Legend"  style="plain"  color="#000000"  background="#00ffffff"  just="left" />
             <WindowPosition x="0"  y="0"  width="0"  height="0"  displayed="0"  panelState="" />
           </GraphEnvironment>
         </Graph>
         <Subpopulations>
           <Population name="vivas"  annotation=""  owningGroup="All Samples"  expanded="1"  sortPriority="10"  count="10504" >
             <Graph smoothing="0"  backColor="#ffffff"  foreColor="#000000"  heatMapStatParameter="Comp-FITC-A"  type="Pseudocolor"  fast="1" >
               <Axis dimension="x"  name="FSC-W"  label=""  auto="auto" />
               <Axis dimension="y"  name="FSC-H"  label=""  auto="auto" />
               <GraphSettings level="5%"  smoothingHighResolution="1"  contourHighResolution="1"  histogramSmoothingCount="0"  graphResolution="256"  showOutliers="0"  drawLargeDots="0"  dotsToDraw="8000"  tint="le.chartfill.tinted.40"  lineWeight="le.lineweight.normal"  lineStyle="le.linestyle.solid" />
               <GraphEnvironment showGrid="0"  showAxes="tnlTNL"  showGates="1"  showFreqOnPlots="1"  showGateNameOnPlots="1"  showMedians="0"  showUncomped="0"  addEventParam="0"  lastYAxisName="" >
                 <TextTraits font="SansSerif"  size="11"  name="Labels"  style="plain"  color="#000000"  background="#00ffffff"  just="left" />
                 <TextTraits font="SansSerif"  size="11"  name="LayoutGates"  style="plain"  color="#000000"  background="#00ffffff"  just="left" />
                 <TextTraits font="SansSerif"  size="9"  name="Numbers"  style="plain"  color="#000000"  background="#00ffffff"  just="left" />
                 <TextTraits font="SansSerif"  size="9"  name="Legend"  style="plain"  color="#000000"  background="#00ffffff"  just="left" />
                 <WindowPosition x="0"  y="0"  width="390"  height="582"  displayed="0"  panelState="---" />
               </GraphEnvironment>
             </Graph>
             <Gate gating:id="ID744504594" >
               <gating:PolygonGate eventsInside="1"  annoOffsetX="71"  annoOffsetY="-19"  tint="#000000"  isTinted="0"  lineWeight="Normal"  userDefined="1"  quadId="-1"  gateResolution="256" >
                 <gating:dimension>
                   <data-type:fcs-dimension data-type:name="FSC-A" />
                 </gating:dimension>
                 <gating:dimension>
                   <data-type:fcs-dimension data-type:name="Comp-AmCyan-A" />
                 </gating:dimension>
                 <gating:vertex>
                   <gating:coordinate data-type:value="270955.5630252101" />
                   <gating:coordinate data-type:value="12751.203386491" />
                 </gating:vertex>
                 <gating:vertex>
                   <gating:coordinate data-type:value="105738.756302521" />
                   <gating:coordinate data-type:value="5266.6685404038" />
                 </gating:vertex>
                 <gating:vertex>
                   <gating:coordinate data-type:value="42956.3697478992" />
                   <gating:coordinate data-type:value="1827.8131943486" />
                 </gating:vertex>
                 <gating:vertex>
                   <gating:coordinate data-type:value="25333.243697479" />
                   <gating:coordinate data-type:value="-68.4627053445" />
                 </gating:vertex>
                 <gating:vertex>
                   <gating:coordinate data-type:value="55072.268907563" />
                   <gating:coordinate data-type:value="-499.4643526026" />
                 </gating:vertex>
                 <gating:vertex>
                   <gating:coordinate data-type:value="153100.9075630252" />
                   <gating:coordinate data-type:value="125.1510407487" />
                 </gating:vertex>
                 <gating:vertex>
                   <gating:coordinate data-type:value="273158.4537815126" />
                   <gating:coordinate data-type:value="1103.9804494978" />
                 </gating:vertex>
               </gating:PolygonGate>
             </Gate>
             <Subpopulations>
               <Population name="Single Cells"  annotation=""  owningGroup="All Samples"  expanded="1"  sortPriority="10"  count="10235" >
                 <Graph smoothing="0"  backColor="#ffffff"  foreColor="#000000"  heatMapStatParameter="Comp-FITC-A"  type="Pseudocolor"  fast="1" >
                   <Axis dimension="x"  name="Comp-PE-Cy7-A"  label=""  auto="auto" />
                   <Axis dimension="y"  name="Comp-APC-Cy7-A"  label=""  auto="auto" />
                   <GraphSettings level="5%"  smoothingHighResolution="1"  contourHighResolution="1"  histogramSmoothingCount="0"  graphResolution="256"  showOutliers="0"  drawLargeDots="0"  dotsToDraw="8000"  tint="le.chartfill.tinted.40"  lineWeight="le.lineweight.normal"  lineStyle="le.linestyle.solid" />
                   <GraphEnvironment showGrid="0"  showAxes="tnlTNL"  showGates="1"  showFreqOnPlots="1"  showGateNameOnPlots="1"  showMedians="0"  showUncomped="0"  addEventParam="0"  lastYAxisName="" >
                     <TextTraits font="SansSerif"  size="11"  name="Labels"  style="plain"  color="#000000"  background="#00ffffff"  just="left" />
                     <TextTraits font="SansSerif"  size="11"  name="LayoutGates"  style="plain"  color="#000000"  background="#00ffffff"  just="left" />
                     <TextTraits font="SansSerif"  size="9"  name="Numbers"  style="plain"  color="#000000"  background="#00ffffff"  just="left" />
                     <TextTraits font="SansSerif"  size="9"  name="Legend"  style="plain"  color="#000000"  background="#00ffffff"  just="left" />
                     <WindowPosition x="0"  y="0"  width="390"  height="582"  displayed="0"  panelState="---" />
                   </GraphEnvironment>
                 </Graph>
                 <Gate gating:id="ID293728918"  gating:parent_id="ID744504594" >
                   <gating:RectangleGate eventsInside="1"  annoOffsetX="113"  annoOffsetY="-15"  tint="#000000"  isTinted="0"  lineWeight="Normal"  userDefined="1"  percentX="0"  percentY="0" >
                     <gating:dimension gating:min="31941.915966386554"  gating:max="75999.73109243698" >
                       <data-type:fcs-dimension data-type:name="FSC-W" />
                     </gating:dimension>
                     <gating:dimension gating:min="8495.407407407407"  gating:max="183258.07407407407" >
                       <data-type:fcs-dimension data-type:name="FSC-H" />
                     </gating:dimension>
                   </gating:RectangleGate>
                 </Gate>
                 <Subpopulations>
                   <Population name="CD69+"  annotation=""  owningGroup="All Samples"  expanded="1"  sortPriority="10"  count="10106" >
                     <Graph smoothing="0"  backColor="#ffffff"  foreColor="#000000"  heatMapStatParameter="Comp-FITC-A"  type="Histogram"  fast="1" >
                       <Axis dimension="x"  name="Comp-FITC-A"  label=""  auto="auto" />
                       <Axis dimension="y"  name=""  label=""  auto="auto" />
                       <GraphSettings level="5%"  smoothingHighResolution="1"  contourHighResolution="1"  histogramSmoothingCount="0"  graphResolution="256"  showOutliers="0"  drawLargeDots="0"  dotsToDraw="8000"  tint="le.chartfill.tinted.40"  lineWeight="le.lineweight.normal"  lineStyle="le.linestyle.solid" />
                       <GraphEnvironment showGrid="0"  showAxes="tnlTNL"  showGates="1"  showFreqOnPlots="1"  showGateNameOnPlots="1"  showMedians="0"  showUncomped="0"  addEventParam="0"  lastYAxisName="" >
                         <TextTraits font="SansSerif"  size="11"  name="Labels"  style="plain"  color="#000000"  background="#00ffffff"  just="left" />
                         <TextTraits font="SansSerif"  size="11"  name="LayoutGates"  style="plain"  color="#000000"  background="#00ffffff"  just="left" />
                         <TextTraits font="SansSerif"  size="9"  name="Numbers"  style="plain"  color="#000000"  background="#00ffffff"  just="left" />
                         <TextTraits font="SansSerif"  size="9"  name="Legend"  style="plain"  color="#000000"  background="#00ffffff"  just="left" />
                         <WindowPosition x="0"  y="0"  width="390"  height="582"  displayed="0"  panelState="---" />
                       </GraphEnvironment>
                     </Graph>
                     <Gate gating:id="ID2013553946"  gating:parent_id="ID293728918" >
                       <gating:RectangleGate eventsInside="1"  annoOffsetX="20"  annoOffsetY="-135"  tint="#000000"  isTinted="0"  lineWeight="Normal"  userDefined="1"  percentX="0"  percentY="0" >
                         <gating:dimension gating:min="321.76205392777234"  gating:max="3909.7649640256473" >
                           <data-type:fcs-dimension data-type:name="Comp-PE-Cy7-A" />
                         </gating:dimension>
                         <gating:dimension gating:min="-219.7019688366048"  gating:max="7932.9490295622445" >
                           <data-type:fcs-dimension data-type:name="Comp-APC-Cy7-A" />
                         </gating:dimension>
                       </gating:RectangleGate>
                     </Gate>
                     <Subpopulations>
                       <Statistic name="Geometric Mean"  annotation=""  owningGroup="All Samples"  expanded="1"  sortPriority="5"  id="Comp-FITC-A"  ancestor=""  correlate=""  value="1741.651123047" />
                     </Subpopulations>
                   </Population>
                 </Subpopulations>
               </Population>
             </Subpopulations>
           </Population>
         </Subpopulations>
       </SampleNode>
     </Sample>
     <Sample>
       <DataSet uri="file:/S:/LAB_FSM/RESULTADOS/NIEVES/GVHD/Manuscrito%20enviado%20a%20revistas/20250217%20NEW%20SUBMISSION%20EMBOMOLMED/ACEPTADO/Source%20Data/Figure%204/4D/KO1+RPMI%20SIN%20LEU_Tube_003.fcs"  sampleID="11" />
       <transforms:spilloverMatrix spectral="0"  prefix="Comp-"  name="Acquisition-defined"  editable="0"  color="#c0c0c0"  version="FlowJo-10.9.0"  status="FINALIZED"  transforms:id="bb803250-5b9c-46db-a4f2-985f55ff30ea"  suffix="" >
         <data-type:parameters>
           <data-type:parameter data-type:name="FITC-A"  userProvidedCompInfix="Comp-FITC-A" />
           <data-type:parameter data-type:name="PE-A"  userProvidedCompInfix="Comp-PE-A" />
           <data-type:parameter data-type:name="PE-Cy7-A"  userProvidedCompInfix="Comp-PE-Cy7-A" />
           <data-type:parameter data-type:name="APC-A"  userProvidedCompInfix="Comp-APC-A" />
           <data-type:parameter data-type:name="PerCP-A"  userProvidedCompInfix="Comp-PerCP-A" />
           <data-type:parameter data-type:name="V_450_50-A"  userProvidedCompInfix="Comp-V_450_50-A" />
           <data-type:parameter data-type:name="AmCyan-A"  userProvidedCompInfix="Comp-AmCyan-A" />
           <data-type:parameter data-type:name="APC-Cy7-A"  userProvidedCompInfix="Comp-APC-Cy7-A" />
         </data-type:parameters>
         <transforms:spillover data-type:parameter="FITC-A"  userProvidedCompInfix="Comp-FITC-A" >
           <transforms:coefficient data-type:parameter="FITC-A"  transforms:value="1" />
           <transforms:coefficient data-type:parameter="PE-A"  transforms:value="0.0480002798" />
           <transforms:coefficient data-type:parameter="PE-Cy7-A"  transforms:value="0" />
           <transforms:coefficient data-type:parameter="APC-A"  transforms:value="0" />
           <transforms:coefficient data-type:parameter="PerCP-A"  transforms:value="0.010006696" />
           <transforms:coefficient data-type:parameter="V_450_50-A"  transforms:value="0.004998873" />
           <transforms:coefficient data-type:parameter="AmCyan-A"  transforms:value="0.349999994" />
           <transforms:coefficient data-type:parameter="APC-Cy7-A"  transforms:value="0" />
         </transforms:spillover>
         <transforms:spillover data-type:parameter="PE-A"  userProvidedCompInfix="Comp-PE-A" >
           <transforms:coefficient data-type:parameter="FITC-A"  transforms:value="0.0200000014" />
           <transforms:coefficient data-type:parameter="PE-A"  transforms:value="1" />
           <transforms:coefficient data-type:parameter="PE-Cy7-A"  transforms:value="0.0500000045" />
           <transforms:coefficient data-type:parameter="APC-A"  transforms:value="0.0050000078" />
           <transforms:coefficient data-type:parameter="PerCP-A"  transforms:value="0.6499999762" />
           <transforms:coefficient data-type:parameter="V_450_50-A"  transforms:value="0" />
           <transforms:coefficient data-type:parameter="AmCyan-A"  transforms:value="0" />
           <transforms:coefficient data-type:parameter="APC-Cy7-A"  transforms:value="0" />
         </transforms:spillover>
         <transforms:spillover data-type:parameter="PE-Cy7-A"  userProvidedCompInfix="Comp-PE-Cy7-A" >
           <transforms:coefficient data-type:parameter="FITC-A"  transforms:value="0.0300000235" />
           <transforms:coefficient data-type:parameter="PE-A"  transforms:value="0.0100000063" />
           <transforms:coefficient data-type:parameter="PE-Cy7-A"  transforms:value="1" />
           <transforms:coefficient data-type:parameter="APC-A"  transforms:value="0" />
           <transforms:coefficient data-type:parameter="PerCP-A"  transforms:value="0.0250000153" />
           <transforms:coefficient data-type:parameter="V_450_50-A"  transforms:value="0" />
           <transforms:coefficient data-type:parameter="AmCyan-A"  transforms:value="0" />
           <transforms:coefficient data-type:parameter="APC-Cy7-A"  transforms:value="0.1099946797" />
         </transforms:spillover>
         <transforms:spillover data-type:parameter="APC-A"  userProvidedCompInfix="Comp-APC-A" >
           <transforms:coefficient data-type:parameter="FITC-A"  transforms:value="0" />
           <transforms:coefficient data-type:parameter="PE-A"  transforms:value="0" />
           <transforms:coefficient data-type:parameter="PE-Cy7-A"  transforms:value="0.0080582146" />
           <transforms:coefficient data-type:parameter="APC-A"  transforms:value="1" />
           <transforms:coefficient data-type:parameter="PerCP-A"  transforms:value="0" />
           <transforms:coefficient data-type:parameter="V_450_50-A"  transforms:value="0" />
           <transforms:coefficient data-type:parameter="AmCyan-A"  transforms:value="0" />
           <transforms:coefficient data-type:parameter="APC-Cy7-A"  transforms:value="0.0700000003" />
         </transforms:spillover>
         <transforms:spillover data-type:parameter="PerCP-A"  userProvidedCompInfix="Comp-PerCP-A" >
           <transforms:coefficient data-type:parameter="FITC-A"  transforms:value="0.1000020728" />
           <transforms:coefficient data-type:parameter="PE-A"  transforms:value="0" />
           <transforms:coefficient data-type:parameter="PE-Cy7-A"  transforms:value="0.0700028464" />
           <transforms:coefficient data-type:parameter="APC-A"  transforms:value="0.0500028953" />
           <transforms:coefficient data-type:parameter="PerCP-A"  transforms:value="1" />
           <transforms:coefficient data-type:parameter="V_450_50-A"  transforms:value="0" />
           <transforms:coefficient data-type:parameter="AmCyan-A"  transforms:value="0" />
           <transforms:coefficient data-type:parameter="APC-Cy7-A"  transforms:value="0" />
         </transforms:spillover>
         <transforms:spillover data-type:parameter="V_450_50-A"  userProvidedCompInfix="Comp-V_450_50-A" >
           <transforms:coefficient data-type:parameter="FITC-A"  transforms:value="0" />
           <transforms:coefficient data-type:parameter="PE-A"  transforms:value="0" />
           <transforms:coefficient data-type:parameter="PE-Cy7-A"  transforms:value="0" />
           <transforms:coefficient data-type:parameter="APC-A"  transforms:value="0" />
           <transforms:coefficient data-type:parameter="PerCP-A"  transforms:value="0" />
           <transforms:coefficient data-type:parameter="V_450_50-A"  transforms:value="1" />
           <transforms:coefficient data-type:parameter="AmCyan-A"  transforms:value="0.1000000015" />
           <transforms:coefficient data-type:parameter="APC-Cy7-A"  transforms:value="0" />
         </transforms:spillover>
         <transforms:spillover data-type:parameter="AmCyan-A"  userProvidedCompInfix="Comp-AmCyan-A" >
           <transforms:coefficient data-type:parameter="FITC-A"  transforms:value="0" />
           <transforms:coefficient data-type:parameter="PE-A"  transforms:value="0" />
[truncated: 1,381,864 more chars]
