# Supplementary material for: Restricting SLC7A5-mediated Leucine uptake in T cells prevents acute GVHD and maintains GVT response
Source: EMBO Mol Med. 2025 May 21;17(7):1631–65. doi: 10.1038/s44321-025-00250-2 (PMC12254332; doi:10.1038/s44321-025-00250-2)
Supplement: Supplementary file 6 — Source data Fig. 4 [file 44321_2025_250_MOESM6_ESM.zip › Figure 4/4E/4E pS6 in spleen.xlsx]

## Sheet: Hoja1
	%CD4+pS6+ spleen					%CD8+pS6+ spleen
	SLC7A5WT	SLC7A5ΔCD4	(-)Leu diet			SLC7A5WT	SLC7A5ΔCD4	(-)Leu diet
	42.1	1.79	37.9			37.3	4.57	32.1
	23.8	3.73	29.6			30.8	7.6	26
	24.5	5.8	20.4			30.1	13.6	19.5
	33.1	8.61	20			38.6	17.4	10.8
	23.6	3.09	24			29.7	5.66	27.3
	10.6		20.7			23.2		34.4
	MFI CD4+pS6+ spleen					MFI CD8+pS6+ spleen
	SLC7A5WT	SLC7A5ΔCD4	(-)Leu diet			SLC7A5WT	SLC7A5ΔCD4	(-)Leu diet
	1897	564	1292			4103	289	1915
	1467	570	1203			2926	370	1397
	1620	1043	1078			2601	1293	774
	1647	834	1014			2581	1659	1012
	1449	691	1263			3083	925	2225
	1318		1365			2807		1790
