# Supplementary material for: Restricting SLC7A5-mediated Leucine uptake in T cells prevents acute GVHD and maintains GVT response
Source: EMBO Mol Med. 2025 May 21;17(7):1631–65. doi: 10.1038/s44321-025-00250-2 (PMC12254332; doi:10.1038/s44321-025-00250-2)
Supplement: Supplementary file 7 — Source data Fig. 5 [file 44321_2025_250_MOESM7_ESM.zip]

Archive with 2 entries (1 files):
- Figure 5/
- Figure 5/metabolomics_data_and_univariate_analysis.xlsx
