# Supplementary material for: Restricting SLC7A5-mediated Leucine uptake in T cells prevents acute GVHD and maintains GVT response
Source: EMBO Mol Med. 2025 May 21;17(7):1631–65. doi: 10.1038/s44321-025-00250-2 (PMC12254332; doi:10.1038/s44321-025-00250-2)
Supplement: Supplementary file 7 — Source data Fig. 5 [file 44321_2025_250_MOESM7_ESM.zip › Figure 5/metabolomics_data_and_univariate_analysis.xlsx]

## Sheet: data
sample_id	group	2-Aminobutyric acid	2-Hydroxybutyric acid	2-Oxoglutaric acid	3-Hydroxybutyric acid	Acetic acid	Acetoacetic acid	Acetone	Alanine	Asparagine	Choline	Citric acid	Creatine	Creatinine	D-Galactose	Dimethylsulfone	Ethanol	Formic acid	Glucose	Glutamic acid	Glutamine	Glycerol	Glycine	Histidine	Isoleucine	Lactic acid	Leucine	Lysine	Methionine	N,N-Dimethylglycine	Ornithine	Phenylalanine	Proline	Pyruvic acid	Sarcosine	Succinic acid	Threonine	Trimethylamine-N-oxide	Tyrosine	Valine	Glyc	Glyc/SPC	GlycA	GlycB	SPC
DJM1836	Control	0.035	0.018	0.003	0.02	0.31	0.006	0.004	0.251	0	0.032	0.117	0.035	0.047	0	0	0.003	0.136	2.671	0.025	0.182	0.224	0.122	0.041	0.049	2.903	0.057	0.238	0.056	0.002	0.034	0.036	0	0.115	0	0.028	0	0.046	0.035	0.086	0.13	0.26	0.1	0.04	0.52
DJM1837	Control	0.01	0.004	0.003	0.004	0.311	0.003	0	0.353	0.005	0.026	0.091	0.04	0.044	0	0	0.013	0.172	3.563	0.033	0.205	0.211	0.157	0.042	0.051	2.778	0.058	0.339	0.092	0.002	0.046	0.048	0	0.118	0	0.038	0	0.041	0.054	0.109	0.11	0.24	0.08	0.03	0.48
DJM1838	Control	0	0	0.003	0.007	0.367	0.003	0	0.247	0	0.035	0.101	0.045	0.047	0	0	0.081	0.158	3.002	0.056	0	0.309	0.137	0.03	0.022	3.226	0.026	0.145	0.051	0.001	0.068	0.034	0	0.101	0.003	0.041	0	0.036	0.039	0.063	0.12	0.21	0.08	0.04	0.57
DJM1839	Control	0.03	0.005	0.003	0.017	0.334	0.003	0.004	0.249	0	0.042	0.105	0.038	0.037	0	0.001	0.045	0.177	3.283	0.048	0.171	0.267	0.129	0.019	0.018	2.608	0.025	0.193	0.06	0.001	0.046	0.038	0	0.09	0.002	0.026	0	0.057	0.037	0.073	0.12	0.21	0.08	0.03	0.55
DJM1849	Control	0	0	0.003	0.032	0.412	0.001	0.004	0.231	0	0.019	0.094	0.033	0.024	0	0	0.161	0.208	4.288	0	0.159	0.216	0.08	0.026	0.013	2.755	0.018	0.115	0.047	0.001	0	0.036	0	0.097	0.004	0.075	0	0.064	0.028	0.049	0.12	0.16	0.08	0.04	0.74
GUK31	Control	0.011	0	0	0.006	0.399	0.004	0	0.162	0	0.04	0.114	0.04	0.025	0	0	0.925	0.19	4.224	0.071	0.212	0.217	0.112	0.034	0.027	3.623	0.029	0.112	0.043	0.001	0.021	0.047	0	0.137	0	0.145	0.071	0.041	0.024	0.07	0.16	0.13	0.11	0.05	1.24
GUK32	Control	0.009	0	0	0.02	0.453	0.004	0	0.138	0	0.042	0.115	0.025	0.019	0	0	1.534	0.219	3.766	0.052	0.201	0.208	0.121	0.028	0.021	2.726	0.023	0	0.041	0.001	0	0.022	0	0.123	0.006	0.086	0.071	0.051	0.027	0.053	0.15	0.15	0.11	0.05	0.99
GUK33	Control	0.01	0	0.003	0	0.42	0.006	0	0.143	0	0.027	0.129	0.037	0.019	0	0	1.648	0.221	4.331	0.056	0.203	0.257	0.112	0.03	0.023	2.763	0.026	0.092	0.045	0.001	0.028	0.027	0	0.127	0.005	0.121	0.076	0.04	0.022	0.055	0.15	0.14	0.11	0.05	1.1
GUK34	Control	0	0.006	0.008	0.012	0.366	0.004	0	0.164	0	0.025	0.141	0.039	0.02	0	0	0.738	0.17	5.003	0.051	0.244	0.254	0.099	0.028	0.017	3.927	0.017	0.095	0.044	0.001	0	0.027	0	0.139	0	0.169	0.04	0.043	0.024	0.047	0.15	0.13	0.11	0.04	1.14
GUK35	Control	0.051	0.09	0.009	0.053	0.408	0.003	0	0.16	0	0.031	0.127	0.037	0.014	0	0	0.601	0.184	5.485	0.035	0.191	0.317	0.112	0.024	0.019	3.337	0.016	0	0.04	0.001	0	0.022	0	0.153	0	0.161	0.034	0.053	0.017	0.045	0.15	0.13	0.11	0.04	1.19
GUK26	GVHD KO	0	0.046	0.003	0.162	0.558	0.007	0	0.199	0	0.044	0.101	0.033	0.04	0	0.001	4.818	0.309	2.927	0.043	0.166	0.181	0.109	0.032	0.029	2.824	0.03	0.171	0.035	0.002	0.002	0.024	0	0.163	0.011	0.094	0.079	0.037	0.023	0.06	0.12	0.15	0.07	0.04	0.77
GUK27	GVHD KO	0.01	0.072	0.006	0	0.351	0.008	0	0.148	0	0.037	0.116	0.042	0.03	0	0	3.255	0.181	2.701	0.048	0.209	0.127	0.088	0.03	0.026	3.033	0.046	0.164	0.037	0.002	0	0.033	0	0.126	0.01	0.076	0	0.045	0.02	0.051	0.12	0.12	0.08	0.03	0.95
GUK28	GVHD KO	0	0.081	0.002	0.023	0.496	0.005	0	0.163	0	0.045	0.064	0.037	0.028	0	0	1.577	0.338	3.611	0	0.199	0.119	0.098	0.037	0.051	2.598	0.023	0	0.035	0	0.014	0.032	0	0.13	0.01	0.079	0	0.039	0.021	0.088	0.12	0.14	0.08	0.04	0.9
GUK29	GVHD KO	0	0.06	0.003	0	0.297	0.007	0.003	0.172	0	0.04	0.073	0.04	0.028	0	0	2.037	0.234	2.79	0.053	0.178	0.094	0.066	0.034	0.036	2.604	0.027	0	0.039	0.001	0.023	0.034	0.063	0.11	0.007	0.059	0	0.036	0.018	0.061	0.11	0.14	0.08	0.03	0.83
GUK30	GVHD KO	0	0	0	0.009	0.335	0.006	0	0.295	0	0.053	0.109	0.075	0.026	0	0	2.727	0.198	3.602	0.058	0.2	0.137	0.13	0.042	0.075	3.37	0.018	0	0.051	0.001	0.046	0.031	0	0.117	0.003	0.143	0.156	0.045	0.032	0.139	0.13	0.13	0.09	0.04	0.98
DJM1826	GVHD (-)Leu diet	0	0.007	0.001	0.008	0.322	0.001	0.005	0.395	0	0.016	0.038	0.034	0.032	0	0	0.006	0.159	1.989	0.038	0.229	0.129	0.126	0.077	0.064	1.835	0	0.159	0.063	0.003	0.08	0.053	0	0.064	0.007	0.012	0	0.025	0.024	0.149	0.25	0.25	0.14	0.11	1
DJM1827	GVHD (-)Leu diet	0	0.007	0	0.003	0.357	0.001	0	0.376	0	0.019	0.044	0.042	0.036	0	0.001	0.061	0.135	1.799	0	0.274	0.198	0.118	0.079	0.066	2.298	0	0.186	0.055	0.001	0.064	0.054	0	0.095	0	0.023	0	0.025	0.02	0.126	0.26	0.26	0.14	0.12	1
DJM1828	GVHD (-)Leu diet	0	0	0.003	0.004	0.349	0	0	0.377	0	0.011	0.041	0.039	0.038	0	0	0.022	0.179	1.771	0	0.214	0.15	0.12	0.064	0.058	1.562	0	0.15	0.043	0	0.088	0.028	0	0.082	0	0.014	0	0.009	0.024	0.143	0.23	0.17	0.11	0.12	1.31
DJM1832	GVHD (-)Leu diet	0.011	0	0	0.007	0.322	0.003	0	0.429	0	0.015	0.034	0.039	0.033	0	0	0.024	0.149	2.175	0.029	0.305	0.216	0.168	0.075	0.089	2.317	0	0.197	0.062	0.001	0.092	0.036	0	0.087	0	0.026	0	0.03	0.028	0.154	0.22	0.17	0.12	0.1	1.31
DJM1833	GVHD (-)Leu diet	0.007	0	0.003	0.004	0.382	0.002	0	0.39	0	0.016	0.045	0.032	0.034	0	0	0.015	0.156	2.116	0.05	0.28	0.228	0.123	0.072	0.129	2.366	0	0.207	0.062	0.001	0.06	0.036	0	0.119	0	0.052	0	0.031	0.029	0.26	0.23	0.2	0.12	0.1	1.14
GUK14	GVHD (-)Leu diet	0	0	0	0.083	0.45	0.002	0.005	0.326	0	0.027	0.057	0.071	0.027	0	0.001	2.662	0.245	1.399	0.057	0.287	0.217	0.184	0.061	0.076	2.054	0.017	0.217	0.067	0.002	0	0.041	0	0.104	0.012	0.057	0.217	0.024	0.015	0.142	0.16	0.16	0.11	0.05	1
GUK15	GVHD (-)Leu diet	0	0.006	0.021	0.013	0.377	0.004	0.004	0.284	0	0.018	0.051	0.055	0.026	0	0	3.677	0.201	1.686	0.044	0.277	0.124	0.121	0.048	0.071	2.356	0.011	0.182	0.048	0.002	0.041	0.032	0	0.114	0.01	0.047	0	0.025	0.017	0.13	0.16	0.12	0.11	0.05	1.28
GUK16	GVHD (-)Leu diet	0	0.031	0.002	0.002	0.355	0.002	0.004	0.546	0	0.02	0.07	0.056	0.036	0	0	3.094	0.19	2.096	0.07	0.232	0.15	0.155	0.065	0.148	3.602	0.012	0.192	0.067	0.002	0	0.045	0	0.11	0.006	0.127	0	0.039	0.03	0.241	0.15	0.13	0.1	0.05	1.15
GUK17	GVHD (-)Leu diet	0.038	0.113	0.012	0.022	0.388	0.003	0	0.442	0	0.016	0.065	0.049	0.025	0	0	2.719	0.213	1.327	0.05	0.221	0.178	0.169	0.046	0.093	2.521	0	0.133	0.062	0.002	0.028	0.043	0	0.123	0	0.065	0	0.026	0.027	0.2	0.15	0.11	0.1	0.05	1.34
GUK24	GVHD (-)Leu diet	0	0.02	0	0.128	0.401	0.002	0	0.486	0	0.021	0.074	0.051	0.031	0	0	4.457	0.186	1.868	0.084	0.232	0.101	0.146	0.057	0.121	2.924	0.011	0.227	0.07	0.002	0.044	0.057	0	0.124	0.002	0.067	0	0.033	0.032	0.237	0.16	0.14	0.11	0.05	1.17
GUK25	GVHD (-)Leu diet	0.009	0	0	0.084	0.307	0.002	0	0.309	0	0.019	0.04	0.039	0.027	0	0	4.049	0.186	1.44	0.039	0.256	0.13	0.145	0.052	0.059	2.09	0.019	0.157	0.053	0.002	0.026	0.034	0	0.093	0.002	0.042	0.116	0.027	0.009	0.149	0.22	0.18	0.12	0.1	1.22
GUK36	Control (-)Leu diet	0	0	0	0.013	0.462	0.002	0	0.201	0	0.048	0.076	0.055	0.022	0	0	0.935	0.244	2.522	0	0.205	0.301	0.117	0.035	0.02	2.662	0.019	0.103	0.04	0.001	0	0.02	0	0.151	0	0.072	0.045	0.023	0.024	0.043	0.14	0.12	0.1	0.04	1.17
GUK37	Control (-)Leu diet	0.008	0	0	0.009	0.395	0.001	0	0.192	0	0.022	0.046	0.05	0.018	0	0	1.143	0.192	2.848	0	0.198	0.19	0.052	0.023	0.014	3.118	0.012	0.094	0.032	0.001	0	0.034	0	0.169	0.003	0.069	0	0.019	0	0.034	0.22	0.27	0.11	0.11	0.83
GUK38	Control (-)Leu diet	0.01	0	0	0.025	0.391	0.002	0	0.155	0	0.032	0.061	0.045	0.023	0	0.001	1.164	0.246	2.261	0	0.183	0.269	0.079	0.018	0.015	1.933	0.012	0.097	0.035	0.001	0	0.024	0	0.117	0	0.053	0	0.021	0.022	0.033	0.13	0.15	0.1	0.04	0.89
GUK39	Control (-)Leu diet	0	0.045	0	0.044	0.338	0.003	0	0.177	0	0.034	0.056	0.054	0.021	0	0	1.425	0.213	2.734	0.04	0.215	0.224	0.093	0.044	0.018	2.59	0.015	0.089	0.047	0.001	0	0.024	0	0.117	0	0.073	0.064	0.026	0.018	0.045	0.16	0.15	0.11	0.04	1.02
GUK40	Control (-)Leu diet	0.008	0	0	0.045	0.399	0.003	0	0.172	0	0.036	0.071	0.056	0.019	0	0	0.861	0.182	2.53	0.044	0.216	0.214	0.11	0.034	0.013	2.502	0.023	0.078	0.048	0.001	0.019	0.019	0	0.115	0.011	0.064	0.043	0.026	0.02	0.039	0.15	0.2	0.11	0.04	0.75
DJM1834	GVHD WT	0.014	0	0.037	0.01	0.305	0.002	0	0.233	0	0.012	0.068	0.054	0.027	0	0	0	0.199	2.055	0	0.171	0.762	0.091	0.076	0.028	2.268	0.013	0.099	0.034	0.001	0.004	0.057	0	0.103	0.001	0.016	0	0.009	0.024	0.205	0.23	0.19	0.13	0.11	1.22
DJM1835	GVHD WT	0	0.096	0.022	0.089	0.365	0.007	0.004	0.136	0	0.04	0.061	0.05	0.026	0	0	0	0.148	2.447	0	0.231	0.17	0.053	0.051	0.011	1.201	0.024	0.096	0.03	0	0.049	0.029	0	0.095	0.006	0.007	0	0.014	0.01	0.043	0.23	0.35	0.12	0.11	0.65
DJM1842	GVHD WT	0.023	0.073	0	0.496	0.355	0.048	0	0.102	0	0.019	0.067	0.047	0.025	0	0	0	0.138	2.675	0.018	0.181	0.266	0.061	0.065	0.028	1.206	0.07	0.087	0.026	0.001	0.028	0.047	0	0.067	0	0.024	0	0.013	0.021	0.12	0.23	0.16	0.12	0.11	1.42
GUK18	GVHD WT	0	0.027	0.002	0.491	0.47	0.032	0.003	0.112	0	0.016	0.053	0.054	0.025	0	0	3.447	0.207	1.602	0.031	0.226	0.204	0.055	0.055	0.018	2.494	0.031	0.086	0.034	0.002	0.031	0.037	0	0.101	0.01	0.05	0.043	0.02	0.013	0.048	0.29	0.33	0.15	0.14	0.87
GUK19	GVHD WT	0.013	0.021	0.038	0.089	0.341	0.001	0	0.176	0	0.029	0.035	0.046	0.017	0	0	2.686	0.241	1.337	0.062	0.259	0.144	0.07	0.061	0.013	2.52	0.027	0.078	0.04	0.001	0	0.048	0	0.106	0	0.062	0	0.021	0.012	0.051	0.3	0.38	0.15	0.14	0.79
GUK20	GVHD WT	0	0.034	0.037	0.313	0.352	0.036	0	0.093	0	0.032	0.051	0.07	0.017	0	0	1.209	0.194	1.094	0.02	0.183	0.202	0.05	0.032	0.009	2.053	0.019	0.075	0.026	0.002	0	0.027	0	0.131	0	0.033	0	0.02	0.012	0.037	0.31	0.22	0.16	0.15	1.42
GUK21	GVHD WT	0	0.058	0.003	0.92	0.439	0.23	0.003	0.099	0	0.026	0.043	0.074	0.02	0	0	2.701	0.208	0.608	0.033	0.226	0.17	0.075	0.034	0.019	2.271	0.03	0.089	0.038	0.002	0.032	0.03	0	0.08	0.005	0.027	0	0.021	0.013	0.062	0.3	0.29	0.15	0.15	1.03
GUK23	GVHD WT	0	0	0	0.03	0.383	0.003	0.002	0.158	0	0.02	0	0.048	0.027	0	0.001	2.101	0.197	2.13	0	0.237	0.083	0.072	0.055	0.023	2.362	0.046	0.11	0.038	0.002	0	0.039	0	0.141	0.004	0.023	0.063	0.015	0.012	0.074	0.23	0.33	0.12	0.11	0.69

## Sheet: analysis
variable	Control (-)Leu diet.vs.Control.fc	Control (-)Leu diet.vs.Control.p_value	Control (-)Leu diet.vs.Control.se	GVHD (-)Leu diet.vs.Control.fc	GVHD (-)Leu diet.vs.Control.p_value	GVHD (-)Leu diet.vs.Control.se	GVHD KO.vs.Control.fc	GVHD KO.vs.Control.p_value	GVHD KO.vs.Control.se	GVHD WT.vs.Control.fc	GVHD WT.vs.Control.p_value	GVHD WT.vs.Control.se
2-Aminobutyric acid	-1.58496	0.103697	0.820202	-1.40054	0.154374	1.10838	-2.96347	0.0393214	0.765814	-1.31962	0.162807	0.908159
2-Hydroxybutyric acid	-0.450661	0.798209	1.44761	0.443544	0.74459	1.61058	2.07429	0.0493311	1.33436	1.65088	0.102679	1.33919
2-Oxoglutaric acid	-3	0.00424151	0	0.125531	0.887984	0.959261	-0.321928	0.611556	0.635944	2.31159	0.066081	0.699815
3-Hydroxybutyric acid	0.66961	0.297957	0.560095	0.92846	0.297405	0.776017	1.18206	0.526809	1.45966	4.15556	0.0373966	0.695738
Acetic acid	0.0707528	0.466273	0.0850473	-0.0522875	0.504332	0.0742514	0.10806	0.603147	0.169113	-0.00669465	0.943905	0.0848747
Acetoacetic acid	-0.750022	0.0276237	0.27746	-0.887525	0.00924439	0.295047	0.834941	0.00175508	0.201851	3.60031	0.174087	0.939763
Acetone	-3	0.0811262	0	0.447459	0.641614	0.974031	-1	0.497782	0.919669	0.321928	0.73021	0.929362
Alanine	-0.225835	0.213631	0.152426	0.91781	1.17994e-05	0.163102	-0.102584	0.681497	0.215193	-0.597827	0.0201907	0.215616
Choline	0.108852	0.622086	0.1893	-0.82556	0.000219727	0.142223	0.457374	0.00854041	0.131269	-0.395572	0.0834552	0.217558
Citric acid	-0.871081	2.78123e-05	0.125921	-1.158	1.8802e-08	0.123046	-0.292337	0.117689	0.156395	-1.26303	1.09663e-05	0.248796
Creatine	0.494891	0.000236663	0.0794541	0.320861	0.0321857	0.123333	0.299071	0.328385	0.221931	0.585614	0.00131855	0.107945
Creatinine	-0.522953	0.0560567	0.200105	0.0834957	0.688112	0.202565	0.0384741	0.868992	0.211621	-0.363963	0.154848	0.210943
Dimethylsulfone	1	0.670209	0.855203	0.862496	0.610046	0.959011	1	0.670209	0.845068	0.321928	0.878083	0.793688
Ethanol	0.943447	0.0337196	0.542578	1.71673	0.0464532	0.71708	2.32609	0.011657	0.582932	1.40079	0.111097	0.735819
Formic acid	0.231238	0.077698	0.102087	-0.0140051	0.891037	0.0972274	0.457644	0.0891334	0.17158	0.0615643	0.59217	0.105193
Glucose	-0.619271	0.000663801	0.103918	-1.14788	1.38211e-05	0.118449	-0.341673	0.0297704	0.125202	-1.1841	2.1212e-05	0.217392
Glutamic acid	-1.34577	0.0688529	0.709511	-0.0269728	0.937977	0.354751	-0.0798808	0.855616	0.450896	-1.05861	0.0413077	0.608843
Glutamine	0.202201	0.250467	0.173596	0.529407	0.00489491	0.176322	0.106915	0.556579	0.172769	0.277177	0.13873	0.188279
Glycerol	-0.0497122	0.732745	0.126656	-0.583113	0.00024712	0.131917	-0.914181	0.000113468	0.159476	0.0123091	0.978575	0.40027
Glycine	-0.38881	0.0772245	0.188822	0.277839	0.0178036	0.100306	-0.266214	0.155299	0.166647	-0.842206	1.09587e-05	0.129294
Histidine	0.0283818	0.910965	0.229862	1.06704	4.53974e-07	0.129932	0.212806	0.146583	0.128823	0.828357	0.0023744	0.161676
Isoleucine	-0.70044	0.0438287	0.235287	1.76791	2.91784e-05	0.251457	0.739183	0.131918	0.343902	-0.481271	0.155012	0.293523
Lactic acid	-0.258992	0.0635054	0.116254	-0.378858	0.0040311	0.120362	-0.0867275	0.39548	0.0892961	-0.582276	0.000802425	0.144957
Leucine	-0.864721	0.0278901	0.278288	-2.21279	0.000875785	0.624901	-0.0346461	0.919755	0.302247	0.139725	0.713369	0.342769
Lysine	-0.527502	0.247864	0.363504	0.457196	0.173965	0.364383	-0.988108	0.240767	0.78074	-0.562344	0.224829	0.354619
Methionine	-0.361379	0.0706735	0.161784	0.191634	0.204418	0.139689	-0.397539	0.0487581	0.159695	-0.64238	0.00426441	0.154466
N,N-Dimethylglycine	-0.263034	0.167851	0.154213	0.447459	0.136877	0.258507	0	1	0.482319	0.196397	0.565458	0.319221
Ornithine	-2.67688	0.0338193	0.794975	0.968351	0.0777647	0.55867	-0.515422	0.534769	0.992954	-0.432959	0.548386	0.806704
Phenylalanine	-0.477742	0.033596	0.18553	0.308242	0.0670905	0.154928	-0.129818	0.412788	0.142514	0.219944	0.26492	0.177081
Pyruvic acid	0.157044	0.3167	0.12761	-0.243494	0.0423597	0.106027	0.106572	0.432275	0.120312	-0.22039	0.134243	0.135013
Sarcosine	0.485427	0.73748	1.18374	0.825971	0.330105	0.826605	2.03562	0.00877481	0.682743	0.70044	0.419203	0.849628
Succinic acid	-0.426974	0.239064	0.284478	-0.879883	0.0652754	0.409919	0.0193221	0.958949	0.354391	-1.55687	0.00977151	0.421942
Threonine	0.058103	0.944304	0.861733	0.0520503	0.9648	0.966498	0.686692	0.612969	0.972014	-1.13998	0.265324	0.938719
Trimethylamine-N-oxide	-1.03715	4.31253e-06	0.113199	-0.820474	2.10454e-05	0.1443	-0.224432	0.0665985	0.106918	-1.50543	1.78687e-07	0.150045
Tyrosine	-0.869777	0.0324079	0.404145	-0.405245	0.0814585	0.198998	-0.429205	0.0819013	0.207647	-1.0698	0.00101908	0.225966
Valine	-0.744383	0.00269795	0.156198	1.43333	9.9331e-06	0.179387	0.295949	0.428476	0.288428	0.29956	0.496646	0.363263
Glyc	0.234465	0.211606	0.135631	0.549821	0.000574232	0.107607	-0.180572	0.0278443	0.0667432	0.962386	6.68485e-06	0.090419
Glyc/SPC	0.0163018	0.949799	0.224933	-0.0346927	0.848243	0.163026	-0.371969	0.0338813	0.136559	0.676278	0.00812423	0.18871
GlycA	0.128008	0.115713	0.0744336	0.262584	0.00617819	0.0830385	-0.277985	0.0104444	0.0861869	0.503375	9.43558e-05	0.0915563
GlycB	0.397335	0.408952	0.344739	0.996798	0.00141068	0.174384	-0.187627	0.168353	0.119348	1.6368	9.84262e-07	0.107805
SPC	0.129477	0.525745	0.188252	0.463177	0.00999891	0.167719	0.0564533	0.752146	0.167444	0.247214	0.296787	0.216737
