# Supplementary material for: Restricting SLC7A5-mediated Leucine uptake in T cells prevents acute GVHD and maintains GVT response
Source: EMBO Mol Med. 2025 May 21;17(7):1631–65. doi: 10.1038/s44321-025-00250-2 (PMC12254332; doi:10.1038/s44321-025-00250-2)
Supplement: Supplementary file 8 — Source data Fig. 6 [file 44321_2025_250_MOESM8_ESM.zip]

Archive with 7 entries (4 files):
- Figure 6/
- Figure 6/6A/
- Figure 6/6A/6A Seahorse wt vs ko.pzfx
- Figure 6/6A/6A Seahorse wt vs ko.xlsx
- Figure 6/6B/
- Figure 6/6B/6B Seahorse diets.pzfx
- Figure 6/6B/6B Seahorse diets.xlsx
