# Supplementary material for: Restricting SLC7A5-mediated Leucine uptake in T cells prevents acute GVHD and maintains GVT response
Source: EMBO Mol Med. 2025 May 21;17(7):1631–65. doi: 10.1038/s44321-025-00250-2 (PMC12254332; doi:10.1038/s44321-025-00250-2)
Supplement: Supplementary file 8 — Source data Fig. 6 [file 44321_2025_250_MOESM8_ESM.zip › Figure 6/6A/6A Seahorse wt vs ko.xlsx]

## Sheet: OCR
OCR
Time (minutes)	SLC7A5WT								SLC7A5ΔCD4
1.5374	137.82	96.02	111.87	184.49	124.24	121.66	127.98	204.77	46.54	39.8	43.44	62.78	38.06	31.36
8.38515	112.8	76.46	85.84	153.99	113.35	104.17	129.57	174.63	39.2	28.85	35.84	60.34	26.48	30.33
15.2314	89.1	61.23	60.78	122.61	93.83	85.05	104.31	144.66	29.59	21.36	26.37	51.35	19.96	25.87
22.1754	43.43	37.47	34.15	59.51	43.71	44.57	50.06	65.27	17.31	14.04	16.48	25.39	12.76	14.21
29.0164	37.4	32.63	29.5	51.75	37.35	38.92	42.24	56.33	14.74	12.88	15.17	23.08	12.34	13.1
35.8642	34.96	32	27.8	49.07	34.98	36.82	39.11	53.37	14.97	12.82	14.76	21.32	11.95	12.44
42.8105	200.72	169.82	136.56	268.57	187.44	203.81	171.95	263.26	54.47	41.85	59.34	91	40	54.29
49.6623	192.09	160.38	119.37	267.58	183.25	195.61	163.22	274.38	45.04	35.04	48.24	77.31	33.08	46.54
56.5141	186.32	154.11	111.13	260.66	177.83	190.52	157.19	272.75	41.69	32.25	44.1	72.06	30.27	43.16
63.4645	33.36	29.3	24.16	42.15	33.23	35.19	33.54	47.29	11.58	7.84	11.4	15.95	8.07	9.76
70.3193	30.5	27.12	21.7	38.85	29.77	30.6	28.9	41.28	10.04	6.71	9.6	14.7	6.66	8.57
77.1758	28.98	25.71	20.11	37.04	27.58	28.62	26.81	38.82	9.31	6.15	8.78	13.49	6.15	7.8

## Sheet: ECAR
ECAR
Time (minutes)	SLC7A5WT								SLC7A5ΔCD4
1.5374	23.2096	24.5	15.72	29.38	23.11	26.83	13.92	33.53	-0.7	8.84	-1.64	-0.59	7.26	4.94
8.38515	27.36	24.44	22.55	30.81	26.9	28.03	21.05	31.32	7.74	7.64	3.92	4.92	4.97	7.85
15.2314	29.38	25.65	22.04	32.53	28.31	29.94	22.79	31.94	8.8	7.08	6.03	7.44	4.36	7.61
22.1754	94.94	93.82	82.44	113.06	103.78	98.49	88.53	121.47	32.79	28.78	29.45	30.66	23.67	26.53
29.0164	87.93	86.84	75.37	102.72	96.7	89.93	80.43	109.32	32.03	26.62	26.94	29.45	23.42	26.69
35.8642	85.68	83.46	72.38	98.1	93.74	87.14	76.58	103.66	31.29	25.93	26.43	29.09	23.32	26.76
42.8105	105.3	98.48	84.46	121.71	107.51	107.04	90.46	119.15	36.96	26.23	30.4	33.87	22.39	28.41
49.6623	106.89	94.92	82.5	115.94	111.9	104.69	87.48	115.86	33.79	24.28	28.3	32.08	21.88	28
56.5141	105.34	92.38	81.09	111.32	110	102.65	86.27	110.52	33.33	24.7	28.1	32.05	23.45	28.3
63.4645	22.55	15.81	15.35	31.01	21.52	20.45	17.31	27.41	9.41	7.51	8.9	7.45	4.89	6.3
70.3193	20.83	15.84	14.69	23.71	20.8	18.14	15.18	22.7	8.53	6.39	7.52	7.53	5.08	7
77.1758	19.17	14.79	13.64	21.54	19.19	16.52	13.9	21.06	7.84	6.05	6.8	7.3	4.79	6.84

## Sheet: PARAMETERS
	Glycolysis -GlycoStress			Glycolytic Capacity -GlycoStress			Non-Glycolytic Acidification -GlycoStress			ATP Production -MitoStress
	SLC7A5WT	SLC7A5ΔCD4		SLC7A5WT	SLC7A5ΔCD4		SLC7A5WT	SLC7A5ΔCD4		SLC7A5WT	SLC7A5ΔCD4
	65.5612	23.9918		77.5139	28.1546		29.3776	8.8014		54.1462	14.8491
	68.1676	21.6982		72.8296	19.1457		25.6487	7.08115		29.2263	8.54773
	60.3945	23.4249		62.417	24.3693		22.0441	6.02973		32.989	11.6118
	80.5274	23.2282		89.1823	26.4349		32.5303	7.43588		73.5405	30.0315
	75.4692	19.3058		83.5904	19.0844		28.3103	4.36071		58.8539	8.00818
	68.5452	19.1555		77.0982	20.8055		29.9411	7.60743		48.2247	13.433
	65.7397			67.665			22.7945			65.2006
	89.5292			87.2087			31.9403			91.2825
	Basal respiration -MitoStress			Maximal respiration -MitoStress			Proton Leak -MitoStress			Coupling Efficiency (%) -MitoStress
	SLC7A5WT	SLC7A5ΔCD4		SLC7A5WT	SLC7A5ΔCD4		SLC7A5WT	SLC7A5ΔCD4		SLC7A5WT	SLC7A5ΔCD4
	60.12	20.2854		171.739	45.1589		5.9738	5.43628		89.6256	73.0033
	35.5216	15.2099		144.108	35.6991		6.29536	6.66221		82.0295	56.1983
	40.6707	17.595		116.444	50.5672		7.68171	5.98321		81.0144	66.0632
	85.5698	37.8573		231.527	77.5091		12.0294	7.82578		86.0089	79.3282
	66.2553	13.8032		159.863	33.8458		7.40138	5.79503		88.7525	58.0168
	56.4328	18.0689		175.189	46.4899		8.20807	4.63595		85.4695	73.6503
	77.5018			145.142			12.3011			84.128
	105.832			235.555			14.5495			86.2868
