# Supplementary material for: Restricting SLC7A5-mediated Leucine uptake in T cells prevents acute GVHD and maintains GVT response
Source: EMBO Mol Med. 2025 May 21;17(7):1631–65. doi: 10.1038/s44321-025-00250-2 (PMC12254332; doi:10.1038/s44321-025-00250-2)
Supplement: Supplementary file 8 — Source data Fig. 6 [file 44321_2025_250_MOESM8_ESM.zip › Figure 6/6B/6B Seahorse diets.xlsx]

## Sheet: OCR
OCR
Time (minutes)	SLC7A5WT				SLC7A5WT-Leu				SLC7A5WT+Rapa				SLC7A5WT-Leu +Rapa
1.54	32.1	21.82	64.68	64.46	44.99	58.47	61.61	39.01	50.07	19.37	36.41	53.7	44.88	37.94	53.37	28.65
8.39	33.42	22.96	58.14	62.04	40.45	48.2	54.61	27.87	45.8	20.94	34.7	47.48	43.85	32.4	44.94	32.75
15.24	31.68	21.62	54.37	59.99	39.04	44.59	49.69	26.46	42.58	20.73	33.46	44.79	38.75	31.2	41.37	32.58
22.18	18.53	12.26	28.88	36.65	15.83	13.66	16.32	5.74	24.91	10.85	15.69	23.13	15.29	9.92	10.9	13.72
29.04	12.71	6.82	23.67	29.8	14.9	12	17.29	4.41	18.26	6.37	11.43	17.18	16.11	11.8	13.01	11.43
35.9	10.79	6.17	21.65	28.49	15.04	12.94	17.71	4.1	15.59	5.76	10.01	17.41	15.22	10.16	11.39	9.86
42.83	39.83	24.66	70.76	93.22	38.71	68.32	69	40.84	72.45	37.45	66.72	89.5	78.97	55.09	47.41	77.23
49.69	37.53	21.68	70.96	95.84	35.7	64.19	64.21	39.15	73.66	35.54	71.74	95.85	71.22	50.97	42.02	70.16
56.54	36.7	21.79	69.31	97.31	33.64	62.79	62.88	37.21	75.42	36.04	79.23	100.25	68.59	49.6	40.64	68.05
63.49	5.17	3.85	13.86	22.88	12.77	15.48	14.68	6.16	8.31	1.62	10.36	11.21	35.13	14.62	7.67	14.38
70.34	0.77	0.5	11.54	18.94	10.24	13.78	15.3	4.96	5.36	-1.52	9.69	8.14	22.59	11.19	10.96	12.34
77.2	0.69	0.06	13.08	19.46	9.9	14.7	16.39	5.56	5.23	-0.76	7.16	7.68	18.23	10.76	11.48	9.93

## Sheet: ECAR
ECAR
Time (minutes)	SLC7A5WT				SLC7A5WT-Leu				SLC7A5WT+Rapa				SLC7A5WT-Leu +Rapa
1.54	11.74	8.75	24.02	34.55	18.81	30.1	19.81	3.96	11.78	10.47	23.09	27.09	25.65	12.45	8.39	3.81
8.39	10.3	8.41	23.29	34.7	15.94	26.85	18.87	3.69	10.77	10.13	21.39	25.55	24.22	11.03	6.99	3.03
15.24	10.29	8.45	23.03	34.64	15.13	25.52	18.03	3.89	10.97	10.63	20.77	25.56	23.88	11.05	7.49	3.91
22.18	51.14	42.78	95.82	103.76	17.45	31.42	18.72	6.94	39.49	44.73	56.9	79.31	29.53	13.35	9.79	6.54
29.04	52.98	45.3	93.14	102.74	17.58	31.86	19.51	7.36	40.7	46.77	59.65	79.83	30.47	13.37	10.36	7.22
35.9	54.75	47.34	93.02	104.16	17.82	33.04	20.06	7.96	42.09	48.49	60.94	81.6	31.55	13.78	10.76	7.64
42.83	56.77	47.33	108.02	124.61	15.59	29.77	16.83	7.26	49.72	53.63	69.2	97.04	27.85	11.7	8.84	6.58
49.69	57.19	47.8	104.61	121.46	15.76	31.32	17.56	7.78	50.56	53.97	69.54	96.43	28.96	12.54	9.55	7.56
56.54	55.58	46.65	101.08	119.3	15.78	32.45	17.75	7.75	50.01	53.91	70.06	96.15	29.97	12.96	10.1	7.58
63.49	15.41	12.37	29.56	33.36	3.44	7.24	5.05	2.3	14.47	14.07	18.27	24.77	6.99	3.3	2.61	2.04
70.34	11.74	9.13	21.67	24.27	1.84	5.68	3.7	1.29	10.73	11.33	13.68	19.09	5.22	2.15	1.68	1.1
77.2	10.26	8.08	19.26	21.54	1.48	5.23	2.95	1.13	9.65	9.95	11.51	16.86	4.71	1.86	0.88	0.89

## Sheet: PARAMETERS
	Glycolysis -GlycoStress					Glycolytic Capacity -GlycoStress					Non-Glycolytic Acidification -GlycoStress					ATP Production -MitoStress
	SLC7A5WT	SLC7A5WT-Leu	SLC7A5WT+Rapa	SLC7A5WT-Leu +Rapa		SLC7A5WT	SLC7A5WT-Leu	SLC7A5WT+Rapa	SLC7A5WT-Leu +Rapa		SLC7A5WT	SLC7A5WT-Leu	SLC7A5WT+Rapa	SLC7A5WT-Leu +Rapa		SLC7A5WT	SLC7A5WT-Leu	SLC7A5WT+Rapa	SLC7A5WT-Leu +Rapa
	43.0715	2.68822	31.1121	7.67822		47.0594	0.645692	39.5842	6.09048		10.8289	15.1296	10.9731	23.8754		20.8956	24.1446	24.7752	23.5388
	38.8891	7.51979	37.8601	2.72514		39.3495	6.93482	43.3442	1.90962		8.45235	25.5168	10.6261	11.051		15.4493	32.5824	14.9689	21.2792
	72.7904	2.03274	40.1608	3.26486		84.9855	0	49.2803	2.61277		23.0305	18.0277	20.775	7.49152		32.7175	33.3731	23.4533	30.4731
	69.5223	4.06445	56.0479	3.72254		89.9703	3.88628	71.4806	3.66767		34.6365	3.89137	25.5566	3.9136		31.4937	22.3608	27.6089	22.7215
	Basal respiration -MitoStress					Maximal respiration -MitoStress					Proton Leak -MitoStress					Coupling Efficiency (%) -MitoStress
	SLC7A5WT	SLC7A5WT-Leu	SLC7A5WT+Rapa	SLC7A5WT-Leu +Rapa		SLC7A5WT	SLC7A5WT-Leu	SLC7A5WT+Rapa	SLC7A5WT-Leu +Rapa		SLC7A5WT	SLC7A5WT-Leu	SLC7A5WT+Rapa	SLC7A5WT-Leu +Rapa		SLC7A5WT	SLC7A5WT-Leu	SLC7A5WT+Rapa	SLC7A5WT-Leu +Rapa
	30.9869	29.1393	34.316	20.5253		39.131	28.8104	61.8749	60.7422		10.0912	4.99465	9.54081	0		68.0902	83.6219	73.0339	114.686
	21.5569	30.8036	22.2439	20.4369		24.6016	54.5325	38.9712	44.3291		6.10765	0	7.27498	0		71.6534	105.607	67.216	103.99
	42.826	35.0136	26.296	33.7052		59.4179	54.328	72.0679	39.7453		10.1084	1.64045	2.84267	3.23209		76.4921	95.5573	89.1897	94.0667
	41.0448	21.5013	37.1116	22.6521		78.3631	35.8855	92.5713	67.2981		9.55112	0	9.50261	0		76.8278	104.79	75.6364	117.255
