# Supplementary material for: Restricting SLC7A5-mediated Leucine uptake in T cells prevents acute GVHD and maintains GVT response
Source: EMBO Mol Med. 2025 May 21;17(7):1631–65. doi: 10.1038/s44321-025-00250-2 (PMC12254332; doi:10.1038/s44321-025-00250-2)
Supplement: Supplementary file 9 — Source data Fig. 8 [file 44321_2025_250_MOESM9_ESM.zip]

Archive with 19 entries (12 files):
- Figure 8/
- Figure 8/8F/
- Figure 8/8F/8F_Tmto+CD4 and CD8 cells in spleen.xlsx
- Figure 8/8F/8F_Tmto+CD4 and CD8 cells in spleen.prism
- Figure 8/8G/
- Figure 8/8G/8G Memory Markers in spleen.prism
- Figure 8/8G/8G Memory Markers in spleen.xlsx
- Figure 8/8C/
- Figure 8/8C/8C_Tumor Volume  no Leucine.prism
- Figure 8/8C/8C_Tumor Volume  no Leucine.xlsx
- Figure 8/8H/
- Figure 8/8H/8H_TCF1 expression in CD4 and CD8 in spleen.xlsx
- Figure 8/8H/8H_TCF1 expression in CD4 and CD8 in spleen.prism
- Figure 8/8B/
- Figure 8/8B/8B_Tumor Volume all groups.prism
- Figure 8/8B/8B_Tumor Volume all groups.xlsx
- Figure 8/8A/
- Figure 8/8A/8A_Mortality Curve_GVT_Leucine Diet.xlsx
- Figure 8/8A/8A_Survival Curve_GVT_Leucine Diet.prism
