# Supplementary material for: Restricting SLC7A5-mediated Leucine uptake in T cells prevents acute GVHD and maintains GVT response
Source: EMBO Mol Med. 2025 May 21;17(7):1631–65. doi: 10.1038/s44321-025-00250-2 (PMC12254332; doi:10.1038/s44321-025-00250-2)
Supplement: Supplementary file 9 — Source data Fig. 8 [file 44321_2025_250_MOESM9_ESM.zip › Figure 8/8F/8F_Tmto+CD4 and CD8 cells in spleen.xlsx]

## Sheet: Sheet1
8F: Total Tmto+ CD4+
GVHD Regular diet	GVHD (-)Leu diet
375611	7717.48
823952	59349.8
1.11565e+06	52180.3
441069	92187.1
81999.9	90944.3
273687	75667.5
347066	31610.2
537128	46552.9
8F: Total Tmto+ CD8+
GVHD Regular diet	GVHD (-)Leu diet
1.25215e+06	14686
1.89233e+06	107806
2.22016e+06	131602
97130.3	145525
303939	174273
390290	144781
335922	63183.6
631401	48684.2
30984.5	59123.1
	14300.2
