# Supplementary material for: Restricting SLC7A5-mediated Leucine uptake in T cells prevents acute GVHD and maintains GVT response
Source: EMBO Mol Med. 2025 May 21;17(7):1631–65. doi: 10.1038/s44321-025-00250-2 (PMC12254332; doi:10.1038/s44321-025-00250-2)
Supplement: Supplementary file 9 — Source data Fig. 8 [file 44321_2025_250_MOESM9_ESM.zip › Figure 8/8G/8G Memory Markers in spleen.xlsx]

## Sheet: Sheet1
8G: %CD8+CD44-CD62L+	GVHD Regular Diet	Control Regular diet	GVHD (-)Leu diet	Control (-)Leu diet
	0.19	15	1.75	5.4
	0.17	14.9	2.47	15.5
	0.31	21.2	1.21	12.3
	0.13	21.9	5.18	2.72
		20.2	0.95	24.4
8G: %CD8+CD44+CD62L-	GVHD Regular Diet	Control Regular diet	GVHD (-)Leu diet	Control (-)Leu diet
	70.7	45.2	78.9	31.9
	78.1	45.5	78.7	36.2
	68.8	43.2	82.9	31.5
	75.3	36.7	75.5	45.6
		40.6	86.6	24.9
8G: %CD8+CD44+CD62L+	GVHD Regular Diet	Control Regular diet	GVHD (-)Leu diet	Control (-)Leu diet
	1.5	31.9	16	58.3
	1.76	29.6	16.1	40.9
	1.71	28.5	8.9	52.8
	1.35	32.6	15.9	39.8
		33.4	8.67	47.5
8G: %CD8+CD44-CD62L-	GVHD Regular Diet	Control Regular diet	GVHD (-)Leu diet	Control (-)Leu diet
	27.6	7.87	3.43	4.42
	20	9.95	2.69	7.33
	29.1	7.06	6.94	3.35
	23.3	8.76	3.45	12
		5.84	3.8	3.2
