# Supplementary material for: Restricting SLC7A5-mediated Leucine uptake in T cells prevents acute GVHD and maintains GVT response
Source: EMBO Mol Med. 2025 May 21;17(7):1631–65. doi: 10.1038/s44321-025-00250-2 (PMC12254332; doi:10.1038/s44321-025-00250-2)
Supplement: Supplementary file 9 — Source data Fig. 8 [file 44321_2025_250_MOESM9_ESM.zip › Figure 8/8H/8H_TCF1 expression in CD4 and CD8 in spleen.xlsx]

## Sheet: Sheet1
8H: %CD4+TCF1+	GVHD Control diet	Chimera Control diet	GVHD (-)Leu diet	Chimera (-)Leu diet
	65.5	0.22	97.3	99.6
	17.4	0.26	85.1	97.1
	28.9	0.2	74.5	97.8
	78.5	0.23	78.4	96.1
	64.3	0.24		95.7
				95.7
8H: %CD8+TCF1+	GVHD Control diet	Chimera Control diet	GVHD (-)Leu diet	Chimera (-)Leu diet
	69.7	0.2	94.1	99.6
	23.5	0.27	81.8	91.6
	38.2	0.14	72	90.1
	79.8	0.18	73.6	88.6
	63.4	0.14		90.9
				96.8
8H: MFI TCF1 en CD4	GVHD Control diet	Chimera Control diet	GVHD (-)Leu diet	Chimera (-)Leu diet
	1075	225	4100	6486
	392	186	1506	3977
	495	211	1272	4967
	1593	226	1427	4557
	1282	216		4304
				5354
8H: MFI TCF1 en CD8	GVHD Regular diet	Control Regular diet	GVHD (-)Leu diet	Control (-)Leu diet
	1257	243	2627	4624
	466	212	1589	3201
	605	239	1135	4768
	1835	245	1284	4083
	1236	237		4292
				6186
