# Supplementary material for: Restricting SLC7A5-mediated Leucine uptake in T cells prevents acute GVHD and maintains GVT response
Source: EMBO Mol Med. 2025 May 21;17(7):1631–65. doi: 10.1038/s44321-025-00250-2 (PMC12254332; doi:10.1038/s44321-025-00250-2)
Supplement: Supplementary file 9 — Source data Fig. 8 [file 44321_2025_250_MOESM9_ESM.zip › Figure 8/8B/8B_Tumor Volume all groups.xlsx]

## Sheet: Sheet1
GVHD Regular diet
Days	1	2	3	4	5	6	7	8	9	10	11	12	13	14
5	18.0188	14.5128	13.8301	14.3	27.5176	25.5284	26.5469	36.6717	26.64	16.06	17.42	11.29	7.52	11.67
7	28.6562	8.06719	17.1349	12.6699	24.4467	24.1755	27.3408	23.3196	16.93	21.93	14.74	6.67	12.05	4.01
10	14.6033	50.4881	18.4565	14.45	38.816	22.3948	25.3208	41.5082	26.28	26.73	22.43	17.87	12.93	5.14
13	10.1314	49.8777	15.2959	17.7072	45.4624	32.5555	29.415	72.0639	32.51	23.98	22.64	18.03	8.71	7.19
17	5.93004	40.4675	9.95439	16.3313	72.8457	58.9776	62.8838	167.453	42.44	34.8	30.91	13.22	4.71	11.54
20	6.41766	97.2885	7.50879	16.0262	64.8561	95.4945	136.168	253.791	56.35	59.17	40.36	10.24	25.85	13.19
25	21.1634	175.256	19.4893	59.0644	124.875	134.847	387.31	431.63	98.5	174.98	88.9	30.34	54.41	21.35
Control Regular diet
Days	1	2	3	4	5	6	7	8	9	10	11	12	13	14	15	16
5	8.0015	17.0577	9.45728	14.0142	23.5065	59.24	45.79	39.32	37.43	56.62	57.89	153.213	203.258	64.5167	161.677	38.4454
7	22.8374	20.7669	18.0537	72.9978	13.099	64.25	61.8206	84.6184	54.5699	55.4761	71.6911	138.539	266.307	103.372	150.059	58.78
10	35.3519	46.1478	42.288	94.2818	41.7635	98.7	132.39	124.76	61.97	86.49	88.1	171.917	357.42	102.828	173.385	29.5919
13	17.4532	26.6256	35.6242	79.6829	53.3034	130.559	170.169	172.943	74.3424	104.545	203.103	227.353	590.077	175.829	291.491	83.2279
17	68.7931	38.2682	36.8645	90.1457	105.014	204.683	310.949	279.197	122.602	205.197	337.5	805.394	1227.65	368.01	517.242	140.008
20	107.091	59.2569	106.821	162.037	206.734	297.894	443.935	460.849	218.646	326.026	595.517	1052.23	1536.45	808.226	837.208	191.828
25	117.246	140.995	178.817	234.785	290.169	486.618	609.524	715.933	476.645	799.302		1522.26	1981.81	1226.47	2181.95	465.666
GVHD (-)Leu diet
Days	1	2	3	4	5	6	7	8	9	10	11	12	13	14	15
5	5.94716	10.1846	8.59625	21.3674	9.11259	15.59	15.71	26.81	27.32	44.9175	30.6422	31.6028	39.573	15.8701	50.3061
7	20.5049	12.5076	13.0086	16.6279	12.5878	17.8704	23.5947	33.7932	17.7324	35.0676	28.5464	22.699	34.3833	14.1065	32.5613
10	22.9377	21.9541	18.3531	24.4103	15.109	30.86	34.47	40.82	23.86	48.6087	38.8744	22.8081	27.2739	18.5019	51.2573
13	34.5665	27.625	12.4122	26.7816	16.3449	32.948	21.3275	37.683	28.4457	46.9667	30.1351	34.2448	35.0607	19.9605	36.8981
17	47.0902	28.182	16.9805	32.4942	16.3061	38.2106	20.9017	47.7841	36.8748	76.1563	36.3153	38.9367	35.9096	33.5306	54.5288
20	15.6544	29.4896	11.8832	73.5356	19.0203	39.8535	11.3794	45.2662	40.3857	105.974	70.1104	70.1583	64.4683	71.6416	66.8152
25	32.5508	34.3414	13.1585	54.122	24.6315	39.9542	10.7212	100.378	101.125	171.304	113.62	114.367	106.353	84.3888	419.746
Control (-)Leu diet
Days	1	2	3	4	5	6	7	8	9	10	11	12	13	14	15	16	17
5	13.2668	9.80125	6.4	15.8687	13.0612	17.8125	19.81	23.16	19.65	17.01	35.79	38.99	36.2829	34.6156	43.4476	32.2244	54.8571
7	26.3516	13.5556	25.0608	22.3256	25.1473	13.507	25.5488	23.3578	23.4234	32.9202	30.5806	41.3731	35.6799	26.0508	20.906	36.4108	56.5072
10	18.2886	11.1565	26.0396	50.3886	20.768	22.6702	24.11	38.28	32.41	38.25	54.32	73.54	53.8073	24.5667	30.0814	41.7877	80.8233
13	31.8321	12.4347	29.2092	28.3961	26.9797	15.3989	27.289	49.114	35.1095	47.6288	72.3691	98.774	55.7021	25.133	34.4018	58.598	108.567
17	28.3218	34.6939	46.9193	44.4127	46.3098	16.7796	54.9393	82.5488	76.1594	75.1309	136.875	168.545	120.734	50.7798	91.3127	118.182	211.346
20	91.5	16.4583	83.7802	75.7874	87.12	28.657	84.6713	111.458	108.407	77.483	179.324	245.51	207.381	80.3361	175.645	193.521	335.83
25	73.3849	82.8146	103.041	105.255	106.884	38.1972	117.069	145.715	124.983	98.6656	250.214	517.508	347.243	126.878	242.612	260.068	440.44
