# Supplementary material for: Restricting SLC7A5-mediated Leucine uptake in T cells prevents acute GVHD and maintains GVT response
Source: EMBO Mol Med. 2025 May 21;17(7):1631–65. doi: 10.1038/s44321-025-00250-2 (PMC12254332; doi:10.1038/s44321-025-00250-2)
Supplement: Supplementary file 9 — Source data Fig. 8 [file 44321_2025_250_MOESM9_ESM.zip › Figure 8/8A/8A_Mortality Curve_GVT_Leucine Diet.xlsx]

## Sheet: Hoja1
							Kaplan Meier/survival curve
Experiment	ID Mouse	Group	Dead date	Nº days survive				Days	GVHD Regular diet	Control Regular diet	GVHD (-)Leu diet	Control (-)Leu diet
1	DJM2224	Control (-)Leu diet	2024-08-12	25			1	10	1
1	DJM2225	Control (-)Leu diet	2024-08-12	25			2	10	1
1	DJM2226	Control (-)Leu diet	2024-08-12	25			3	12	1
1	DJM2229	Control (-)Leu diet	2024-08-12	25			4	25	0
1	DJM2231	Control (-)Leu diet	2024-08-12	25			5	25	0
1	DJM2232	Control (-)Leu diet	2024-08-12	25			6	25	0
1	DJM2238	GVHD (-)Leu diet	2024-08-12	25			7	5	1
1	DJM2239	GVHD (-)Leu diet	2024-08-12	25			8	7	1
1	DJM2240	GVHD (-)Leu diet	2024-08-12	25			9	7	1
1	DJM2241	GVHD (-)Leu diet	2024-08-12	25			10	8	1
1	DJM2242	GVHD (-)Leu diet	2024-08-12	25			11	9	1
1	DJM2243	GVHD (-)Leu diet	2024-07-27	9			12	9	1
1	DJM2250	Control regular diet	2024-08-12	25			13	9	1
1	DJM2251	Control regular diet	2024-08-12	25			14	9	1
1	DJM2252	Control regular diet	2024-08-12	25			15	9	1
1	DJM2256	Control regular diet	2024-08-12	25			16	9	1
1	DJM2289	Control regular diet	2024-08-12	25			17	11	1
1	DJM2290	GVHD regular diet	2024-08-12	25			18	25	0
1	DJM2258	GVHD regular diet	2024-08-12	25			19	7	1
1	DJM2259	GVHD regular diet	2024-07-28	10			20	7	1
1	DJM2260	GVHD regular diet	2024-07-30	12			21	8	1
1	DJM2261	GVHD regular diet	2024-08-12	25			22	8	1
1	DJM2262	GVHD regular diet	2024-07-28	10			23	9	1
2	DJM2278	Control regular diet	2024-10-04	25			24	9	1
2	DJM2297	Control regular diet	2024-10-04	25			25	9	1
2	DJM2300	Control regular diet	2024-10-04	25			26	9	1
2	DJM2301	Control regular diet	2024-10-04	25			27	9	1
2	DJM2303	Control regular diet	2024-10-04	25			28	25	0
2	DJM2343	Control regular diet	2024-10-04	25			29	25	0
2	DJM2304	Control (-)Leu diet	2024-10-04	25			30	25	0
2	DJM2305	Control (-)Leu diet	2024-10-04	25			31	25	0
2	DJM2306	Control (-)Leu diet	2024-10-04	25			32	25	0
2	DJM2307	Control (-)Leu diet	2024-10-04	25			33	25	0
2	DJM2302	Control (-)Leu diet	2024-10-04	25			34	25	0
2	DJM2308	Control (-)Leu diet	2024-10-04	25			35	25	0
2	DJM2309	GVHD (-)Leu diet	2024-10-04	25			36	25	0
2	DJM2318	GVHD (-)Leu diet	2024-10-04	25			37	25	0
2	DJM2319	GVHD (-)Leu diet	2024-10-04	25			1	25		0
2	DJM2320	GVHD (-)Leu diet	2024-09-18	9			2	25		0
2	DJM2321	GVHD (-)Leu diet	2024-10-04	25			3	25		0
2	DJM2331	GVHD (-)Leu diet	2024-09-17	8			4	25		0
2	DJM2326	GVHD regular diet	2024-09-18	9			5	25		0
2	DJM2327	GVHD regular diet	2024-09-18	9			6	25		0
2	DJM2328	GVHD regular diet	2024-10-04	25			7	25		0
2	DJM2329	GVHD regular diet	2024-09-16	7			8	25		0
2	DJM2330	GVHD regular diet	2024-09-17	8			9	25		0
2	DJM2339	GVHD regular diet	2024-09-16	7			10	25		0
2	DJM2340	GVHD regular diet	2024-09-14	5			11	25		0
2	DJM2352	GVHD regular diet	2024-09-18	9			12	25		0
2	DJM2353	GVHD regular diet	2024-09-20	11			13	25		0
2	DJM2354	GVHD regular diet	2024-09-18	9			14	25		0
2	DJM2341	GVHD regular diet	2024-09-18	9			15	25		0
2	DJM2342	GVHD regular diet	2024-09-18	9			16	25		0
3	GWK41	Control (-)Leu diet	2024-12-16	25			1	9			1
3	GWK44	Control (-)Leu diet	2024-12-16	25			2	25			0
3	GWK46	Control (-)Leu diet	2024-12-16	25			3	25			0
3	GWK48	Control (-)Leu diet	2024-12-16	25			4	25			0
3	GWK52	Control (-)Leu diet	2024-12-16	25			5	25			0
3	GWK42	GVHD (-)Leu diet	2024-12-16	25			6	25			0
3	GWK43	GVHD (-)Leu diet	2024-12-16	25			7	8			1
3	GWK45	GVHD (-)Leu diet	2024-12-16	25			8	9			1
3	GWK47	GVHD (-)Leu diet	2024-12-05	14			9	25			0
3	GWK49	GVHD (-)Leu diet	2024-12-16	25			10	25			0
3	GWK50	GVHD (-)Leu diet	2024-12-16	25			11	25			0
3	GWK51	GVHD (-)Leu diet	2024-12-16	25			12	25			0
3	GWK71	Control regular diet	2024-12-16	25			13	14			1
3	GWK72	Control regular diet	2024-12-16	25			14	25			0
3	GWK53	Control regular diet	2024-12-16	25			15	25			0
3	GWK54	Control regular diet	2024-12-16	25			16	25			0
3	GWK55	Control regular diet	2024-12-16	25			17	25			0
3	GWK17	GVHD regular diet	2024-12-16	25			18	25			0
3	GWK19	GVHD regular diet	2024-12-16	25			19	25			0
3	GWK20	GVHD regular diet	2024-12-16	25			1	25				0
3	GWK22	GVHD regular diet	2024-12-16	25			2	25				0
3	GWK24	GVHD regular diet	2024-12-16	25			3	25				0
3	GWK25	GVHD regular diet	2024-12-16	25			4	25				0
3	GWK56	GVHD regular diet	2024-12-16	25			5	25				0
3	GWK57	GVHD regular diet	2024-11-30	9			6	25				0
3	GWK58	GVHD regular diet	2024-11-30	9			7	25				0
3	GWK59	GVHD regular diet	2024-11-28	7			8	25				0
3	GWK60	GVHD regular diet	2024-11-29	8			9	25				0
3	GWK66	GVHD regular diet	2024-11-29	8			10	25				0
3	GWK67	GVHD regular diet	2024-11-28	7			11	25				0
3	GWK68	GVHD regular diet	2024-12-16	25			12	25				0
3	GWK69	GVHD regular diet	2024-12-16	25			13	25				0
3	GWK70	GVHD regular diet	2024-11-30	9			14	25				0
3	GWK73	GVHD regular diet	2024-11-30	9			15	25				0
3	GWK74	GVHD regular diet	2024-11-30	9			16	25				0
3	GWK75	GVHD regular diet	2024-12-16	25			17	25				0
