# Supplementary material for: Restricting SLC7A5-mediated Leucine uptake in T cells prevents acute GVHD and maintains GVT response
Source: EMBO Mol Med. 2025 May 21;17(7):1631–65. doi: 10.1038/s44321-025-00250-2 (PMC12254332; doi:10.1038/s44321-025-00250-2)
Supplement: Supplementary file 10 — Source data Fig. 7 [file 44321_2025_250_MOESM10_ESM.zip]

Archive with 17 entries (11 files):
- Figure 7/
- Figure 7/7A/
- Figure 7/7A/7A_Survival Curve_GVT_WTvsKO.pzfx
- Figure 7/7A/7A_Survival Curve_GVT_WTvsKO.xlsx
- Figure 7/7B/
- Figure 7/7B/7B Tumor volume WTvsKO.pzfx
- Figure 7/7B/7B Tumor volume WTvsKO.xlsx
- Figure 7/7C/
- Figure 7/7C/7C T cell in spleen GVT.pzfx
- Figure 7/7C/7C T cell in spleen GVT.xlsx
- Figure 7/7C/README.txt
- Figure 7/7D/
- Figure 7/7D/7D Memory markers spleen GVT.pzfx
- Figure 7/7D/7D Memory markers spleen GVT.xlsx
- Figure 7/7E/
- Figure 7/7E/7E Exhaustion markers GVT.pzfx
- Figure 7/7E/7E Exhaustion markers GVT.xlsx
