# Supplementary material for: Restricting SLC7A5-mediated Leucine uptake in T cells prevents acute GVHD and maintains GVT response
Source: EMBO Mol Med. 2025 May 21;17(7):1631–65. doi: 10.1038/s44321-025-00250-2 (PMC12254332; doi:10.1038/s44321-025-00250-2)
Supplement: Supplementary file 10 — Source data Fig. 7 [file 44321_2025_250_MOESM10_ESM.zip › Figure 7/7A/7A_Survival Curve_GVT_WTvsKO.xlsx]

## Sheet: Hoja1
									Kaplan Meier/survival curve
	ID Mouse	Group	Dead date	Nº days survive					Days	GVHD-SLC7A5WT	GVHD-SLC7A5ΔCD4	Control
	GWK1	GVHD-SLC7A5ΔCD4	2024-10-14	25				1	7	1
	GWK2	GVHD-SLC7A5ΔCD4	2024-10-14	25				2	7	1
	GWK3	GVHD-SLC7A5ΔCD4	2024-10-14	25				3	7	1
	GWK4	GVHD-SLC7A5ΔCD4	2024-10-14	25				4	8	1
	GWK6	GVHD-SLC7A5ΔCD4	2024-10-14	25				5	8	1
	GWK7	GVHD-SLC7A5ΔCD4	2024-10-14	25				6	9	1
	GWK8	GVHD-SLC7A5ΔCD4	2024-10-14	25				7	9	1
	GWK9	Control	2024-10-14	25				8	10	1
	GWK10	Control	2024-10-14	25				9	25	0
	GWK11	Control	2024-10-14	25				10	25	0
	GWK12	Control	2024-10-14	25				11	25	0
	GWK13	Control	2024-10-14	25				12	25	0
	GWK14	Control	2024-10-14	25				13	25	0
	GWK15	Control	2024-10-14	25				14	25	0
	GWK16	GVHD-SLC7A5WT	2024-10-14	25				15	25	0
	GWK18	GVHD-SLC7A5WT	2024-09-27	8				1	25		0
	GWK23	GVHD-SLC7A5WT	2024-09-28	9				2	25		0
	GWK26	GVHD-SLC7A5WT	2024-09-26	7				3	25		0
	GWK27	GVHD-SLC7A5WT	2024-09-27	8				4	25		0
	GWK28	GVHD-SLC7A5WT	2024-09-29	10				5	25		0
	GWK30	GVHD-SLC7A5WT	2024-09-26	7				6	25		0
	GWK31	GVHD-SLC7A5WT	2024-10-14	25				7	25		0
	GWK32	GVHD-SLC7A5WT	2024-09-26	7				1	25			0
	GWK33	GVHD-SLC7A5WT	2024-10-14	25				2	25			0
	GWK34	GVHD-SLC7A5WT	2024-10-14	25				3	25			0
	GWK36	GVHD-SLC7A5WT	2024-09-28	9				4	25			0
	GWK37	GVHD-SLC7A5WT	2024-10-14	25				5	25			0
	GWK38	GVHD-SLC7A5WT	2024-10-14	25				6	25			0
	GWK39	GVHD-SLC7A5WT	2024-10-14	25				7	25			0
