# Supplementary material for: Restricting SLC7A5-mediated Leucine uptake in T cells prevents acute GVHD and maintains GVT response
Source: EMBO Mol Med. 2025 May 21;17(7):1631–65. doi: 10.1038/s44321-025-00250-2 (PMC12254332; doi:10.1038/s44321-025-00250-2)
Supplement: Supplementary file 10 — Source data Fig. 7 [file 44321_2025_250_MOESM10_ESM.zip › Figure 7/7B/7B Tumor volume WTvsKO.xlsx]

## Sheet: Tumor volume
	GVHD-SLC7A5WT
	Days	1	2	3	4	5	6	7
	3	20.4206	9.23249	18.5306	13.2687	11.9439	15.5399	7.74797
	6	12.1205	4.60127	25.5057	15.7976	11.0955	10.442	6.71846
	10	13.0855	4.64611	50.3712	9.50062	13.4612	16.1458	8.9164
	13	17.6555	18.9335	36.6345	16.7333	18.4141	12.5944	10.5707
	17	15.2202	19.905	52.4413	14.1746	18.908	6.22	7.34698
	20	36.7903	19.8477	68.0312	23.4102	41.024	6.60406	9.34972
	25	75.1923	54.7149	141.906	25.7336	88.1038	10.9326	33.3293
	Control
	Days	1	2	3	4	5	6	7
	3	11.5488	14.4663	13.2164	13.6323	20.098	6.86379	15.0936
	6	27.4837	13.5498	19.6471	12.9228	20.5149	4.824	24.0277
	10	69.138	31.9582	16.8791	32.0518	21.3393	33.0327	37.9673
	13	86.5291	48.1209	42.7626	60.9069	54.2505	58.1614	50.3127
	17	134.843	31.5198	73.1105	142.238	112.46	90.9934	120.431
	20	130.549	62.8134	136.713	290.324	185.501	178.141	242.649
	25	245.383	82.36	384.102	483.772	185.501	309.427	242.649
	GVHD-SLC7A5ΔCD4
	Days	1	2	3	4	5	6	7
	3	15.5941	17.3356	7.48192	21.7186	12.4797	12.1205	9.68244
	6	14.3292		14.6936	24.0669	9.30614	15.8967	6.78787
	10	20.0222	5.65417	21.6782	23.1697	14.8181	17.9114	17.5475
	13	40.0643	8.5536	22.9897	53.4212	36.7528	18.7853	23.2426
	17	74.4392	53.4285	61.5207	109.59	34.2724	53.3356	49.7839
	20	165.626	116.847	178.49	169.068	73.5078	152.844	111.506
	25	316.689	304.65	315.114	316.324	129.756	288.392	263.747

## Sheet: Tumor growth
	GVHD-SLC7A5WT
	Days	1	2	3	4	5	6	7
	3	1	1	1	1	1	1	1
	6	0.593543	0.498378	1.37641	1.19059	0.928969	0.671951	0.867125
	10	0.640803	0.503235	2.71827	0.716016	1.12704	1.03899	1.1508
	13	0.864596	2.05074	1.97697	1.26111	1.54171	0.810456	1.36432
	17	0.745337	2.15598	2.82999	1.06827	1.58306	0.40026	0.948245
	20	1.80163	2.14977	3.67129	1.76432	3.43472	0.424975	1.20673
	25	3.68219	5.92634	7.65791	1.93941	7.37644	0.703518	4.30167
	Control
	Days	1	2	3	4	5	6	7
	3	1	1	1	1	1	1	1
	6	2.37978	0.936646	1.48657	0.947954	1.02074	0.702819	1.59191
	10	5.98659	2.20915	1.27713	2.35116	1.06176	4.8126	2.51545
	13	7.49246	3.32642	3.23556	4.46784	2.69929	8.47365	3.33337
	17	11.6759	2.17885	5.53178	10.4339	5.59556	13.257	7.97892
	20	11.3041	4.34206	10.3442	21.2968	9.22983	25.9537	16.0763
	25	21.2474	5.69324	29.0625	35.4872	9.22983	45.081	16.0763
	GVHD-SLC7A5ΔCD4
	Days	1	2	3	4	5	6	7
	3	1	1	1	1	1	1	1
	6	0.918883	0	1.96388	1.10812	0.7457	1.31155	0.701049
	10	1.28396	0.326159	2.89741	1.06681	1.18737	1.47777	1.81231
	13	2.5692	0.493412	3.07271	2.4597	2.945	1.54987	2.40049
	17	4.77354	3.08201	8.22258	5.04589	2.74624	4.40044	5.14167
	20	10.6211	6.74029	23.8561	7.78448	5.89017	12.6104	11.5163
	25	20.3082	17.5737	42.1168	14.5647	10.3973	23.7937	27.2397
