# Supplementary material for: Restricting SLC7A5-mediated Leucine uptake in T cells prevents acute GVHD and maintains GVT response
Source: EMBO Mol Med. 2025 May 21;17(7):1631–65. doi: 10.1038/s44321-025-00250-2 (PMC12254332; doi:10.1038/s44321-025-00250-2)
Supplement: Supplementary file 10 — Source data Fig. 7 [file 44321_2025_250_MOESM10_ESM.zip › Figure 7/7C/7C T cell in spleen GVT.xlsx]

## Sheet: Hoja1
	Number CD4+Tmt+ in SPLEEN				Number CD8+Tmt+ in SPLEEN
	SLC7A5WT	SLC7A5ΔCD4			SLC7A5WT	SLC7A5ΔCD4
	276277	61228.4			957535	192247
	461676	48735.2			1.39894e+06	8575.06
	171255	864470			351856	232266
	543751	631588			939381	212726
	77358.5	151297			239894	48136.2
	147127	135449			442602	48188.2
	92439.2	183045			123413	46162.5
	SLC7A5WT							SLC7A5ΔCD4
CD4	21.6	23.9	31	35.4	23.9	23.8	41.3	70.3	74.2	71.4	70.1	70.2	64.2	74
CD8	74.8	72.5	63.8	61.1	74	71.6	55.1	22.1	13.1	19.2	23.6	22.3	22.8	18.7
