# Supplementary material for: Restricting SLC7A5-mediated Leucine uptake in T cells prevents acute GVHD and maintains GVT response
Source: EMBO Mol Med. 2025 May 21;17(7):1631–65. doi: 10.1038/s44321-025-00250-2 (PMC12254332; doi:10.1038/s44321-025-00250-2)
Supplement: Supplementary file 10 — Source data Fig. 7 [file 44321_2025_250_MOESM10_ESM.zip › Figure 7/7C/README.txt]

Spleen ST2_Tube number 1-8: GVHD-SLC7A5KO group
Spleen ST2_Tube number 16, 17, 19, 20, 24, 25: GVHD-SLC7A5WT group
FCS files and FlowJo analysis are the same from Figure 7C
