# Supplementary material for: Restricting SLC7A5-mediated Leucine uptake in T cells prevents acute GVHD and maintains GVT response
Source: EMBO Mol Med. 2025 May 21;17(7):1631–65. doi: 10.1038/s44321-025-00250-2 (PMC12254332; doi:10.1038/s44321-025-00250-2)
Supplement: Supplementary file 10 — Source data Fig. 7 [file 44321_2025_250_MOESM10_ESM.zip › Figure 7/7D/7D Memory markers spleen GVT.xlsx]

## Sheet: Hoja1
	%CD4+CD44-CD62L+				%CD4+CD44+CD62L-				%CD4+CD44+CD62L+
	SLC7A5WT	SLC7A5ΔCD4			SLC7A5WT	SLC7A5ΔCD4			SLC7A5WT	SLC7A5ΔCD4
	0.78	13.7			96.3	73.8			1.74	9.63
	0.5	2.78			94.5	80.8			1.37	3.2
	0.87	1.68			94.4	89.7			1.46	5.52
	1.92	1.48			92.7	93.4			2.22	2.78
		3.09				82.8				3.97
	%CD8+CD44-CD62L+				%CD8+CD44+CD62L-				%CD8+CD44+CD62L+
	SLC7A5WT	SLC7A5ΔCD4			SLC7A5WT	SLC7A5ΔCD4			SLC7A5WT	SLC7A5ΔCD4
	0.74	26.5			83.2	44.3			9.87	24.1
	0.4	11			87.7	58.7			8.87	16.7
	1.97	6.34			80	59.8			27	31
	2.1	6.03			73	77.1			21.7	14.3
		13.1				55.9				24.7
