# Supplementary material for: Restricting SLC7A5-mediated Leucine uptake in T cells prevents acute GVHD and maintains GVT response
Source: EMBO Mol Med. 2025 May 21;17(7):1631–65. doi: 10.1038/s44321-025-00250-2 (PMC12254332; doi:10.1038/s44321-025-00250-2)
Supplement: Supplementary file 10 — Source data Fig. 7 [file 44321_2025_250_MOESM10_ESM.zip › Figure 7/7E/7E Exhaustion markers GVT.xlsx]

## Sheet: Sheet1
7E: CD4+Tim3+PD1+CD44+	SLC7A5WT	SLC7A5ΔCD4
	18.3	7.06
	25	6.57
	15.8	7.73
	16.3	8.33
		4.28
7E: CD4+Tim3-PD1+CD44+	SLC7A5WT	SLC7A5ΔCD4
	35.4	14.8
	48.6	23.7
	43.9	21.7
	44.8	26.6
		31.7
7E: Total CD4+PD1+CD44+	SLC7A5WT	SLC7A5ΔCD4
	53.7	21.86
	73.6	30.27
	59.7	29.43
	61.1	34.93
		35.98
7E: CD8+Tim3+PD1+CD44+	SLC7A5WT	SLC7A5ΔCD4
	45.6	10.9
	50	21.2
	51.2	17.7
	39.5	18.6
		11.6
7E: CD8+Tim3-PD1+CD44+	SLC7A5WT	SLC7A5ΔCD4
	38.1	30.8
	40.3	40.5
	44.3	41.1
	33.8	53.4
		49.2
7E: Total CD8+PD1+CD44+	SLC7A5WT	SLC7A5ΔCD4
	83.7	41.7
	90.3	61.7
	95.5	58.8
	73.3	72
		60.8
